# Supplementary material for: Proteome remodelling by the stress sigma factor RpoS/σS in Salmonella: identification of small proteins and evidence for post-transcriptional regulation
Source: Sci Rep. 2017 May 18;7:2127. doi: 10.1038/s41598-017-02362-3 (PMC5437024; doi:10.1038/s41598-017-02362-3)
Supplement: Supplementary file 3 — Dataset 2 [file 41598_2017_2362_MOESM3_ESM.xls]

## Sheet: legends
Global effects of sS on proteins abundance in Salmonella
LC-MS/MS data
A= wild-type strain ATCC14028
B= DrpoS
The protein dataset was analysed by two methods.
In the first method (SI method), the exclusive proteins were considered as significant proteins.
In the second method, (AI method) missing values for LFQ intensities were imputated from a normal distribution of values at the low detection level
identification table	The Identification table contains information on the identified proteins in the processed raw-files. Each single row contains the group of proteins that could be reconstructed from a set of peptides.
	Protein identifiers	Protein identifiers refer to the protein identification including UniProtKB nomenclature (accession number, gene name, molecular weight) and Kegg entry derived from the peptide(s) identified by LC-MS/MS. Sequence informations from MaxQuant analysis are mentionned by the number of peptide(s), unique peptide(s) and their respectively sequence coverages. Quality of protein identifications is propose…
		T: Protein IDs	Protein IDs Identifier(s) of protein(s) contained in the protein group. They are sorted by number of identified peptides in descending order.
		T: Majority protein IDs	These are the IDs of those proteins that have at least half of the peptides that the leading protein has.
		UniProt Accession number	Primary (citable) accession number of the Majority protein Ids from the UniProtKB database
		Gene names	Gene name of the Majority protein Ids.
		STM	Kegg entry.
		N: Mol. weight [kDa]	Molecular weight of the leading protein sequence contained in the protein group.
		T: id	A unique (consecutive) identifier for each row in the Identification table, which is used to cross-link the information in this file with the information stored in the other files of the MaxQuant analysis.
		N: Peptides	The total number of peptide sequences associated with the protein group (i.e. for all the proteins in the group).
		N: Sequence coverage [%]	Percentage of the sequence that is covered by the identified peptides of the best protein sequence contained in the group.
		N: Unique sequence coverage [%]	Percentage of the sequence that is covered by the identified unique peptides of the best protein sequence contained in the group.
		N: Unique peptides	The total number of unique peptides associated with the protein group (i.e. these peptides are not shared with another protein group).
		T: Unique peptides A1	Number of unique peptides (distinct peptide sequences) in experiment A1.
		T: Unique peptides A2	Number of unique peptides (distinct peptide sequences) in experiment A2.
		T: Unique peptides A3	Number of unique peptides (distinct peptide sequences) in experiment A3.
		T: Unique peptides B1	Number of unique peptides (distinct peptide sequences) in experiment B1.
		T: Unique peptides B2	Number of unique peptides (distinct peptide sequences) in experiment B2.
		T: Unique peptides B3	Number of unique peptides (distinct peptide sequences) in experiment B3.
		N: Q-value	This is the ratio of reverse to forward protein groups.
		N: Score	Protein score which is derived from peptide posterior error probabilities.
	AvsB exclusives proteins	Protein filter determined by the occurrence of a protein identified into each triplicate of the two sample groups A and B. Exclusive proteins of a bacterial strain are then bring out.
		Nb of MV-A	Number of Missing Values into the sample group A triplicate for a protein. Meaning that no peptide of a protein in a sample was fragmented and sequenced.
		Nb of MV-B	Number of Missing Values into the sample group B triplicate for a protein. Meaning that no peptide of a protein in a sample was fragmented and sequenced.
		AvsB exclusive proteins	Considering the protein filtering : a protein is validated only if one protein was identified in at least two replicates of one sample group triplicate, an exclusive protein is a protein that is validated into one sample group triplicate and not in the second.
	SI_VP_BvsA (Without imputated values)	Extracted values (X and Y axis) from the Volcano-Plot of the dataset without imputated values.
		-LOG(P-value)	Considering the T-test introduced to statistically compare one protein into the two different sample group triplicates, the p-value of this T-test for each protein was calculated and negative log10 transformed to create the Y-axis reference of the Volcano-Plot.
		Difference	Considering the T-test introduced to statistically compare one protein into the two different sample group triplicates, the relative abundance ratio for each protein was calculated to create the X-axis reference of the Volcano-Plot. Calculation of the Difference is : Log2(Mean of the LFQ intensities in experiments A) - Log2(Mean of the LFQ intensities in experiments B).
		Significant FDR 0.05	Considering the T-test introduced to statistically compare one protein into the two different sample group triplicates, a FDR of 5% was applied to determine potential variant proteins.
		Significant FDR 0.01	Considering the T-test introduced to statistically compare one protein into the two different sample group triplicates, a FDR of 1% was applied to determine potential variant proteins.
		Significant FDR 0.001	Considering the T-test introduced to statistically compare one protein into the two different sample group triplicates, a FDR of 0.1% was applied to determine potential variant proteins.
	AI_VP_BvsA (With imputated values)	Extracted values (X and Y axis) from the Volcano-Plot of the dataset with imputated values.
		-LOG(P-value)	Considering the T-test introduced to statistically compare one protein into the two different sample group triplicates, the p-value of this T-test for each protein was calculated and negative log10 transformed to create the Y-axis reference of the Volcano-Plot.
		Difference	Considering the T-test introduced to statistically compare one protein into the two different sample group triplicates, the relative abundance ratio for each protein was calculated to create the X-axis reference of the Volcano-Plot. Calculation of the Difference is : Log2(Mean of the LFQ intensities in experiments A) - Log2(Mean of the LFQ intensities in experiments B).
		Significant FDR 0.05	Considering the T-test introduced to statistically compare one protein into the two different sample group triplicates, a FDR of 5% was applied to determine potential variant proteins.
		Significant FDR 0.01	Considering the T-test introduced to statistically compare one protein into the two different sample group triplicates, a FDR of 1% was applied to determine potential variant proteins.
		Significant FDR 0.001	Considering the T-test introduced to statistically compare one protein into the two different sample group triplicates, a FDR of 0.1% was applied to determine potential variant proteins.
	Quantification Values (Log2 transformed)	Label-Free quantification values after normalisation by MaxQuant analysis. Values are expressed in a logarithm scale.
		Remark : imputated values are highlighted in yellow.
		LFQ intensity A1	Log2 transformed Label-Free Quantitation intensity of a protein in experiment A1.
		LFQ intensity A2	Log2 transformed Label-Free Quantitation intensity of a protein in experiment A2.
		LFQ intensity A3	Log2 transformed Label-Free Quantitation intensity of a protein in experiment A3.
		LFQ intensity B1	Log2 transformed Label-Free Quantitation intensity of a protein in experiment B1.
		LFQ intensity B2	Log2 transformed Label-Free Quantitation intensity of a protein in experiment B2.
		LFQ intensity B3	Log2 transformed Label-Free Quantitation intensity of a protein in experiment B3.

## Sheet: Identification
Identification table
A= wild-type strain ATCC14028
B= DrpoS
The protein dataset was analysed by two methods.
In the first method (SI method), the exclusive proteins were considered as significant proteins.
In the second method, (AI method) missing values for LFQ intensities were imputated from a normal distribution of values at the low detection level
Imputated values are colored in yellow
Protein Identifiers																			AvsB exclusive proteins			SI_VP_BvsA					AI_VP_BvsA					Quantification Values (Ln2 scale)
T: Protein IDs	T: Majority protein IDs	UniProt Accession number	Gene names	STM	N: Mol. weight [kDa]	T: id	N: Peptides	N: Sequence coverage [%]	N: Unique sequence coverage [%]	N: Unique peptides	T: Unique peptides A1	T: Unique peptides A2	T: Unique peptides A3	T: Unique peptides B1	T: Unique peptides B2	T: Unique peptides B3	N: Q-value	N: Score	Nb of MV-A	Nb of MV-B	AvsB exclusive proteins	-LOG(P-value)	Difference	Significant FDR 0.05	Significant FDR 0.01	Significant FDR 0.001	-LOG(P-value)	Difference	Significant FDR 0.05	Significant FDR 0.01	Significant FDR 0.001	LFQ intensity A1	LFQ intensity A2	LFQ intensity A3	LFQ intensity B1	LFQ intensity B2	LFQ intensity B3
tr|A0A0F6AWB8|A0A0F6AWB8_SALT1	tr|A0A0F6AWB8|A0A0F6AWB8_SALT1	A0A0F6AWB8	thrA	STM14_0002	88.694	107	30	53	53	30	24	25	21	23	27	29	0	323.31	0	0		2.07113460762554	0.429454167683918				2.07113460762554	0.429454167683918				29.2485	29.0368	29.3065	29.6681	29.5578	29.6542
tr|A0A0F6AWB9|A0A0F6AWB9_SALT1	tr|A0A0F6AWB9|A0A0F6AWB9_SALT1	A0A0F6AWB9	thrB	STM14_0003	33.286	108	12	48.5	48.5	12	7	7	7	7	12	12	0	42.124	0	0		2.919937443057	1.08488527933757	+			2.919937443057	1.08488527933757	+			26.6675	26.9158	26.9432	28.0962	27.9316	27.7535
tr|A0A0F6AWC0|A0A0F6AWC0_SALT1	tr|A0A0F6AWC0|A0A0F6AWC0_SALT1	A0A0F6AWC0	thrC	STM14_0004	46.987	109	23	77.8	77.8	23	19	20	20	19	20	23	0	323.31	0	0		2.46596141722219	0.254052480061848				2.46596141722219	0.254052480061848				30.6492	30.6461	30.7433	30.9298	30.9796	30.8913
tr|A0A0F6AWC1|A0A0F6AWC1_SALT1	tr|A0A0F6AWC1|A0A0F6AWC1_SALT1	A0A0F6AWC1	yaaA	STM14_0005	29.764	110	18	80.9	80.9	18	10	12	8	16	17	18	0	296.03	0	0		3.81474385251426	3.19621785481771	+	+	+	3.81474385251426	3.19621785481771	+	+	+	27.434	27.8551	27.0726	30.6631	30.5806	30.7068
tr|A0A0F6AWC3|A0A0F6AWC3_SALT1	tr|A0A0F6AWC3|A0A0F6AWC3_SALT1	A0A0F6AWC3	talB	STM14_0007	35.171	111	28	85.5	80.4	26	25	25	26	26	26	24	0	323.31	0	0		2.58128863934352	0.4630750020345				2.58128863934352	0.4630750020345				33.9873	33.9974	33.8579	34.3053	34.454	34.4725
tr|A0A0F6AWC4|A0A0F6AWC4_SALT1	tr|A0A0F6AWC4|A0A0F6AWC4_SALT1	A0A0F6AWC4	mogA	STM14_0008	21.363	112	13	81.6	81.6	13	10	10	8	10	11	11	0	59.855	0	0		1.09699488086978	0.409287134806316				1.09699488086978	0.409287134806316				28.9904	29.0153	28.999	29.6725	29.482	29.078
tr|A0A0F6AWC9|A0A0F6AWC9_SALT1	tr|A0A0F6AWC9|A0A0F6AWC9_SALT1	A0A0F6AWC9	dnaK	STM14_0013	69.257	113	58	81	81	58	54	57	58	55	53	56	0	323.31	0	0		0.513460254367436	0.0603523254394531				0.513460254367436	0.0603523254394531				35.7179	35.6403	35.775	35.8381	35.7298	35.7464
tr|A0A0F6AWD0|A0A0F6AWD0_SALT1	tr|A0A0F6AWD0|A0A0F6AWD0_SALT1	A0A0F6AWD0	dnaJ	STM14_0014	41.312	114	23	63.1	63.1	23	19	20	19	22	22	23	0	234.44	0	0		0.00844206765321752	0.00347582499186316				0.00844206765321752	0.00347582499186316				30.9525	30.8795	31.1338	31.2074	30.829	30.9399
tr|A0A0F6AWG0|A0A0F6AWG0_SALT1	tr|A0A0F6AWG0|A0A0F6AWG0_SALT1	A0A0F6AWG0		STM14_0044	56.093	115	11	32.2	32.2	11	2	4	3	6	8	6	0	23.004	1	0		1.61935658855602	0.994270324707031	+			2.10477808774939	1.13573201497396	+			24.6916	25.2934	24.9385	25.8402	26.132	26.3585
tr|A0A0F6AWG5|A0A0F6AWG5_SALT1	tr|A0A0F6AWG5|A0A0F6AWG5_SALT1	A0A0F6AWG5	nhaR	STM14_0049	34.032	116	5	26.4	26.4	5	4	4	3	4	5	4	0	26.429	0	0		0.440789425364186	-0.160462697347008				0.440789425364186	-0.160462697347008				25.3439	25.1488	25.6167	25.3055	25.0561	25.2665
tr|A0A0F6AWG6|A0A0F6AWG6_SALT1	tr|A0A0F6AWG6|A0A0F6AWG6_SALT1	A0A0F6AWG6		STM14_0050	78.431	117	18	42.7	42.7	18	12	11	7	11	17	14	0	90.673	0	0		2.2299374043101	0.614189147949219				2.2299374043101	0.614189147949219				26.7304	27.046	26.9413	27.416	27.6468	27.4975
tr|A0A0F6AWG8|A0A0F6AWG8_SALT1	tr|A0A0F6AWG8|A0A0F6AWG8_SALT1	A0A0F6AWG8	rpsT	STM14_0052	9.6553	118	4	35.6	35.6	4	4	4	4	4	4	4	0	14.649	0	0		2.69118438106209	-0.633810043334961				2.69118438106209	-0.633810043334961				31.6852	31.5258	31.8134	31.0592	31.0833	30.9805
tr|A0A0F6AWH0|A0A0F6AWH0_SALT1	tr|A0A0F6AWH0|A0A0F6AWH0_SALT1	A0A0F6AWH0	ribF	STM14_0054	34.27	119	11	54.5	54.5	11	9	9	9	8	10	8	0	73.251	0	0		0.512793358734563	0.282435735066731				0.512793358734563	0.282435735066731				28.7417	28.8948	29.0392	29.452	28.7274	29.3435
tr|A0A0F6AWH1|A0A0F6AWH1_SALT1	tr|A0A0F6AWH1|A0A0F6AWH1_SALT1	A0A0F6AWH1	ileS	STM14_0055	105.67	120	61	74.4	74.4	61	56	58	54	56	59	56	0	323.31	0	0		0.271187536405157	0.0546010335286482				0.271187536405157	0.0546010335286482				32.7011	32.7959	32.6864	32.723	32.9276	32.6967
tr|A0A0F6AWH4|A0A0F6AWH4_SALT1	tr|A0A0F6AWH4|A0A0F6AWH4_SALT1	A0A0F6AWH4	slpA	STM14_0058	16.093	121	8	73.8	73.8	8	7	7	7	7	8	7	0	121.69	0	0		3.05981389395374	1.03770573933919	+			3.05981389395374	1.03770573933919	+			28.4255	28.4055	28.5047	29.6904	29.4537	29.3048
tr|A0A0F6AWH5|A0A0F6AWH5_SALT1	tr|A0A0F6AWH5|A0A0F6AWH5_SALT1	A0A0F6AWH5	ispH	STM14_0059	34.527	122	13	59.5	59.5	13	8	8	9	12	10	10	0	83.611	0	0		2.2531892953316	1.09242947896322	+			2.2531892953316	1.09242947896322	+			27.2601	26.9873	27.4484	28.518	28.0285	28.4265
tr|A0A0F6AWH7|A0A0F6AWH7_SALT1	tr|A0A0F6AWH7|A0A0F6AWH7_SALT1	A0A0F6AWH7	rihC	STM14_0061	33.122	123	11	53.3	53.3	11	11	10	9	11	10	10	0	249.18	0	0		2.47243464820186	0.606609980265301				2.47243464820186	0.606609980265301				29.0948	29.1231	29.1121	29.7622	29.857	29.5307
tr|A0A0F6AWH8|A0A0F6AWH8_SALT1	tr|A0A0F6AWH8|A0A0F6AWH8_SALT1	A0A0F6AWH8		STM14_0062	25.995	124	6	41.2	41.2	6	1	1	0	1	5	5	0	9.7373	3	1	SI_AvsB_Exclusively in B						0.33112864539943	0.282133102416992				24.6113	24.9658	24.6656	24.3741	25.4609	25.2542
tr|A0A0F6AWI1|A0A0F6AWI1_SALT1;tr|A0A0F6B7E2|A0A0F6B7E2_SALT1	tr|A0A0F6AWI1|A0A0F6AWI1_SALT1;tr|A0A0F6B7E2|A0A0F6B7E2_SALT1	A0A0F6AWI1		STM14_0065	63.229	125	6	15.2	15.2	6	0	1	0	2	4	5	0	12.595	3	1	SI_AvsB_Exclusively in B						0.0473739829460812	-0.0605227152506522				25.607	24.2793	24.3456	24.8171	24.5835	24.6497
tr|A0A0F6AWJ1|A0A0F6AWJ1_SALT1	tr|A0A0F6AWJ1|A0A0F6AWJ1_SALT1	A0A0F6AWJ1	dapB	STM14_0075	28.851	126	13	61.9	61.9	13	12	11	9	11	12	10	0	74.444	0	0		0.261806419944432	-0.0859928131103516				0.261806419944432	-0.0859928131103516				28.6762	28.5801	28.3419	28.4689	28.5822	28.2892
tr|A0A0F6AWJ3|A0A0F6AWJ3_SALT1	tr|A0A0F6AWJ3|A0A0F6AWJ3_SALT1	A0A0F6AWJ3	carA	STM14_0077	41.651	127	18	74.9	74.9	18	14	16	13	16	17	17	0	211.08	0	0		5.67488936890847	1.94233194986979	+	+	+	5.67488936890847	1.94233194986979	+	+		28.1824	28.3172	28.1723	30.1547	30.1813	30.1629
tr|A0A0F6AWJ4|A0A0F6AWJ4_SALT1	tr|A0A0F6AWJ4|A0A0F6AWJ4_SALT1	A0A0F6AWJ4	carB	STM14_0078	118.14	128	49	56.1	56.1	49	32	33	24	41	45	46	0	323.31	0	0		4.57765756849251	1.6146380106608	+	+		4.57765756849251	1.6146380106608	+	+		29.4743	29.5482	29.612	31.1101	31.2839	31.0844
tr|A0A0F6AWJ9|A0A0F6AWJ9_SALT1	tr|A0A0F6AWJ9|A0A0F6AWJ9_SALT1	A0A0F6AWJ9	caiD	STM14_0083	28.106	129	12	50.6	50.6	12	9	7	6	9	11	10	0	45.646	0	0		4.67503720536558	1.36752001444499	+	+		4.67503720536558	1.36752001444499	+	+		26.6492	26.4788	26.5738	27.8827	27.9252	27.9964
tr|A0A0F6AWL1|A0A0F6AWL1_SALT1	tr|A0A0F6AWL1|A0A0F6AWL1_SALT1	A0A0F6AWL1		STM14_0095	8.2171	130	3	48.7	48.7	3	3	3	3	1	1	1	0	61.668	0	3	SI_AvsB_Exclusively in A						4.58573819967325	-5.98774973551432	+	+	+	30.7738	30.1496	30.1706	24.1031	24.7222	24.3054
tr|A0A0F6AWL2|A0A0F6AWL2_SALT1	tr|A0A0F6AWL2|A0A0F6AWL2_SALT1	A0A0F6AWL2		STM14_0096	15.41	131	5	44.2	44.2	5	4	3	3	3	5	4	0	12.244	0	0		0.149949321212963	-0.094908396402996				0.149949321212963	-0.094908396402996				24.5869	25.0586	24.8283	25.0592	24.7379	24.392
tr|A0A0F6AWL4|A0A0F6AWL4_SALT1	tr|A0A0F6AWL4|A0A0F6AWL4_SALT1	A0A0F6AWL4		STM14_0098	10.303	132	5	58.3	58.3	5	5	5	4	4	5	5	0	109.56	0	0		2.69765701556027	-0.732322057088219	+			2.69765701556027	-0.732322057088219				29.4395	29.4617	29.1519	28.6446	28.5749	28.6366
tr|A0A0F6AWM2|A0A0F6AWM2_SALT1	tr|A0A0F6AWM2|A0A0F6AWM2_SALT1	A0A0F6AWM2	folA	STM14_0106	17.97	135	8	66.7	66.7	8	8	7	8	6	6	6	0	74.629	0	0		0.738878347134031	-0.229782104492188				0.738878347134031	-0.229782104492188				28.7961	28.8295	28.59	28.53	28.7075	28.2887
tr|A0A0F6AWM3|A0A0F6AWM3_SALT1	tr|A0A0F6AWM3|A0A0F6AWM3_SALT1	A0A0F6AWM3	apaH	STM14_0107	31.43	136	7	34	34	7	7	7	6	6	7	7	0	54.591	0	0		0.645346500263308	-0.208531061808269				0.645346500263308	-0.208531061808269				27.2791	26.8631	26.8819	26.9028	26.7212	26.7747
tr|A0A0F6AWM4|A0A0F6AWM4_SALT1	tr|A0A0F6AWM4|A0A0F6AWM4_SALT1	A0A0F6AWM4	apaG	STM14_0108	13.924	137	4	32.8	32.8	4	4	4	4	4	4	4	0	19.085	0	0		2.58723955415008	-0.855780283610027	+			2.58723955415008	-0.855780283610027	+			27.5107	27.4293	27.3918	26.6773	26.3452	26.7419
tr|A0A0F6AWM5|A0A0F6AWM5_SALT1	tr|A0A0F6AWM5|A0A0F6AWM5_SALT1	A0A0F6AWM5	ksgA	STM14_0109	30.516	138	14	60.8	60.8	14	13	12	11	9	11	13	0	114.61	0	0		0.409835461334141	-0.180879592895508				0.409835461334141	-0.180879592895508				29.1201	29.3293	28.8137	28.6814	29.0275	29.0116
tr|A0A0F6AWM6|A0A0F6AWM6_SALT1	tr|A0A0F6AWM6|A0A0F6AWM6_SALT1	A0A0F6AWM6	pdxA	STM14_0110	34.805	139	10	53.5	53.5	10	9	8	9	9	10	9	0	77.535	0	0		0.847504782539462	0.271344502766929				0.847504782539462	0.271344502766929				27.7086	27.5801	27.6888	27.7047	28.1961	27.8908
tr|A0A0F6AWM7|A0A0F6AWM7_SALT1	tr|A0A0F6AWM7|A0A0F6AWM7_SALT1	A0A0F6AWM7	surA	STM14_0111	47.25	140	27	77.8	77.8	27	26	26	27	27	26	26	0	323.31	0	0		0.0919941589279029	0.027510325113937				0.0919941589279029	0.027510325113937				32.4814	32.4666	32.3147	32.2854	32.6051	32.4547
tr|A0A0F6AWM8|A0A0F6AWM8_SALT1	tr|A0A0F6AWM8|A0A0F6AWM8_SALT1	A0A0F6AWM8	imp	STM14_0112	89.821	141	35	59	59	35	32	31	23	20	31	26	0	250.43	0	0		0.43167010454719	-0.313868204752602				0.43167010454719	-0.313868204752602				30.4053	30.0898	29.7612	29.2964	30.1407	29.8776
tr|A0A0F6AWN0|A0A0F6AWN0_SALT1	tr|A0A0F6AWN0|A0A0F6AWN0_SALT1	A0A0F6AWN0	djlA	STM14_0114	30.583	142	7	34.4	34.4	7	5	4	3	4	5	3	0	19.26	2	0	SI_AvsB_Exclusively in B		0.423538843790691				1.02612091976314	1.67052523295085	+			26.5572	24.5712	24.8021	26.9901	26.2189	27.7331
tr|A0A0F6AWN1|A0A0F6AWN1_SALT1	tr|A0A0F6AWN1|A0A0F6AWN1_SALT1	A0A0F6AWN1	rluA	STM14_0115	24.797	143	4	39.3	39.3	4	4	4	3	2	3	2	0	32.485	0	0		1.30789127094909	-0.471498489379883				1.30789127094909	-0.471498489379883				25.7491	25.3496	25.5109	24.8204	25.204	25.1706
tr|A0A0F6AWN2|A0A0F6AWN2_SALT1	tr|A0A0F6AWN2|A0A0F6AWN2_SALT1	A0A0F6AWN2	hepA	STM14_0116	109.86	144	45	59.1	59.1	45	40	40	42	35	38	38	0	323.31	0	0		3.04876732175422	-0.655792872111				3.04876732175422	-0.655792872111				30.9399	30.828	30.7586	30.2468	30.2289	30.0833
tr|A0A0F6AWP3|A0A0F6AWP3_SALT1	tr|A0A0F6AWP3|A0A0F6AWP3_SALT1	A0A0F6AWP3	tbpA	STM14_0127	36.263	148	12	48.6	48.6	12	11	12	9	10	10	10	0	60.724	0	0		1.39004158218579	0.362007141113281				1.39004158218579	0.362007141113281				27.5004	27.6915	27.4931	27.7371	28.0911	27.943
tr|A0A0F6AWP5|A0A0F6AWP5_SALT1	tr|A0A0F6AWP5|A0A0F6AWP5_SALT1	A0A0F6AWP5	yabN	STM14_0129	63.995	149	8	23.7	23.7	8	6	6	3	0	3	2	0	31.695	0	1		0.627665389959114	0.46351146697998				0.0167481738856335	-0.0276495615641288				25.1272	25.4542	24.6418	24.0644	25.6364	25.4394
tr|A0A0F6AWP7|A0A0F6AWP7_SALT1	tr|A0A0F6AWP7|A0A0F6AWP7_SALT1	A0A0F6AWP7	leuD	STM14_0131	22.506	150	4	36.3	36.3	4	0	0	2	3	4	4	0	15.379	2	0	SI_AvsB_Exclusively in B		0.604290008544922				1.62994255926745	1.27707481384277	+			23.9868	24.2477	25.1264	25.6537	25.9231	25.6154
tr|A0A0F6AWP8|A0A0F6AWP8_SALT1	tr|A0A0F6AWP8|A0A0F6AWP8_SALT1	A0A0F6AWP8	leuC	STM14_0132	49.785	151	4	12.9	12.9	4	1	1	1	3	4	4	0	10.716	3	0	SI_AvsB_Exclusively in B						0.0175240114515706	0.0167662302653007				25.1471	24.7092	24.0664	24.681	24.5618	24.7301
tr|A0A0F6AWP9|A0A0F6AWP9_SALT1	tr|A0A0F6AWP9|A0A0F6AWP9_SALT1	A0A0F6AWP9	leuB	STM14_0133	39.513	152	12	43.8	43.8	12	7	5	7	9	11	10	0	50.668	0	0		3.13124623454907	1.77496401468913	+	+		3.13124623454907	1.77496401468913	+	+		26.3678	26.6521	26.0754	28.2055	28.2575	27.9572
tr|A0A0F6AWQ0|A0A0F6AWQ0_SALT1	tr|A0A0F6AWQ0|A0A0F6AWQ0_SALT1	A0A0F6AWQ0	leuA	STM14_0134	57.43	153	6	20.3	20.3	6	3	2	1	3	5	5	0	15.108	2	0	SI_AvsB_Exclusively in B		0.423677444458008				1.39928619977537	0.694561004638672				24.4023	23.9655	24.0265	25.1993	24.6502	24.6285
tr|A0A0F6AWQ5|A0A0F6AWQ5_SALT1	tr|A0A0F6AWQ5|A0A0F6AWQ5_SALT1	A0A0F6AWQ5	ilvI	STM14_0139	60.624	154	14	36.2	36.2	14	12	10	10	10	13	13	0	145.78	0	0		2.08482864709885	0.368033091227211				2.08482864709885	0.368033091227211				28.1976	28.0459	27.9739	28.4371	28.3782	28.5062
tr|A0A0F6AWQ6|A0A0F6AWQ6_SALT1	tr|A0A0F6AWQ6|A0A0F6AWQ6_SALT1	A0A0F6AWQ6	ilvH	STM14_0140	18.063	155	11	68.1	68.1	11	6	5	6	8	9	10	0	42.297	0	0		1.68849396761111	0.752303441365559	+			1.68849396761111	0.752303441365559				26.622	27.2783	26.9793	27.6548	27.6301	27.8517
tr|A0A0F6AWQ8|A0A0F6AWQ8_SALT1	tr|A0A0F6AWQ8|A0A0F6AWQ8_SALT1	A0A0F6AWQ8	fruR	STM14_0142	38.041	156	18	65.3	65.3	18	15	17	15	17	18	18	0	323.31	0	0		1.9405513368887	0.511234919230141				1.9405513368887	0.511234919230141				30.1294	30.1167	29.835	30.6606	30.4435	30.5107
tr|A0A0F6AWR1|A0A0F6AWR1_SALT1	tr|A0A0F6AWR1|A0A0F6AWR1_SALT1	A0A0F6AWR1	yabB	STM14_0145	17.435	157	8	55.3	55.3	8	8	6	5	6	7	4	0	19.464	0	0		2.474112073219	-0.50569788614909				2.474112073219	-0.50569788614909				27.8141	27.6777	27.6528	27.1439	27.1472	27.3365
tr|A0A0F6AWR2|A0A0F6AWR2_SALT1	tr|A0A0F6AWR2|A0A0F6AWR2_SALT1	A0A0F6AWR2	mraW	STM14_0146	34.775	158	15	58.8	58.8	15	12	14	12	14	14	15	0	156.45	0	0		1.39371180363602	0.275978724161785				1.39371180363602	0.275978724161785				28.9867	29.0631	29.0636	29.1408	29.366	29.4345
tr|A0A0F6AWR4|A0A0F6AWR4_SALT1	tr|A0A0F6AWR4|A0A0F6AWR4_SALT1	A0A0F6AWR4	ftsI	STM14_0148	63.845	159	12	27.6	27.6	12	7	5	4	7	10	12	0	36.342	0	0		1.56568144135452	0.842987060546875	+			1.56568144135452	0.842987060546875				25.4575	25.7405	25.5472	25.9585	26.6503	26.6653
tr|A0A0F6AWR5|A0A0F6AWR5_SALT1	tr|A0A0F6AWR5|A0A0F6AWR5_SALT1	A0A0F6AWR5	murE	STM14_0149	53.314	160	25	75.8	75.8	25	21	23	20	21	24	22	0	287.02	0	0		0.986758021874009	0.116959253946941				0.986758021874009	0.116959253946941				30.221	30.2384	30.3064	30.4031	30.4375	30.2761
tr|A0A0F6AWR6|A0A0F6AWR6_SALT1	tr|A0A0F6AWR6|A0A0F6AWR6_SALT1	A0A0F6AWR6	murF	STM14_0150	47.533	161	15	52.4	52.4	15	14	14	13	13	14	13	0	185.34	0	0		0.11757195308402	0.0705655415852888				0.11757195308402	0.0705655415852888				31.1472	31.2424	30.7588	30.851	31.1023	31.4069
tr|A0A0F6AWR7|A0A0F6AWR7_SALT1	tr|A0A0F6AWR7|A0A0F6AWR7_SALT1	A0A0F6AWR7	mraY	STM14_0151	40.022	162	3	8.9	8.9	3	2	3	3	3	3	3	0	5.978	0	0		1.30053518174176	-0.522490183512375				1.30053518174176	-0.522490183512375				33.4905	33.6546	33.9871	33.4245	33.0905	33.0496
tr|A0A0F6AWR8|A0A0F6AWR8_SALT1	tr|A0A0F6AWR8|A0A0F6AWR8_SALT1	A0A0F6AWR8	murD	STM14_0152	46.997	163	14	48.6	48.6	14	12	13	13	13	14	14	0	221.5	0	0		0.0880742186774641	0.0183213551839216				0.0880742186774641	0.0183213551839216				29.5265	29.6064	29.5363	29.4452	29.6831	29.5958
tr|A0A0F6AWS0|A0A0F6AWS0_SALT1	tr|A0A0F6AWS0|A0A0F6AWS0_SALT1	A0A0F6AWS0	murG	STM14_0154	37.862	164	19	66.5	66.5	19	14	18	13	13	16	16	0	155.66	0	0		2.42421136948896	-0.326277414957683				2.42421136948896	-0.326277414957683				29.4583	29.317	29.4098	29.0385	29.1376	29.0302
tr|A0A0F6AWS1|A0A0F6AWS1_SALT1	tr|A0A0F6AWS1|A0A0F6AWS1_SALT1	A0A0F6AWS1	murC	STM14_0155	53.437	165	15	44	44	15	14	15	12	13	13	12	0	153.04	0	0		3.21102147100579	-0.243897755940758				3.21102147100579	-0.243897755940758				29.4491	29.3866	29.4675	29.1848	29.1863	29.2004
tr|A0A0F6AWS2|A0A0F6AWS2_SALT1	tr|A0A0F6AWS2|A0A0F6AWS2_SALT1	A0A0F6AWS2	ddl_2 ddl	STM14_0156	32.635	166	14	67.6	67.6	14	11	12	10	12	13	12	0	171.73	0	0		3.51841657247652	0.668974558512367	+			3.51841657247652	0.668974558512367				28.9627	29.1142	28.9591	29.6879	29.7211	29.634
tr|A0A0F6AWS4|A0A0F6AWS4_SALT1	tr|A0A0F6AWS4|A0A0F6AWS4_SALT1	A0A0F6AWS4	ftsA	STM14_0158	45.313	168	19	74	74	19	18	18	19	15	19	16	0	323.31	0	0		1.77969153876164	-0.348362604777016				1.77969153876164	-0.348362604777016				31.048	30.8942	30.8137	30.643	30.463	30.6048
tr|A0A0F6AWS5|A0A0F6AWS5_SALT1	tr|A0A0F6AWS5|A0A0F6AWS5_SALT1	A0A0F6AWS5	ftsZ	STM14_0159	40.323	169	33	87.5	87.5	33	29	27	29	30	30	29	0	323.31	0	0		2.41224706970277	0.519491831461593				2.41224706970277	0.519491831461593				32.4414	32.521	32.4646	32.8406	33.0191	33.1258
tr|A0A0F6AWS6|A0A0F6AWS6_SALT1	tr|A0A0F6AWS6|A0A0F6AWS6_SALT1	A0A0F6AWS6	lpxC	STM14_0160	33.985	170	14	39	39	14	13	12	13	12	12	12	0	99.475	0	0		0.666418140993039	0.163117090861004				0.666418140993039	0.163117090861004				28.9872	28.7717	28.6276	29.023	28.8936	28.9593
tr|A0A0F6AWS8|A0A0F6AWS8_SALT1	tr|A0A0F6AWS8|A0A0F6AWS8_SALT1	A0A0F6AWS8	secA	STM14_0162	101.82	171	53	65.3	65.3	52	46	46	45	44	45	44	0	323.31	0	0		0.537138972737187	0.085730870564781				0.537138972737187	0.085730870564781				31.6715	31.8567	31.6934	31.7803	31.9045	31.7939
tr|A0A0F6AWS9|A0A0F6AWS9_SALT1	tr|A0A0F6AWS9|A0A0F6AWS9_SALT1	A0A0F6AWS9	mutT	STM14_0163	15.081	172	7	73.3	73.3	7	3	5	6	3	4	4	0	17	0	0		3.55761072877188	-1.86839803059896	+	+		3.55761072877188	-1.86839803059896	+	+		28.095	28.4152	28.3787	26.6502	26.3876	26.246
tr|A0A0F6AWT1|A0A0F6AWT1_SALT1	tr|A0A0F6AWT1|A0A0F6AWT1_SALT1	A0A0F6AWT1	yacG	STM14_0166	7.0498	173	6	98.4	98.4	6	6	5	3	4	4	5	0	102.91	0	0		1.2202447248009	0.557411193847656				1.2202447248009	0.557411193847656				28.9731	29.0849	28.5927	29.1323	29.606	29.5846
tr|A0A0F6AWT2|A0A0F6AWT2_SALT1	tr|A0A0F6AWT2|A0A0F6AWT2_SALT1	A0A0F6AWT2	yacF	STM14_0167	28.425	174	11	67.6	67.6	11	7	8	8	7	8	10	0	84.143	0	0		0.912815985000571	0.614248275756836				0.912815985000571	0.614248275756836				27.9503	28.1722	27.3966	28.0294	28.7036	28.6288
tr|A0A0F6AWT3|A0A0F6AWT3_SALT1	tr|A0A0F6AWT3|A0A0F6AWT3_SALT1	A0A0F6AWT3	coaE	STM14_0168	22.795	175	10	80.1	80.1	10	9	9	8	9	9	8	0	177.06	0	0		2.06486925242595	0.38556734720866				2.06486925242595	0.38556734720866				28.8905	28.9158	28.8507	29.1401	29.2636	29.4099
tr|A0A0F6AWT4|A0A0F6AWT4_SALT1	tr|A0A0F6AWT4|A0A0F6AWT4_SALT1	A0A0F6AWT4	guaC	STM14_0169	37.138	176	16	75.2	75.2	16	11	12	8	14	16	16	0	177.89	0	0		3.98750554307171	1.77373186747233	+	+		3.98750554307171	1.77373186747233	+	+		29.5156	29.7419	29.498	31.4687	31.414	31.1941
tr|A0A0F6AWT9|A0A0F6AWT9_SALT1	tr|A0A0F6AWT9|A0A0F6AWT9_SALT1	A0A0F6AWT9	nadC	STM14_0174	32.559	177	15	64.6	64.6	15	11	8	10	11	12	14	0	141.27	0	0		2.5610818285827	0.568603515625				2.5610818285827	0.568603515625				28.2971	28.2995	28.4755	29.0478	28.838	28.8921
tr|A0A0F6AWU0|A0A0F6AWU0_SALT1	tr|A0A0F6AWU0|A0A0F6AWU0_SALT1	A0A0F6AWU0	ampD	STM14_0175	20.912	178	7	37.4	37.4	7	6	5	5	6	6	6	0	32.41	0	0		3.16269310370829	1.14942995707194	+			3.16269310370829	1.14942995707194	+			26.6084	26.5651	26.5434	27.9044	27.4967	27.764
tr|A0A0F6AWU1|A0A0F6AWU1_SALT1	tr|A0A0F6AWU1|A0A0F6AWU1_SALT1	A0A0F6AWU1	ampE	STM14_0176	32.124	179	3	19	19	3	3	2	3	3	2	3	0	64.196	0	0		0.358931413330547	-0.267598470052086				0.358931413330547	-0.267598470052086				27.6837	27.2654	26.6652	26.77	26.9404	27.1011
tr|A0A0F6AWU7|A0A0F6AWU7_SALT1	tr|A0A0F6AWU7|A0A0F6AWU7_SALT1	A0A0F6AWU7	pdhR	STM14_0182	29.411	180	8	38.2	38.2	8	4	5	6	7	5	6	0	80.846	0	0		1.14365229166029	0.463504791259766				1.14365229166029	0.463504791259766				27.3867	27.1891	27.0912	27.3945	27.9821	27.6809
tr|A0A0F6AWU8|A0A0F6AWU8_SALT1	tr|A0A0F6AWU8|A0A0F6AWU8_SALT1	A0A0F6AWU8	aceE	STM14_0183	99.578	181	74	76.3	76.3	74	72	73	70	73	71	71	0	323.31	0	0		2.40630157101614	-0.355566660563149				2.40630157101614	-0.355566660563149				35.6309	35.6079	35.5687	35.2072	35.3586	35.175
tr|A0A0F6AWU9|A0A0F6AWU9_SALT1	tr|A0A0F6AWU9|A0A0F6AWU9_SALT1	A0A0F6AWU9	aceF	STM14_0184	66.054	182	45	81.7	81.7	45	42	43	42	41	39	43	0	323.31	0	0		2.01445773203747	-0.335576375325523				2.01445773203747	-0.335576375325523				34.6037	34.5651	34.7475	34.2191	34.3782	34.3123
tr|A0A0F6AWV0|A0A0F6AWV0_SALT1	tr|A0A0F6AWV0|A0A0F6AWV0_SALT1	A0A0F6AWV0	lpdA	STM14_0185	50.639	183	37	66.7	66.7	37	36	35	35	37	37	37	0	323.31	0	0		4.61195965940867	0.857329050699867	+			4.61195965940867	0.857329050699867	+			34.687	34.7125	34.7242	35.522	35.639	35.5347
tr|A0A0F6AWV4|A0A0F6AWV4_SALT1	tr|A0A0F6AWV4|A0A0F6AWV4_SALT1	A0A0F6AWV4	acnB	STM14_0190	93.528	184	61	82.7	82.7	61	60	61	59	61	60	59	0	323.31	0	0		4.21197998608926	1.68600591023763	+	+		4.21197998608926	1.68600591023763	+	+		33.9272	34.0857	34.1494	35.6244	35.8645	35.7313
tr|A0A0F6AWV5|A0A0F6AWV5_SALT1	tr|A0A0F6AWV5|A0A0F6AWV5_SALT1	A0A0F6AWV5		STM14_0191	32.672	185	14	62.5	62.5	14	10	11	9	11	11	11	0	57.761	0	0		2.67857890131871	-0.595162709554035				2.67857890131871	-0.595162709554035				28.0998	28.1756	28.1276	27.6544	27.3829	27.5802
tr|A0A0F6AWV6|A0A0F6AWV6_SALT1	tr|A0A0F6AWV6|A0A0F6AWV6_SALT1	A0A0F6AWV6	yacL	STM14_0192	13.888	186	5	45.8	45.8	5	4	5	2	3	5	5	0	24.932	0	0		0.029917131829327	-0.0247364044189453				0.029917131829327	-0.0247364044189453				27.11	27.1452	27.1323	26.727	27.6468	26.9394
tr|A0A0F6AWV8|A0A0F6AWV8_SALT1	tr|A0A0F6AWV8|A0A0F6AWV8_SALT1	A0A0F6AWV8		STM14_0194	44.985	187	11	41.1	41.1	11	4	9	6	8	10	8	0	165.07	0	0		2.9321884308559	2.45883369445801	+	+	+	2.9321884308559	2.45883369445801	+	+		25.5463	26.5142	26.2476	28.6773	28.5776	28.4297
tr|A0A0F6AWV9|A0A0F6AWV9_SALT1	tr|A0A0F6AWV9|A0A0F6AWV9_SALT1	A0A0F6AWV9	pdxA	STM14_0195	35.064	188	19	76.5	76.5	19	15	15	17	16	16	17	0	243.59	0	0		4.15102889162797	1.34861437479655	+	+		4.15102889162797	1.34861437479655	+	+		29.1621	29.3045	29.3796	30.7101	30.5463	30.6356
tr|A0A0F6AWW0|A0A0F6AWW0_SALT1	tr|A0A0F6AWW0|A0A0F6AWW0_SALT1	A0A0F6AWW0		STM14_0196	27.862	189	14	65.1	65.1	14	9	13	9	13	11	10	0	198.66	0	0		2.65243833646318	0.579639434814453				2.65243833646318	0.579639434814453				28.6721	28.6312	28.4783	29.2866	29.0901	29.144
tr|A0A0F6AWW1|A0A0F6AWW1_SALT1	tr|A0A0F6AWW1|A0A0F6AWW1_SALT1	A0A0F6AWW1	speD	STM14_0197	30.414	190	11	62.5	62.5	11	8	9	8	10	9	10	0	165.52	0	0		2.82354234646756	0.709266026814777	+			2.82354234646756	0.709266026814777				27.9567	28.0498	27.9243	28.6681	28.5513	28.8391
tr|A0A0F6AWW2|A0A0F6AWW2_SALT1	tr|A0A0F6AWW2|A0A0F6AWW2_SALT1	A0A0F6AWW2	speE	STM14_0198	32.095	191	11	61.9	61.9	11	9	9	7	6	8	9	0	98.686	0	0		0.106414419253384	0.0686842600504569				0.106414419253384	0.0686842600504569				28.5286	28.4782	28.9931	28.492	29.051	28.6629
tr|A0A0F6AWW4|A0A0F6AWW4_SALT1	tr|A0A0F6AWW4|A0A0F6AWW4_SALT1	A0A0F6AWW4	cueO	STM14_0200	58.625	192	13	38.8	38.8	13	13	10	11	9	10	11	0	187.39	0	0		2.03631282756718	-0.655860900878906				2.03631282756718	-0.655860900878906				29.443	29.7444	29.2885	28.7891	28.9106	28.8086
tr|A0A0F6AWW5|A0A0F6AWW5_SALT1	tr|A0A0F6AWW5|A0A0F6AWW5_SALT1	A0A0F6AWW5	gcd	STM14_0201	86.51	193	37	61.2	61.2	37	36	35	33	2	7	7	0	323.31	0	0		3.99646860183076	-7.3387279510498	+	+	+	3.99646860183076	-7.3387279510498	+	+	+	31.3308	30.8085	31.8811	24.5658	24.0998	23.3386
tr|A0A0F6AWW6|A0A0F6AWW6_SALT1	tr|A0A0F6AWW6|A0A0F6AWW6_SALT1	A0A0F6AWW6	hpt	STM14_0202	20.068	194	13	68	68	13	12	12	12	11	12	13	0	106.82	0	0		1.8724256161444	0.446273167928062				1.8724256161444	0.446273167928062				29.1961	29.2875	29.2103	29.7226	29.8268	29.4832
tr|A0A0F6AWW7|A0A0F6AWW7_SALT1	tr|A0A0F6AWW7|A0A0F6AWW7_SALT1	A0A0F6AWW7	yadF	STM14_0203	24.821	195	13	67.7	67.7	13	12	12	13	12	11	11	0	323.31	0	0		0.688048313223527	0.102804183959961				0.688048313223527	0.102804183959961				30.6879	30.7416	30.5374	30.7603	30.8092	30.7059
tr|A0A0F6AWW8|A0A0F6AWW8_SALT1	tr|A0A0F6AWW8|A0A0F6AWW8_SALT1	A0A0F6AWW8	yadG	STM14_0204	34.684	196	14	55.2	55.2	14	10	11	7	6	8	7	0	92.798	0	0		0.831095586378768	-0.752107620239258				0.831095586378768	-0.752107620239258				27.795	28.7291	28.2927	26.8784	27.8704	27.8116
tr|A0A0F6AWX8|A0A0F6AWX8_SALT1	tr|A0A0F6AWX8|A0A0F6AWX8_SALT1	A0A0F6AWX8	panC	STM14_0214	31.857	198	16	56.7	56.7	16	15	14	14	15	15	14	0	151.68	0	0		4.23641687671695	0.557398478190105				4.23641687671695	0.557398478190105				29.0477	28.96	29.0109	29.5709	29.5292	29.5907
tr|A0A0F6AWY0|A0A0F6AWY0_SALT1	tr|A0A0F6AWY0|A0A0F6AWY0_SALT1	A0A0F6AWY0	panB	STM14_0216	28.105	199	11	74.5	74.5	11	8	9	8	9	9	9	0	262.01	0	0		0.641174022113713	0.371112187703449				0.641174022113713	0.371112187703449				29.2841	29.4488	28.7802	29.2315	29.8024	29.5925
tr|A0A0F6AWY1|A0A0F6AWY1_SALT1	tr|A0A0F6AWY1|A0A0F6AWY1_SALT1	A0A0F6AWY1	folK	STM14_0217	17.742	200	5	42.8	42.8	5	1	5	2	2	5	4	0	12.588	1	0		2.31240713451676	0.493674596150715				0.849927738298727	1.08386039733887				24.3257	26.109	26.0834	26.5789	26.682	26.5088
tr|A0A0F6AWY2|A0A0F6AWY2_SALT1	tr|A0A0F6AWY2|A0A0F6AWY2_SALT1	A0A0F6AWY2	pcnB	STM14_0218	54.676	201	21	49.8	49.8	21	19	19	16	17	18	20	0	111.81	0	0		1.0442726433737	-0.309300104777019				1.0442726433737	-0.309300104777019				29.0204	28.8602	28.6454	28.3884	28.6888	28.5209
tr|A0A0F6AWY3|A0A0F6AWY3_SALT1	tr|A0A0F6AWY3|A0A0F6AWY3_SALT1	A0A0F6AWY3	yadB	STM14_0219	33.567	202	6	34.2	34.2	6	5	6	2	3	6	6	0	33.927	1	0		0.0906412049153507	-0.123863855997723				0.318579929364008	0.706855138142902				26.8616	25.8358	23.8566	26.4992	26.3856	25.7897
tr|A0A0F6AWY4|A0A0F6AWY4_SALT1	tr|A0A0F6AWY4|A0A0F6AWY4_SALT1	A0A0F6AWY4	dksA	STM14_0220	17.516	203	10	75.5	75.5	10	9	9	8	10	10	9	0	252.91	0	0		2.10976404901949	0.567609151204426				2.10976404901949	0.567609151204426				31.4939	31.4803	31.3488	31.8016	32.1422	32.082
tr|A0A0F6AWY5|A0A0F6AWY5_SALT1	tr|A0A0F6AWY5|A0A0F6AWY5_SALT1	A0A0F6AWY5	sfsA	STM14_0221	26.16	204	11	61.1	61.1	11	9	8	5	6	9	8	0	24.404	0	0		1.82735750635542	0.697665532430015				1.82735750635542	0.697665532430015				27.4815	27.4299	27.5321	27.8731	28.2124	28.451
tr|A0A0F6AWY6|A0A0F6AWY6_SALT1	tr|A0A0F6AWY6|A0A0F6AWY6_SALT1	A0A0F6AWY6	ligT	STM14_0222	19.634	205	4	39.2	39.2	4	3	4	2	2	4	4	0	5.7353	1	1		0.807814070681861	0.947807312011719				0.105394345865985	0.261681874593098				25.185	25.7925	25.0101	23.8995	26.1389	26.7343
tr|A0A0F6AWY7|A0A0F6AWY7_SALT1	tr|A0A0F6AWY7|A0A0F6AWY7_SALT1	A0A0F6AWY7	hrpB	STM14_0223	90.843	206	21	36	36	21	14	18	11	13	18	15	0	101.49	0	0		1.59341367179375	0.356103261311848				1.59341367179375	0.356103261311848				27.7854	27.5519	27.5494	27.8691	27.9872	28.0985
tr|A0A0F6AWZ0|A0A0F6AWZ0_SALT1	tr|A0A0F6AWZ0|A0A0F6AWZ0_SALT1	A0A0F6AWZ0	mrcB	STM14_0226	93.866	207	32	46.5	46.5	32	28	28	26	21	29	25	0	323.31	0	0		1.46896224111834	-0.427017211914063				1.46896224111834	-0.427017211914063				31.7575	31.5682	31.3669	31.0017	31.2562	31.1537
tr|A0A0F6AWZ2|A0A0F6AWZ2_SALT1	tr|A0A0F6AWZ2|A0A0F6AWZ2_SALT1	A0A0F6AWZ2	fhuA	STM14_0228	80.626	208	10	21.5	21.5	10	6	5	1	0	8	6	0	14.39	1	1		0.217867891079697	-0.299942970275879				0.0356592403761741	0.0813102722167969				26.4523	25.8613	24.1751	25.0189	25.4609	26.2528
tr|A0A0F6AX05|A0A0F6AX05_SALT1	tr|A0A0F6AX05|A0A0F6AX05_SALT1	A0A0F6AX05	hemL	STM14_0241	45.325	210	17	62	62	17	16	17	16	17	16	16	0	190.28	0	0		0.0409794868780182	-0.0219237009684221				0.0409794868780182	-0.0219237009684221				31.0373	30.9954	30.6496	30.6299	31.094	30.8926
tr|A0A0F6AX08|A0A0F6AX08_SALT1	tr|A0A0F6AX08|A0A0F6AX08_SALT1	A0A0F6AX08	yadR	STM14_0244	12.099	211	6	71.1	71.1	6	4	5	5	6	6	6	0	123.74	0	0		4.31388801019906	1.12327321370443	+	+		4.31388801019906	1.12327321370443	+			28.4551	28.5381	28.3755	29.6147	29.6196	29.5042
tr|A0A0F6AX11|A0A0F6AX11_SALT1	tr|A0A0F6AX11|A0A0F6AX11_SALT1	A0A0F6AX11	pfs	STM14_0247	24.446	213	13	85.8	85.8	13	10	10	11	12	11	10	0	187.75	0	0		2.40038464029043	0.557472864786785				2.40038464029043	0.557472864786785				29.7897	29.9251	30.0116	30.5724	30.3405	30.4858
tr|A0A0F6AX12|A0A0F6AX12_SALT1	tr|A0A0F6AX12|A0A0F6AX12_SALT1	A0A0F6AX12	dgt	STM14_0248	59.535	214	23	53.9	53.9	23	20	22	16	15	14	13	0	154.37	0	0		1.73604566960123	-0.825977961222332	+			1.73604566960123	-0.825977961222332				29.5334	29.2291	29.4007	28.9435	28.4468	28.2949
tr|A0A0F6AX13|A0A0F6AX13_SALT1	tr|A0A0F6AX13|A0A0F6AX13_SALT1	A0A0F6AX13	htrA	STM14_0249	49.315	215	24	66.1	66.1	24	23	24	24	24	23	23	0	323.31	0	0		0.421499261970786	-0.188667297363281				0.421499261970786	-0.188667297363281				33.5773	33.2675	33.1201	32.9017	33.1274	33.3698
tr|A0A0F6AX14|A0A0F6AX14_SALT1	tr|A0A0F6AX14|A0A0F6AX14_SALT1	A0A0F6AX14	cdaR	STM14_0250	43.586	216	6	16.6	16.6	6	2	4	3	4	4	5	0	5.6277	2	0	SI_AvsB_Exclusively in B		0.241270701090496				0.907032349198489	0.719614664713543				24.7231	23.9251	25.0416	24.9833	25.3181	25.5473
tr|A0A0F6AX15|A0A0F6AX15_SALT1	tr|A0A0F6AX15|A0A0F6AX15_SALT1	A0A0F6AX15	yaeH	STM14_0251	15.094	217	19	82.8	82.8	19	18	18	18	19	19	19	0	310.96	0	0		0.963132437438959	0.298165639241539				0.963132437438959	0.298165639241539				34.5693	34.5595	34.3779	34.5954	34.7618	35.044
tr|A0A0F6AX16|A0A0F6AX16_SALT1	tr|A0A0F6AX16|A0A0F6AX16_SALT1	A0A0F6AX16	dapD	STM14_0253	29.878	218	24	71.2	71.2	24	22	23	21	24	24	24	0	263.28	0	0		2.32553903238176	0.51966985066732				2.32553903238176	0.51966985066732				31.9423	31.9048	32.1325	32.5799	32.5617	32.397
tr|A0A0F6AX17|A0A0F6AX17_SALT1	tr|A0A0F6AX17|A0A0F6AX17_SALT1	A0A0F6AX17	glnD	STM14_0254	102.26	219	8	11.7	11.7	8	3	5	5	4	6	6	0	18.064	1	0		0.0339145295247166	-0.0304435094197579				0.229800546387604	0.184818903605144				24.5102	24.8825	25.4296	24.9674	24.9489	25.4604
tr|A0A0F6AX18|A0A0F6AX18_SALT1	tr|A0A0F6AX18|A0A0F6AX18_SALT1	A0A0F6AX18	map	STM14_0255	29.291	220	16	86.7	86.7	16	13	12	15	13	10	15	0	195.91	0	0		0.0687364788752674	0.0206387837727888				0.0687364788752674	0.0206387837727888				30.4892	30.3896	30.6319	30.6608	30.3913	30.5205
tr|A0A0F6AX20|A0A0F6AX20_SALT1	tr|A0A0F6AX20|A0A0F6AX20_SALT1	A0A0F6AX20	rpsB	STM14_0257	26.758	221	17	75.9	75.9	17	17	17	17	16	17	17	0	229.59	0	0		1.28270703317038	-0.16864013671875				1.28270703317038	-0.16864013671875				33.8746	33.9349	34.0158	33.7906	33.8429	33.6859
tr|A0A0F6AX21|A0A0F6AX21_SALT1	tr|A0A0F6AX21|A0A0F6AX21_SALT1	A0A0F6AX21	tsf	STM14_0258	30.358	222	32	90.1	90.1	32	31	32	30	29	32	31	0	323.31	0	0		3.1815470364879	0.330468495686851				3.1815470364879	0.330468495686851				34.8268	34.8592	34.7951	35.1085	35.209	35.1549
tr|A0A0F6AX22|A0A0F6AX22_SALT1	tr|A0A0F6AX22|A0A0F6AX22_SALT1	A0A0F6AX22	pyrH	STM14_0259	25.955	223	12	65.6	65.6	12	12	12	12	10	12	12	0	174.18	0	0		2.38077706340647	0.70163853963216	+			2.38077706340647	0.70163853963216				30.2116	30.2544	29.9506	30.7243	30.9723	30.8249
tr|A0A0F6AX23|A0A0F6AX23_SALT1	tr|A0A0F6AX23|A0A0F6AX23_SALT1	A0A0F6AX23	frr	STM14_0260	20.555	224	15	68.1	68.1	15	15	15	14	14	14	13	0	284.77	0	0		2.94676283518153	-0.394966125488281				2.94676283518153	-0.394966125488281				33.682	33.7442	33.6495	33.3534	33.3137	33.2237
tr|A0A0F6AX24|A0A0F6AX24_SALT1	tr|A0A0F6AX24|A0A0F6AX24_SALT1	A0A0F6AX24	dxr	STM14_0261	43.352	225	16	48.2	48.2	16	15	14	11	11	12	12	0	55.123	0	0		1.31843762171395	0.22493616739909				1.31843762171395	0.22493616739909				26.9879	26.9291	26.9409	27.025	27.2273	27.2805
tr|A0A0F6AX26|A0A0F6AX26_SALT1	tr|A0A0F6AX26|A0A0F6AX26_SALT1	A0A0F6AX26	uppS	STM14_0263	28.328	226	7	41.3	41.3	7	3	4	4	6	3	4	0	6.4315	1	0		1.03399730848655	0.805049260457356				1.05739013132685	1.34575970967611	+			23.6203	25.5491	24.9358	25.6935	26.1358	26.3132
sp|D0ZKX9|RSEP_SALT1	sp|D0ZKX9|RSEP_SALT1	D0ZKX9	rsep	STM14_0265	49.184	63	11	34.2	34.2	11	11	11	8	7	8	7	0	26.183	0	0		2.61908831258126	-0.904051462809246	+			2.61908831258126	-0.904051462809246	+			27.4235	27.1786	27.2023	26.2503	26.5779	26.2641
tr|A0A0F6AX28|A0A0F6AX28_SALT1	tr|A0A0F6AX28|A0A0F6AX28_SALT1	A0A0F6AX28	yaeT	STM14_0266	89.525	228	44	60.4	60.4	44	43	41	34	38	39	39	0	323.31	0	0		3.27958706924751	0.584689458211265				3.27958706924751	0.584689458211265				31.1989	31.1187	31.0844	31.6274	31.75	31.7786
tr|A0A0F6AX29|A0A0F6AX29_SALT1	tr|A0A0F6AX29|A0A0F6AX29_SALT1	A0A0F6AX29	hlpA	STM14_0267	17.905	229	7	44.1	44.1	7	7	7	7	7	7	7	0	111.36	0	0		0.697165099052342	0.18506368001302				0.697165099052342	0.18506368001302				31.9229	31.9218	32.0681	32.1379	32.3563	31.9738
tr|A0A0F6AX30|A0A0F6AX30_SALT1	tr|A0A0F6AX30|A0A0F6AX30_SALT1	A0A0F6AX30	lpxD	STM14_0268	35.93	230	5	23.8	23.8	5	3	4	3	5	5	4	0	40.003	0	0		0.186970778197106	-0.178487141927082				0.186970778197106	-0.178487141927082				28.1047	27.6852	27.6395	26.9961	27.7738	28.124
tr|A0A0F6AX31|A0A0F6AX31_SALT1	tr|A0A0F6AX31|A0A0F6AX31_SALT1	A0A0F6AX31	fabZ	STM14_0269	20.532	231	8	40.3	40.3	8	8	8	8	8	8	8	0	49.806	0	0		0.0678828311231173	0.0257110595703125				0.0678828311231173	0.0257110595703125				30.8608	30.7793	30.5362	30.5727	30.8329	30.8478
tr|A0A0F6AX32|A0A0F6AX32_SALT1	tr|A0A0F6AX32|A0A0F6AX32_SALT1	A0A0F6AX32	lpxA	STM14_0270	28.089	232	13	56.1	56.1	13	12	12	12	13	13	12	0	117.79	0	0		1.54400753935708	0.25598653157552				1.54400753935708	0.25598653157552				30.9587	30.8625	30.7237	31.1519	31.0373	31.1237
tr|A0A0F6AX33|A0A0F6AX33_SALT1	tr|A0A0F6AX33|A0A0F6AX33_SALT1	A0A0F6AX33	lpxB	STM14_0271	42.451	233	12	50.8	50.8	12	10	12	8	8	9	10	0	105.97	0	0		0.49246002884165	-0.321900049845375				0.49246002884165	-0.321900049845375				27.4732	27.9476	27.3016	26.8338	27.4448	27.4781
tr|A0A0F6AX35|A0A0F6AX35_SALT1	tr|A0A0F6AX35|A0A0F6AX35_SALT1	A0A0F6AX35	dnaE	STM14_0273	130.22	235	20	20.4	20.4	20	16	12	11	9	16	15	0	37.95	0	0		0.703136508800831	0.236932754516602				0.703136508800831	0.236932754516602				26.711	26.6404	26.6005	27.0968	26.5961	26.9698
tr|A0A0F6AX36|A0A0F6AX36_SALT1	tr|A0A0F6AX36|A0A0F6AX36_SALT1	A0A0F6AX36	accA	STM14_0274	35.343	236	28	87.5	87.5	28	24	24	24	25	27	27	0	323.31	0	0		1.3733068935885	0.255489349365234				1.3733068935885	0.255489349365234				32.3354	32.3373	32.1718	32.408	32.5679	32.6351
tr|A0A0F6AX38|A0A0F6AX38_SALT1	tr|A0A0F6AX38|A0A0F6AX38_SALT1	A0A0F6AX38	ldcC	STM14_0276	80.762	237	17	33.1	33.1	17	15	16	12	11	13	12	0	68.164	0	0		1.30253503722947	-0.628408432006836				1.30253503722947	-0.628408432006836				28.3807	28.4959	27.92	27.4157	27.9017	27.594
tr|A0A0F6AX39|A0A0F6AX39_SALT1	tr|A0A0F6AX39|A0A0F6AX39_SALT1	A0A0F6AX39	yaeR	STM14_0277	14.809	238	6	74.4	74.4	6	3	6	4	5	5	6	0	96.416	0	0		0.640313887898964	0.418402353922527				0.640313887898964	0.418402353922527				28.0297	28.4112	28.7601	28.4917	28.7652	29.1994
tr|A0A0F6AX40|A0A0F6AX40_SALT1	tr|A0A0F6AX40|A0A0F6AX40_SALT1	A0A0F6AX40	tilS	STM14_0278	48.404	239	14	40.7	40.7	14	5	8	8	6	7	10	0	32.831	0	0		0.0201626802891071	-0.0192826588948556				0.0201626802891071	-0.0192826588948556				26.1217	26.8243	26.189	26.2838	26.0096	26.7838
tr|A0A0F6AX41|A0A0F6AX41_SALT1	tr|A0A0F6AX41|A0A0F6AX41_SALT1	A0A0F6AX41	rof	STM14_0279	9.6129	240	7	52.3	52.3	7	7	7	6	4	7	7	0	135.71	0	0		0.69622282237488	0.180516560872395				0.69622282237488	0.180516560872395				30.1327	30.1161	30.4177	30.3625	30.3135	30.5319
tr|A0A0F6AX42|A0A0F6AX42_SALT1	tr|A0A0F6AX42|A0A0F6AX42_SALT1	A0A0F6AX42	yaeP	STM14_0280	7.7207	241	6	87.5	87.5	6	6	6	6	6	6	6	0	62.161	0	0		1.15106368164533	0.278626759847008				1.15106368164533	0.278626759847008				30.4009	30.4063	30.42	30.9066	30.5249	30.6317
tr|A0A0F6AX43|A0A0F6AX43_SALT1	tr|A0A0F6AX43|A0A0F6AX43_SALT1	A0A0F6AX43	yaeQ	STM14_0281	20.835	242	5	34.8	34.8	5	3	2	3	4	3	4	0	59.391	1	2	SI_AvsB_Exclusively in A		0.911015510559082				0.484512743754557	0.437548955281574				24.4691	23.7534	23.6269	24.2086	23.9943	24.959
tr|A0A0F6AX45|A0A0F6AX45_SALT1	tr|A0A0F6AX45|A0A0F6AX45_SALT1	A0A0F6AX45	proS	STM14_0284	63.539	243	37	76.7	76.7	37	35	34	34	34	31	33	0	323.31	0	0		0.674626560247998	0.119252522786461				0.674626560247998	0.119252522786461				32.2814	32.2196	32.1321	32.1979	32.3729	32.42
tr|A0A0F6AX47|A0A0F6AX47_SALT1	tr|A0A0F6AX47|A0A0F6AX47_SALT1	A0A0F6AX47	rcsF	STM14_0286	14.189	245	8	78.4	78.4	8	8	7	7	7	7	7	0	131.43	0	0		0.0616191382216752	-0.0290908813476563				0.0616191382216752	-0.0290908813476563				29.3541	29.0445	29.117	28.9505	29.0757	29.402
tr|A0A0F6AX48|A0A0F6AX48_SALT1	tr|A0A0F6AX48|A0A0F6AX48_SALT1	A0A0F6AX48	metQ	STM14_0287	29.435	246	18	73.8	73.8	18	18	18	18	18	17	17	0	323.31	0	0		1.72978966083989	-0.220619201660156				1.72978966083989	-0.220619201660156				31.9316	31.9471	32.03	31.6513	31.795	31.8005
tr|A0A0F6AX50|A0A0F6AX50_SALT1	tr|A0A0F6AX50|A0A0F6AX50_SALT1	A0A0F6AX50	metN	STM14_0289	37.661	248	16	62.1	62.1	16	10	13	9	6	12	11	0	54.077	0	0		0.161626145759177	-0.15459887186686				0.161626145759177	-0.15459887186686				27.3631	27.6217	26.952	26.6847	27.0691	27.7193
tr|A0A0F6AX51|A0A0F6AX51_SALT1	tr|A0A0F6AX51|A0A0F6AX51_SALT1	A0A0F6AX51	yaeD	STM14_0290	20.92	249	4	43.1	43.1	4	4	4	3	4	4	4	0	92.449	0	0		0.738038869594115	0.360991160074867				0.738038869594115	0.360991160074867				27.6587	28.1432	27.5659	28.2536	28.3149	27.8822
tr|A0A0F6AX55|A0A0F6AX55_SALT1	tr|A0A0F6AX55|A0A0F6AX55_SALT1	A0A0F6AX55	dkgB	STM14_0300	29.18	250	16	66.3	66.3	16	12	12	12	13	14	15	0	257.43	0	0		3.55052514647627	0.774050394694012	+			3.55052514647627	0.774050394694012	+			28.6109	28.7539	28.5823	29.3671	29.4935	29.4086
tr|A0A0F6AX56|A0A0F6AX56_SALT1	tr|A0A0F6AX56|A0A0F6AX56_SALT1	A0A0F6AX56	yafC	STM14_0301	33.899	251	5	21.1	21.1	5	4	3	5	2	4	4	0	40.198	0	0		0.291793079028826	-0.12232271830241				0.291793079028826	-0.12232271830241				25.5749	25.7388	25.1747	25.3992	25.3206	25.4017
tr|A0A0F6AX58|A0A0F6AX58_SALT1	tr|A0A0F6AX58|A0A0F6AX58_SALT1	A0A0F6AX58	yafD	STM14_0303	29.065	252	7	37.5	37.5	7	6	5	6	3	6	5	0	21.165	0	0		1.10879658628043	-0.580071131388348				1.10879658628043	-0.580071131388348				26.3577	26.1174	25.6144	25.5236	25.2296	25.5962
tr|A0A0F6AX59|A0A0F6AX59_SALT1	tr|A0A0F6AX59|A0A0F6AX59_SALT1	A0A0F6AX59	yafE	STM14_0304	28.36	253	3	12.5	12.5	3	2	2	2	3	3	3	0	4.0763	2	0	SI_AvsB_Exclusively in B		-0.137834548950195				0.379708698713249	0.216060002644856				25.173	24.9194	24.365	25.0451	25.0071	25.0533
tr|A0A0F6AX61|A0A0F6AX61_SALT1	tr|A0A0F6AX61|A0A0F6AX61_SALT1	A0A0F6AX61	gloB	STM14_0306	28.633	254	16	76.5	76.5	16	16	15	13	13	15	16	0	303.86	0	0		0.511720383145627	0.175063451131184				0.511720383145627	0.175063451131184				29.9873	29.8426	29.7525	29.7701	30.1895	30.148
tr|A0A0F6AX62|A0A0F6AX62_SALT1	tr|A0A0F6AX62|A0A0F6AX62_SALT1	A0A0F6AX62	yafS	STM14_0307	27.314	255	6	38.8	38.8	6	6	6	5	4	4	4	0	16.01	0	0		2.65264551766444	-1.64436531066895	+	+		2.65264551766444	-1.64436531066895	+	+		26.8676	26.898	26.6475	25.5637	24.7971	25.1191
tr|A0A0F6AX63|A0A0F6AX63_SALT1	tr|A0A0F6AX63|A0A0F6AX63_SALT1	A0A0F6AX63	rnhA	STM14_0308	17.51	256	5	49	49	5	5	4	4	3	4	5	0	26.107	0	0		1.65511850218822	0.446207682291668				1.65511850218822	0.446207682291668				26.2976	26.1562	26.058	26.7915	26.6182	26.4407
tr|A0A0F6AX84|A0A0F6AX84_SALT1	tr|A0A0F6AX84|A0A0F6AX84_SALT1	A0A0F6AX84		STM14_0330	47.355	259	3	7.1	7.1	3	2	2	2	1	3	2	0.00038344	2.5967	0	1		0.91650525694589	0.692147572835285				0.134254191431434	-0.412616093953453				27.1434	26.7066	27.1951	24.3929	27.3676	28.0467
tr|A0A0F6AX96|A0A0F6AX96_SALT1	tr|A0A0F6AX96|A0A0F6AX96_SALT1	A0A0F6AX96		STM14_0342	17.472	261	5	32.4	32.4	5	3	4	3	4	5	4	0	10.355	0	0		0.587733993525819	0.303956985473633				0.587733993525819	0.303956985473633				25.208	25.4349	24.6947	25.4948	25.4847	25.27
tr|A0A0F6AXA9|A0A0F6AXA9_SALT1	tr|A0A0F6AXA9|A0A0F6AXA9_SALT1	A0A0F6AXA9	sinR	STM14_0358	36.323	262	7	27	27	7	1	2	0	4	6	7	0	18.019	3	0	SI_AvsB_Exclusively in B						3.39994711408894	3.97164026896159	+	+	+	22.9407	24.0754	23.8675	27.6413	27.4054	27.7517
tr|A0A0F6AXB3|A0A0F6AXB3_SALT1	tr|A0A0F6AXB3|A0A0F6AXB3_SALT1	A0A0F6AXB3		STM14_0362	15.139	263	2	15.6	15.6	2	1	2	2	0	0	0	0	3.3098	1	3	SI_AvsB_Exclusively in A						0.204682168957865	-0.168728510538738				24.6481	24.0864	24.3898	23.9101	23.9549	24.7532
tr|A0A0F6AXB5|A0A0F6AXB5_SALT1	tr|A0A0F6AXB5|A0A0F6AXB5_SALT1	A0A0F6AXB5	yafV	STM14_0364	29.063	264	15	67.5	67.5	15	15	15	14	12	14	12	0	133.15	0	0		1.83007724358066	-0.724830627441406				1.83007724358066	-0.724830627441406				29.4978	29.2172	29.6579	28.6681	28.5637	28.9667
tr|A0A0F6AXB6|A0A0F6AXB6_SALT1	tr|A0A0F6AXB6|A0A0F6AXB6_SALT1	A0A0F6AXB6	fadE	STM14_0365	89.215	265	45	70.3	70.3	45	42	38	32	26	39	35	0	323.31	0	0		1.84507635361059	-0.584760665893555				1.84507635361059	-0.584760665893555				31.5556	31.2513	31.1378	30.6298	30.8539	30.7067
tr|A0A0F6AXB7|A0A0F6AXB7_SALT1	tr|A0A0F6AXB7|A0A0F6AXB7_SALT1	A0A0F6AXB7	gmhA	STM14_0366	20.896	266	18	88	88	18	17	18	15	16	17	18	0	323.31	0	0		5.09627194090261	1.23196601867675	+	+		5.09627194090261	1.23196601867675	+	+		31.5126	31.4864	31.516	32.7937	32.7597	32.6576
tr|A0A0F6AXB8|A0A0F6AXB8_SALT1	tr|A0A0F6AXB8|A0A0F6AXB8_SALT1	A0A0F6AXB8	yafJ	STM14_0367	28.669	267	11	51	51	11	8	8	9	9	8	9	0	24.712	0	0		0.321049536745147	-0.103146870930988				0.321049536745147	-0.103146870930988				27.6551	27.8127	27.698	27.7864	27.6911	27.3789
tr|A0A0F6AXC2|A0A0F6AXC2_SALT1	tr|A0A0F6AXC2|A0A0F6AXC2_SALT1	A0A0F6AXC2	pepD	STM14_0372	52.436	268	24	58.1	58.1	24	24	22	21	20	22	22	0	323.31	0	0		1.4405604415043	0.375376383463546				1.4405604415043	0.375376383463546				33.0242	33.1399	33.0033	33.2129	33.4869	33.5938
tr|A0A0F6AXC3|A0A0F6AXC3_SALT1	tr|A0A0F6AXC3|A0A0F6AXC3_SALT1	A0A0F6AXC3	gpt	STM14_0373	16.969	269	9	85.5	85.5	9	9	9	9	8	8	8	0	137.39	0	0		2.35713301535304	0.86963717142741	+			2.35713301535304	0.86963717142741	+			29.6266	29.7988	29.4407	30.4373	30.7009	30.3368
tr|A0A0F6AXC4|A0A0F6AXC4_SALT1	tr|A0A0F6AXC4|A0A0F6AXC4_SALT1	A0A0F6AXC4	frsA	STM14_0374	47.159	270	32	87.4	87.4	32	31	32	31	26	31	30	0	244.94	0	0		2.5771955080517	-0.898359934488933	+			2.5771955080517	-0.898359934488933	+			31.8268	31.5914	31.366	30.6515	30.7107	30.7269
tr|A0A0F6AXC5|A0A0F6AXC5_SALT1	tr|A0A0F6AXC5|A0A0F6AXC5_SALT1	A0A0F6AXC5	crl	STM14_0375	15.797	271	6	30.8	30.8	6	5	5	5	6	5	3	0	52.844	0	0		2.30641420658115	1.07533264160156	+			2.30641420658115	1.07533264160156	+			27.9218	27.8467	27.7269	28.5977	29.2306	28.893
tr|A0A0F6AXC8|A0A0F6AXC8_SALT1	tr|A0A0F6AXC8|A0A0F6AXC8_SALT1	A0A0F6AXC8	proB	STM14_0378	39.14	272	23	80.9	80.9	23	15	15	15	19	21	20	0	113.23	0	0		3.02601354784602	0.788398742675781	+			3.02601354784602	0.788398742675781	+			28.9275	28.9103	28.6829	29.5434	29.6542	29.6882
tr|A0A0F6AXC9|A0A0F6AXC9_SALT1	tr|A0A0F6AXC9|A0A0F6AXC9_SALT1	A0A0F6AXC9	proA	STM14_0379	44.665	273	22	69.5	69.5	22	20	20	21	20	21	19	0	272.45	0	0		2.15460400083186	0.444831848144531				2.15460400083186	0.444831848144531				30.0977	30.1067	30.1666	30.4033	30.6827	30.6196
tr|A0A0F6AXD1|A0A0F6AXD1_SALT1	tr|A0A0F6AXD1|A0A0F6AXD1_SALT1	A0A0F6AXD1		STM14_0383	11.858	274	12	90.7	90.7	12	10	8	10	9	11	12	0	78.409	0	0		3.4849575284018	1.83978525797526	+	+		3.4849575284018	1.83978525797526	+	+		28.7391	29.1153	28.6721	30.5423	30.824	30.6795
tr|A0A0F6AXE8|A0A0F6AXE8_SALT1	tr|A0A0F6AXE8|A0A0F6AXE8_SALT1	A0A0F6AXE8		STM14_0400	58.278	276	5	15.8	15.8	5	3	4	2	0	0	0	0	11.398	0	3	SI_AvsB_Exclusively in A						0.946869363805879	-0.530972162882488				24.3528	23.9269	24.462	23.3305	23.7867	24.0315
tr|A0A0F6AXE9|A0A0F6AXE9_SALT1	tr|A0A0F6AXE9|A0A0F6AXE9_SALT1	A0A0F6AXE9		STM14_0401	28.032	277	6	28.7	28.7	6	5	3	3	5	5	5	0	13.368	1	0		0.48292008860249	-0.17605431874593				0.298949776493464	0.518974939982098				25.1929	25.5176	23.2702	25.0414	25.2738	25.2224
tr|A0A0F6AXF0|A0A0F6AXF0_SALT1	tr|A0A0F6AXF0|A0A0F6AXF0_SALT1	A0A0F6AXF0		STM14_0402	18.488	278	3	21	21	3	2	3	2	2	1	1	0	16.523	0	3	SI_AvsB_Exclusively in A						1.64122315014718	-1.38744990030925	+			25.3363	26.2312	26.059	24.5438	24.9279	23.9923
tr|A0A0F6AXG5|A0A0F6AXG5_SALT1	tr|A0A0F6AXG5|A0A0F6AXG5_SALT1	A0A0F6AXG5	mod	STM14_0417	73.336	280	28	55.2	55.2	28	21	22	23	24	27	26	0	283.29	0	0		2.70951166180362	0.497120539347332				2.70951166180362	0.497120539347332				29.6696	29.5129	29.5357	30.0016	30.1636	30.0444
tr|A0A0F6AXG6|A0A0F6AXG6_SALT1	tr|A0A0F6AXG6|A0A0F6AXG6_SALT1	A0A0F6AXG6	res	STM14_0418	113.52	281	32	42.8	42.8	32	23	23	23	25	29	30	0	145.08	0	0		2.87208013551886	0.436127344767254				2.87208013551886	0.436127344767254				29.1283	29.2695	29.2422	29.709	29.6463	29.593
tr|A0A0F6AXG9|A0A0F6AXG9_SALT1	tr|A0A0F6AXG9|A0A0F6AXG9_SALT1	A0A0F6AXG9		STM14_0421	3.8141	282	1	57.6	57.6	1	1	1	1	1	1	1	0	35.502	0	0		4.62501026764041	-5.73831494649251	+	+	+	4.62501026764041	-5.73831494649251	+	+	+	32.7171	32.9497	33.1815	27.4748	26.7766	27.3819
tr|A0A0F6AXH0|A0A0F6AXH0_SALT1	tr|A0A0F6AXH0|A0A0F6AXH0_SALT1	A0A0F6AXH0		STM14_0422	52.287	283	5	17.6	17.6	5	5	5	4	0	0	1	0	66.76	0	3	SI_AvsB_Exclusively in A						3.46390343522101	-5.78025372823079	+	+	+	30.5591	30.2996	29.639	25.2295	24.1019	23.8256
tr|A0A0F6AXH6|A0A0F6AXH6_SALT1	tr|A0A0F6AXH6|A0A0F6AXH6_SALT1	A0A0F6AXH6	yahO	STM14_0428	9.9193	284	7	59.3	59.3	7	7	7	7	7	7	6	0	139.34	0	0		5.10763162803939	-4.31932512919108	+	+	+	5.10763162803939	-4.31932512919108	+	+	+	34.3658	34.0419	33.8888	29.7009	29.8076	29.83
tr|A0A0F6AXH9|A0A0F6AXH9_SALT1	tr|A0A0F6AXH9|A0A0F6AXH9_SALT1	A0A0F6AXH9	prpB	STM14_0431	31.999	286	15	68.1	68.1	15	15	15	15	14	15	14	0	323.31	0	0		3.19650560414177	1.20086987813313	+	+		3.19650560414177	1.20086987813313	+			31.8322	32.2139	32.1196	33.3498	33.2074	33.2112
tr|A0A0F6AXI0|A0A0F6AXI0_SALT1	tr|A0A0F6AXI0|A0A0F6AXI0_SALT1	A0A0F6AXI0	prpC	STM14_0432	43.173	287	29	79.4	79.4	29	25	26	26	29	28	28	0	323.31	0	0		2.48362733825026	0.885513305664063	+			2.48362733825026	0.885513305664063	+			32.8443	33.1977	33.1587	33.7881	34.0779	33.9912
tr|A0A0F6AXI1|A0A0F6AXI1_SALT1	tr|A0A0F6AXI1|A0A0F6AXI1_SALT1	A0A0F6AXI1	prpD	STM14_0433	53.786	288	36	78.1	78.1	36	23	30	29	36	34	34	0	323.31	0	0		3.56996124680441	2.56082661946614	+	+	+	3.56996124680441	2.56082661946614	+	+		31.0018	31.6937	31.4213	33.9076	34.059	33.8327
tr|A0A0F6AXI2|A0A0F6AXI2_SALT1	tr|A0A0F6AXI2|A0A0F6AXI2_SALT1	A0A0F6AXI2	prpE	STM14_0434	69.333	289	33	66.2	66.2	33	26	30	29	31	31	31	0	323.31	0	0		2.76423530941737	1.21357536315918	+	+		2.76423530941737	1.21357536315918	+			30.1036	30.5431	30.595	31.6006	31.7175	31.5644
tr|A0A0F6AXI3|A0A0F6AXI3_SALT1	tr|A0A0F6AXI3|A0A0F6AXI3_SALT1	A0A0F6AXI3	hemB	STM14_0435	35.547	290	17	61.7	61.7	17	14	14	13	15	14	14	0	181.35	0	0		1.02071513519646	0.307098388671875				1.02071513519646	0.307098388671875				29.8961	29.6379	29.4746	29.8742	30.1102	29.9454
tr|A0A0F6AXJ6|A0A0F6AXJ6_SALT1	tr|A0A0F6AXJ6|A0A0F6AXJ6_SALT1	A0A0F6AXJ6	ddl_1 ddl	STM14_0448	39.356	292	21	76.6	76.6	21	19	17	19	20	18	20	0	277.09	0	0		4.56732754678388	0.690844217936199	+			4.56732754678388	0.690844217936199				29.92	29.941	29.9349	30.6326	30.5643	30.6715
tr|A0A0F6AXJ7|A0A0F6AXJ7_SALT1	tr|A0A0F6AXJ7|A0A0F6AXJ7_SALT1	A0A0F6AXJ7		STM14_0449	26.255	293	4	30.8	30.8	4	3	2	3	0	0	0	0	63.082	0	3	SI_AvsB_Exclusively in A						1.50342801098629	-0.960924784342449	+			25.8524	25.429	25.1665	24.3181	24.2897	24.9572
tr|A0A0F6AXK0|A0A0F6AXK0_SALT1	tr|A0A0F6AXK0|A0A0F6AXK0_SALT1	A0A0F6AXK0	yaiB	STM14_0452	10.113	294	5	81.8	81.8	5	4	4	4	5	4	4	0	130.46	0	0		2.67238900720388	1.00433349609375	+			2.67238900720388	1.00433349609375	+			30.9021	30.8697	30.5266	31.6257	31.8848	31.8009
tr|A0A0F6AXK2|A0A0F6AXK2_SALT1	tr|A0A0F6AXK2|A0A0F6AXK2_SALT1	A0A0F6AXK2	psiF	STM14_0454	11.609	295	11	64.2	64.2	11	11	11	10	10	8	9	0	178.4	0	0		5.00009186328258	-5.28879483540853	+	+	+	5.00009186328258	-5.28879483540853	+	+	+	34.0536	34.0356	34.0538	28.798	28.4114	29.0672
tr|A0A0F6AXK4|A0A0F6AXK4_SALT1	tr|A0A0F6AXK4|A0A0F6AXK4_SALT1	A0A0F6AXK4	proC	STM14_0456	28.091	296	11	63.6	63.6	11	10	10	11	9	10	10	0	323.31	0	0		0.947218076353219	0.692537943522133				0.947218076353219	0.692537943522133				32.6727	32.7373	32.1103	32.669	33.6102	33.3188
tr|A0A0F6AXK6|A0A0F6AXK6_SALT1	tr|A0A0F6AXK6|A0A0F6AXK6_SALT1	A0A0F6AXK6	yaiI	STM14_0458	16.945	297	5	45	45	5	3	3	3	3	4	4	0	14.92	0	0		1.45149506591848	0.615864435831703				1.45149506591848	0.615864435831703				24.9908	25.0451	25.5319	25.6182	25.9376	25.8597
tr|A0A0F6AXK7|A0A0F6AXK7_SALT1	tr|A0A0F6AXK7|A0A0F6AXK7_SALT1	A0A0F6AXK7	aroL	STM14_0459	19.803	298	4	28.2	28.2	4	3	2	3	3	3	3	0	9.8429	0	1		0.950782227412235	0.429638862609863				0.18892898985548	-0.431857426961262				25.838	25.8998	26.1193	26.5941	23.7975	26.17
tr|A0A0F6AXK8|A0A0F6AXK8_SALT1	tr|A0A0F6AXK8|A0A0F6AXK8_SALT1	A0A0F6AXK8	yaiA	STM14_0460	7.2149	299	3	71.4	71.4	3	3	3	3	0	0	1	0	25.174	0	3	SI_AvsB_Exclusively in A						2.98168530234701	-3.82662455240886	+	+	+	28.1535	27.7898	27.0868	24.2055	23.2066	24.1381
tr|A0A0F6AXK9|A0A0F6AXK9_SALT1	tr|A0A0F6AXK9|A0A0F6AXK9_SALT1	A0A0F6AXK9	aroM	STM14_0461	24.601	300	3	27.6	27.6	3	3	3	3	2	2	1	0	6.1208	0	1		2.37171163949856	-1.54477723439534	+	+		3.16644656598779	-1.50135612487793	+	+		25.7596	25.9758	25.4813	24.2814	24.1069	24.3244
tr|A0A0F6AXL0|A0A0F6AXL0_SALT1	tr|A0A0F6AXL0|A0A0F6AXL0_SALT1	A0A0F6AXL0	yaiE	STM14_0462	10.158	301	4	64.9	64.9	4	4	4	4	3	4	4	0	41.129	0	0		4.06121674251952	1.19333648681641	+	+		4.06121674251952	1.19333648681641	+	+		28.9029	29.1012	28.8896	30.1184	30.2129	30.1424
tr|A0A0F6AXL1|A0A0F6AXL1_SALT1	tr|A0A0F6AXL1|A0A0F6AXL1_SALT1	A0A0F6AXL1	rdgC	STM14_0463	33.976	302	13	49.2	49.2	13	10	11	9	11	11	12	0	74.558	0	0		1.61740506450012	0.339218139648438				1.61740506450012	0.339218139648438				28.0715	28.0882	28.0801	28.2804	28.374	28.6031
tr|A0A0F6AXL3|A0A0F6AXL3_SALT1	tr|A0A0F6AXL3|A0A0F6AXL3_SALT1	A0A0F6AXL3	yajF	STM14_0465	32.245	303	13	62.6	62.6	13	10	11	9	12	12	11	0	75.437	0	0		0.792880717259921	-0.124914169311523				0.792880717259921	-0.124914169311523				28.6564	28.6724	28.7342	28.6994	28.481	28.5078
tr|A0A0F6AXL5|A0A0F6AXL5_SALT1	tr|A0A0F6AXL5|A0A0F6AXL5_SALT1	A0A0F6AXL5	sbcC	STM14_0467	117.82	304	13	18.6	18.6	13	2	2	0	3	9	11	0	23.001	1	0		0.74176380861105	0.462116559346516				1.14767071748604	0.579987843831379				24.7596	24.9887	24.5205	24.9514	25.4692	25.5882
tr|A0A0F6AXL6|A0A0F6AXL6_SALT1	tr|A0A0F6AXL6|A0A0F6AXL6_SALT1	A0A0F6AXL6	sbcD	STM14_0468	44.831	305	4	21.8	21.8	4	3	0	2	1	3	4	0	5.4762	1	1		0.000351580136874451	0.00136756896972656				0.171239523104125	-0.398553212483723				23.4811	24.2673	25.8378	23.0689	24.4621	24.8596
tr|A0A0F6AXL8|A0A0F6AXL8_SALT1	tr|A0A0F6AXL8|A0A0F6AXL8_SALT1	A0A0F6AXL8	phoB	STM14_0470	26.403	306	8	46.3	46.3	8	6	7	6	6	8	8	0	44.375	0	0		1.77029176117664	1.04959678649902	+			1.77029176117664	1.04959678649902	+			26.9566	27.4091	26.5757	27.8363	28.2307	28.0232
tr|A0A0F6AXM3|A0A0F6AXM3_SALT1	tr|A0A0F6AXM3|A0A0F6AXM3_SALT1	A0A0F6AXM3	malZ	STM14_0475	69.055	308	10	26.3	26.3	10	10	9	8	1	4	3	0	41.11	0	1		1.75442512817438	-1.57538096110026	+	+		1.44187736866583	-2.25596491495768	+	+		27.9306	27.7362	27.1025	23.9726	26.1125	25.9163
tr|A0A0F6AXM4|A0A0F6AXM4_SALT1	tr|A0A0F6AXM4|A0A0F6AXM4_SALT1	A0A0F6AXM4		STM14_0476	22.317	309	16	90.5	90.5	16	15	16	15	16	15	16	0	301.14	0	0		3.34742454506577	0.908184051513672	+			3.34742454506577	0.908184051513672	+			34.3839	34.4617	34.5979	35.2819	35.4025	35.4837
tr|A0A0F6AXM6|A0A0F6AXM6_SALT1	tr|A0A0F6AXM6|A0A0F6AXM6_SALT1	A0A0F6AXM6	queA	STM14_0478	39.255	310	10	43.5	43.5	10	8	9	9	7	8	8	0	80.819	0	0		0.802110991913704	0.190796534220379				0.802110991913704	0.190796534220379				27.7661	28.0761	27.785	28.1097	27.9766	28.1133
tr|A0A0F6AXM8|A0A0F6AXM8_SALT1	tr|A0A0F6AXM8|A0A0F6AXM8_SALT1	A0A0F6AXM8	tgt	STM14_0480	42.521	311	18	65.6	65.6	18	15	11	10	9	15	13	0	122.76	0	0		4.05998817309603	0.296567281087238				4.05998817309603	0.296567281087238				27.5721	27.5629	27.6088	27.8927	27.8866	27.8542
tr|A0A0F6AXM9|A0A0F6AXM9_SALT1	tr|A0A0F6AXM9|A0A0F6AXM9_SALT1	A0A0F6AXM9	yajC	STM14_0481	11.844	312	5	28.2	28.2	5	5	5	5	5	5	5	0	13.305	0	0		1.6517413965954	0.366546630859375				1.6517413965954	0.366546630859375				30.3484	30.2398	30.1012	30.5383	30.7387	30.5121
tr|A0A0F6AXN0|A0A0F6AXN0_SALT1	tr|A0A0F6AXN0|A0A0F6AXN0_SALT1	A0A0F6AXN0	secD	STM14_0482	66.604	313	25	45.7	45.7	25	18	17	20	21	23	22	0	179.46	0	0		3.79017224284221	0.952538172403973	+			3.79017224284221	0.952538172403973	+			29.7407	29.8426	29.9352	30.7139	30.8499	30.8123
tr|A0A0F6AXN1|A0A0F6AXN1_SALT1	tr|A0A0F6AXN1|A0A0F6AXN1_SALT1	A0A0F6AXN1	secF	STM14_0483	35.376	314	5	25.4	25.4	5	4	3	1	5	5	5	0	51.126	1	0		3.85206710980065	1.41237131754557	+	+		1.35460693776161	2.15445327758789	+	+		23.3872	25.5822	25.6447	27.0718	26.9464	27.0593
tr|A0A0F6AXN2|A0A0F6AXN2_SALT1	tr|A0A0F6AXN2|A0A0F6AXN2_SALT1	A0A0F6AXN2		STM14_0484	13.049	315	3	46.3	46.3	3	3	3	1	2	2	2	0	8.9997	1	0		0.253724338399408	-0.216131210327148				0.356031753375001	1.39697329203288				30.0987	30.0341	25.2271	30.3449	29.5045	29.7014
tr|A0A0F6AXN4|A0A0F6AXN4_SALT1	tr|A0A0F6AXN4|A0A0F6AXN4_SALT1	A0A0F6AXN4	yajD	STM14_0486	13.307	316	4	42.6	42.6	4	4	4	2	2	4	4	0	40.187	0	0		2.23809201989238	0.942562103271484	+			2.23809201989238	0.942562103271484	+			26.6858	26.6752	27.1743	27.908	27.7303	27.7246
tr|A0A0F6AXN6|A0A0F6AXN6_SALT1	tr|A0A0F6AXN6|A0A0F6AXN6_SALT1	A0A0F6AXN6	tsx	STM14_0489	36.879	317	11	46.3	46.3	11	9	11	8	7	9	10	0	53.651	0	0		0.0520279528461978	0.0634797414143868				0.0520279528461978	0.0634797414143868				28.0521	27.8235	27.1443	27.2284	28.3251	27.6569
tr|A0A0F6AXN7|A0A0F6AXN7_SALT1	tr|A0A0F6AXN7|A0A0F6AXN7_SALT1	A0A0F6AXN7	yajI	STM14_0490	19.522	318	5	30.7	30.7	5	4	4	5	3	3	3	0	15.319	0	0		2.01358065796018	-1.35179901123047	+	+		2.01358065796018	-1.35179901123047	+			27.6316	27.2405	27.4888	25.6221	26.1363	26.5472
tr|A0A0F6AXN9|A0A0F6AXN9_SALT1	tr|A0A0F6AXN9|A0A0F6AXN9_SALT1	A0A0F6AXN9	ybaD	STM14_0492	17.198	319	12	67.1	67.1	12	11	11	11	12	11	12	0	56.591	0	0		2.3869172506353	0.556498845418297				2.3869172506353	0.556498845418297				29.8149	29.6476	29.6924	30.4256	30.2445	30.1542
tr|A0A0F6AXP0|A0A0F6AXP0_SALT1	tr|A0A0F6AXP0|A0A0F6AXP0_SALT1	A0A0F6AXP0	ribD	STM14_0493	39.73	320	19	70	70	19	16	15	16	19	18	19	0	163.38	0	0		3.05846568824976	0.471944173177082				3.05846568824976	0.471944173177082				28.8056	28.7307	28.7785	29.2568	29.3196	29.1543
tr|A0A0F6AXP1|A0A0F6AXP1_SALT1	tr|A0A0F6AXP1|A0A0F6AXP1_SALT1	A0A0F6AXP1	ribH	STM14_0494	16.008	321	8	87.2	87.2	8	7	8	8	8	8	8	0	202.72	0	0		1.42949882785038	0.697827657063797				1.42949882785038	0.697827657063797				32.8897	33.0936	33.2548	34.0304	33.9211	33.3801
tr|A0A0F6AXP2|A0A0F6AXP2_SALT1	tr|A0A0F6AXP2|A0A0F6AXP2_SALT1	A0A0F6AXP2	nusB	STM14_0495	15.689	322	10	60.4	60.4	10	9	9	9	9	9	10	0	37.585	0	0		1.05764990701421	0.407748540242512				1.05764990701421	0.407748540242512				29.395	29.3563	29.8469	29.9712	29.7723	30.078
tr|A0A0F6AXP3|A0A0F6AXP3_SALT1	tr|A0A0F6AXP3|A0A0F6AXP3_SALT1	A0A0F6AXP3	thiL	STM14_0496	34.985	323	10	46.8	46.8	10	8	7	4	7	9	7	0	38.288	0	0		1.74294385285398	0.324166615804039				1.74294385285398	0.324166615804039				27.1939	27.2907	27.2853	27.5125	27.736	27.4939
tr|A0A0F6AXP6|A0A0F6AXP6_SALT1	tr|A0A0F6AXP6|A0A0F6AXP6_SALT1	A0A0F6AXP6	yajO	STM14_0499	36.161	324	19	74.1	74.1	19	17	19	18	18	17	16	0	246.2	0	0		2.44732944341946	-0.833876291910805	+			2.44732944341946	-0.833876291910805	+			30.9127	31.0249	31.2909	30.3821	30.1179	30.2269
tr|A0A0F6AXP7|A0A0F6AXP7_SALT1	tr|A0A0F6AXP7|A0A0F6AXP7_SALT1	A0A0F6AXP7	dxs	STM14_0500	67.467	325	27	50	50	27	23	25	19	18	24	22	0	154.48	0	0		0.488194192387076	-0.133021036783855				0.488194192387076	-0.133021036783855				29.8826	29.8008	29.5611	29.4811	29.711	29.6534
tr|A0A0F6AXP8|A0A0F6AXP8_SALT1	tr|A0A0F6AXP8|A0A0F6AXP8_SALT1	A0A0F6AXP8	ispA	STM14_0501	31.986	326	11	54.2	54.2	11	10	10	10	9	10	7	0	144.16	0	0		1.67594868982378	0.517169316609699				1.67594868982378	0.517169316609699				28.2521	28.2301	28.5347	28.9432	28.656	28.9691
tr|A0A0F6AXP9|A0A0F6AXP9_SALT1	tr|A0A0F6AXP9|A0A0F6AXP9_SALT1	A0A0F6AXP9	xseB	STM14_0502	8.9317	327	4	73.8	73.8	4	4	3	4	4	3	3	0	171.9	0	0		0.77431229682293	-0.724110285441078				0.77431229682293	-0.724110285441078				29.3536	29.5825	30.0427	28.8283	29.6411	28.337
tr|A0A0F6AXQ0|A0A0F6AXQ0_SALT1	tr|A0A0F6AXQ0|A0A0F6AXQ0_SALT1	A0A0F6AXQ0	thiI	STM14_0503	54.83	328	14	36.3	36.3	14	8	5	11	8	8	10	0	58.027	0	0		0.00744351460539598	0.00481287638346473				0.00744351460539598	0.00481287638346473				26.865	27.5016	27.0381	26.9952	27.3185	27.1055
tr|A0A0F6AXQ9|A0A0F6AXQ9_SALT1	tr|A0A0F6AXQ9|A0A0F6AXQ9_SALT1	A0A0F6AXQ9	thiJ	STM14_0512	20.767	329	10	73.5	73.5	10	10	10	7	8	10	8	0	116.88	0	0		0.0308211403921313	0.0151138305664063				0.0308211403921313	0.0151138305664063				28.6826	28.4532	28.3001	28.7366	28.3954	28.3493
tr|A0A0F6AXR0|A0A0F6AXR0_SALT1	tr|A0A0F6AXR0|A0A0F6AXR0_SALT1	A0A0F6AXR0	apbA	STM14_0513	33.937	330	7	35	35	7	6	6	6	5	5	6	0	138.17	0	0		0.495007337497768	-0.546255111694336				0.495007337497768	-0.546255111694336				27.3516	28.0619	26.9587	26.4686	26.6469	27.6179
tr|A0A0F6AXR1|A0A0F6AXR1_SALT1	tr|A0A0F6AXR1|A0A0F6AXR1_SALT1	A0A0F6AXR1	yajQ	STM14_0514	18.319	331	14	81.6	81.6	14	12	12	12	13	12	12	0	323.31	0	0		1.55284306603696	0.352814992268883				1.55284306603696	0.352814992268883				32.4884	32.3125	32.6343	32.8353	32.7464	32.912
tr|A0A0F6AXR8|A0A0F6AXR8_SALT1	tr|A0A0F6AXR8|A0A0F6AXR8_SALT1	A0A0F6AXR8	cyoB	STM14_0522	74.281	333	9	13.7	13.7	9	8	9	6	5	9	8	0	57.095	0	0		0.196198103716167	0.11710993448893				0.196198103716167	0.11710993448893				30.1183	30.0845	29.6944	29.751	30.3892	30.1084
tr|A0A0F6AXR9|A0A0F6AXR9_SALT1	tr|A0A0F6AXR9|A0A0F6AXR9_SALT1	A0A0F6AXR9	cyoA	STM14_0523	35.292	334	10	44.7	44.7	10	10	10	8	10	10	10	0	91.919	0	0		0.255930824323025	0.208557764689129				0.255930824323025	0.208557764689129				30.6331	30.5641	30.0282	30.1999	31.0987	30.5525
tr|A0A0F6AXS1|A0A0F6AXS1_SALT1	tr|A0A0F6AXS1|A0A0F6AXS1_SALT1	A0A0F6AXS1	yajG	STM14_0525	20.803	335	6	48.4	48.4	6	5	5	4	4	5	6	0	78.533	0	0		0.736602543448461	0.411539077758789				0.736602543448461	0.411539077758789				28.3129	28.602	28.1171	28.5928	29.1797	28.4942
tr|A0A0F6AXS3|A0A0F6AXS3_SALT1	tr|A0A0F6AXS3|A0A0F6AXS3_SALT1	A0A0F6AXS3	bolA	STM14_0527	11.938	336	9	79	79	9	9	9	8	6	7	6	0	103.16	0	0		7.02457439586928	-2.52400652567546	+	+	+	7.02457439586928	-2.52400652567546	+	+	+	30.2743	30.3106	30.23	27.7238	27.741	27.7781
tr|A0A0F6AXS5|A0A0F6AXS5_SALT1	tr|A0A0F6AXS5|A0A0F6AXS5_SALT1	A0A0F6AXS5	tig	STM14_0529	48.066	337	42	72.9	72.9	42	40	38	39	41	42	42	0	323.31	0	0		0.899094637733129	0.223893483479813				0.899094637733129	0.223893483479813				34.0543	34.1515	33.8654	34.0883	34.3434	34.3111
tr|A0A0F6AXS6|A0A0F6AXS6_SALT1	tr|A0A0F6AXS6|A0A0F6AXS6_SALT1	A0A0F6AXS6	clpP	STM14_0530	23.176	338	12	40.6	40.6	12	10	11	9	8	11	11	0	240.06	0	0		0.0186068949253211	0.0159409840901681				0.0186068949253211	0.0159409840901681				32.3862	31.9617	31.4437	31.8032	32.0909	31.9452
tr|A0A0F6AXS8|A0A0F6AXS8_SALT1	tr|A0A0F6AXS8|A0A0F6AXS8_SALT1	A0A0F6AXS8	clpX	STM14_0532	46.175	339	27	85.1	85.1	27	22	23	23	23	21	22	0	323.31	0	0		2.58510549986826	-0.609214782714844				2.58510549986826	-0.609214782714844				30.8038	30.6028	30.8263	30.2353	30.038	30.1319
tr|A0A0F6AXS9|A0A0F6AXS9_SALT1	tr|A0A0F6AXS9|A0A0F6AXS9_SALT1	A0A0F6AXS9	lon	STM14_0533	87.41	340	53	68.8	68.8	53	48	48	49	49	47	47	0	323.31	0	0		3.29525308948112	-0.398020426432289				3.29525308948112	-0.398020426432289				33.2969	33.2381	33.2756	32.9343	32.868	32.8142
tr|A0A0F6AXT0|A0A0F6AXT0_SALT1	tr|A0A0F6AXT0|A0A0F6AXT0_SALT1	A0A0F6AXT0	hupB	STM14_0534	9.2395	341	7	62.2	62.2	7	7	7	7	7	7	7	0	203.3	0	0		1.67764353969385	1.0654551188151	+			1.67764353969385	1.0654551188151	+			33.7217	34.0956	34.2453	35.4689	35.1549	34.6352
tr|A0A0F6AXT1|A0A0F6AXT1_SALT1	tr|A0A0F6AXT1|A0A0F6AXT1_SALT1	A0A0F6AXT1	cypD	STM14_0535	68.128	342	39	75.1	75.1	39	34	36	32	32	37	35	0	323.31	0	0		0.721168161525938	0.10002009073893				0.721168161525938	0.10002009073893				31.5801	31.605	31.5489	31.5705	31.7829	31.6806
tr|A0A0F6AXT3|A0A0F6AXT3_SALT1	tr|A0A0F6AXT3|A0A0F6AXT3_SALT1	A0A0F6AXT3	ybaV	STM14_0537	12.767	343	3	34.7	34.7	3	1	0	0	2	3	3	0	4.3678	3	0	SI_AvsB_Exclusively in B						2.54477079407481	2.07191785176595	+	+		23.2194	23.7644	24.2879	25.7886	25.723	25.9759
tr|A0A0F6AXT4|A0A0F6AXT4_SALT1	tr|A0A0F6AXT4|A0A0F6AXT4_SALT1	A0A0F6AXT4	ybaW	STM14_0538	15.093	344	6	53.8	53.8	6	6	6	5	2	4	4	0	28.685	0	0		1.47779926093209	-1.1930726369222	+			1.47779926093209	-1.1930726369222	+			27.5159	26.7796	27.9778	26.1851	26.0235	26.4854
tr|A0A0F6AXT5|A0A0F6AXT5_SALT1	tr|A0A0F6AXT5|A0A0F6AXT5_SALT1	A0A0F6AXT5	ybaX	STM14_0539	25.455	345	13	69.7	69.7	13	9	6	7	8	11	8	0	46.934	0	0		0.905759986982784	0.288529078165688				0.905759986982784	0.288529078165688				27.7899	27.5696	27.4454	27.805	28.1071	27.7584
tr|A0A0F6AXT9|A0A0F6AXT9_SALT1	tr|A0A0F6AXT9|A0A0F6AXT9_SALT1	A0A0F6AXT9	ybaO	STM14_0543	22.253	347	5	37.6	37.6	5	4	4	2	1	2	5	0	36.167	1	2	SI_AvsB_Exclusively in A		-0.762067794799805				0.248685544219425	-0.650791803995766				26.7252	27.0649	24.1719	25.433	24.4436	26.133
tr|A0A0F6AXU4|A0A0F6AXU4_SALT1	tr|A0A0F6AXU4|A0A0F6AXU4_SALT1	A0A0F6AXU4	tesB	STM14_0548	31.99	350	15	91.3	91.3	15	15	14	12	11	12	10	0	276.78	0	0		2.7992158567774	-1.54201316833496	+	+		2.7992158567774	-1.54201316833496	+	+		31.9705	31.8429	31.3207	30.1336	30.2434	30.131
tr|A0A0F6AXU5|A0A0F6AXU5_SALT1	tr|A0A0F6AXU5|A0A0F6AXU5_SALT1	A0A0F6AXU5	ybaY	STM14_0549	19.477	351	6	81	81	6	6	6	6	5	4	4	0	175.97	0	0		4.68500831953451	-4.56115277608236	+	+	+	4.68500831953451	-4.56115277608236	+	+	+	34.1306	33.471	33.8416	29.2494	29.1703	29.3399
tr|A0A0F6AXU7|A0A0F6AXU7_SALT1	tr|A0A0F6AXU7|A0A0F6AXU7_SALT1	A0A0F6AXU7	ylaB	STM14_0552	58.007	352	4	11	11	4	2	4	1	2	2	2	0	3.0881	2	1	SI_AvsB_Exclusively in B		-0.0852909088134766				0.83748324287215	1.24262364705404	+			22.4998	24.2562	23.0006	24.7079	25.1426	23.634
tr|A0A0F6AXV1|A0A0F6AXV1_SALT1	tr|A0A0F6AXV1|A0A0F6AXV1_SALT1	A0A0F6AXV1	maa	STM14_0556	20.158	353	4	33.9	33.9	4	3	1	1	2	4	2	0	11.678	2	1	SI_AvsB_Exclusively in B		0.561685562133789				0.611164815642703	0.79713249206543				24.5242	23.1606	23.9319	24.8873	25.2844	23.8363
tr|A0A0F6AXV2|A0A0F6AXV2_SALT1	tr|A0A0F6AXV2|A0A0F6AXV2_SALT1	A0A0F6AXV2	hha	STM14_0557	8.6139	354	2	38.9	38.9	2	2	1	2	2	1	1	0	6.4451	0	1		0.0229891580431879	0.0465367635091134				0.335850565803989	-0.818558375040691				24.975	25.7641	26.6584	26.1309	25.5605	23.2504
tr|A0A0F6AXV4|A0A0F6AXV4_SALT1	tr|A0A0F6AXV4|A0A0F6AXV4_SALT1	A0A0F6AXV4	acrB	STM14_0559	113.61	355	34	41	40	33	30	32	29	27	26	26	0	242.27	0	0		1.4545130851653	-0.790002822875977	+			1.4545130851653	-0.790002822875977				31.4236	31.3762	30.9371	30.1086	30.7982	30.4601
tr|A0A0F6AXV5|A0A0F6AXV5_SALT1;tr|A0A0F6B7I8|A0A0F6B7I8_SALT1	tr|A0A0F6AXV5|A0A0F6AXV5_SALT1	A0A0F6AXV5	acrA	STM14_0560	42.234	356	23	76.3	76.3	23	23	22	22	19	21	21	0	323.31	0	0		4.1156467816507	-0.682224273681644	+			4.1156467816507	-0.682224273681644				32.3421	32.2552	32.3752	31.6405	31.6774	31.6079
tr|A0A0F6AXV8|A0A0F6AXV8_SALT1	tr|A0A0F6AXV8|A0A0F6AXV8_SALT1	A0A0F6AXV8	aefA	STM14_0563	126.75	357	15	20.4	20.4	15	7	8	9	11	12	13	0	74.924	0	0		0.209484031180489	-0.0863501230875663				0.209484031180489	-0.0863501230875663				27.3839	27.0567	27.125	26.9798	27.3517	26.9751
tr|A0A0F6AXW0|A0A0F6AXW0_SALT1	tr|A0A0F6AXW0|A0A0F6AXW0_SALT1	A0A0F6AXW0	ybaM	STM14_0565	6.3151	358	3	61.8	61.8	3	2	2	2	2	2	1	0	7.9529	0	2	SI_AvsB_Exclusively in A		-0.421456654866535				0.12521861775613	-0.0968634287516252				24.4644	23.8431	24.5318	23.8583	24.2135	24.477
tr|A0A0F6AXW3|A0A0F6AXW3_SALT1	tr|A0A0F6AXW3|A0A0F6AXW3_SALT1	A0A0F6AXW3	apt	STM14_0568	19.985	359	6	47	47	6	6	6	6	6	6	5	0	113.4	0	0		1.81505044885262	0.583979288736977				1.81505044885262	0.583979288736977				28.5764	28.8092	28.9264	29.5541	29.275	29.2349
tr|A0A0F6AXW4|A0A0F6AXW4_SALT1	tr|A0A0F6AXW4|A0A0F6AXW4_SALT1	A0A0F6AXW4	dnaX	STM14_0569	70.595	360	23	46.3	46.3	23	22	18	17	15	16	16	0	126.69	0	0		1.22812507024967	-0.468884150187176				1.22812507024967	-0.468884150187176				29.0666	28.8336	28.5874	28.1386	28.5178	28.4246
tr|A0A0F6AXW5|A0A0F6AXW5_SALT1	tr|A0A0F6AXW5|A0A0F6AXW5_SALT1	A0A0F6AXW5	ybaB	STM14_0570	12.015	361	8	76.1	76.1	8	7	8	7	6	7	8	0	121.09	0	0		2.02114426978357	0.153750101725262				2.02114426978357	0.153750101725262				31.1177	31.1107	31.1636	31.2715	31.2429	31.3388
tr|A0A0F6AXW6|A0A0F6AXW6_SALT1	tr|A0A0F6AXW6|A0A0F6AXW6_SALT1	A0A0F6AXW6	recR	STM14_0571	21.715	362	7	65.2	65.2	7	7	6	6	7	7	7	0	52.466	0	0		0.544067781377721	-0.469736735026043				0.544067781377721	-0.469736735026043				28.1431	28.3218	27.3034	27.0241	27.612	27.7229
tr|A0A0F6AXW7|A0A0F6AXW7_SALT1	tr|A0A0F6AXW7|A0A0F6AXW7_SALT1	A0A0F6AXW7	htpG	STM14_0572	72.408	363	54	76.9	76.9	54	46	48	45	47	49	48	0	323.31	0	0		2.66954835652632	0.37862904866536				2.66954835652632	0.37862904866536				33.4486	33.4422	33.3352	33.7155	33.8504	33.796
tr|A0A0F6AXW9|A0A0F6AXW9_SALT1	tr|A0A0F6AXW9|A0A0F6AXW9_SALT1	A0A0F6AXW9	adk	STM14_0574	23.488	364	16	62.6	62.6	16	16	16	15	15	14	15	0	117.64	0	0		3.91274558747424	0.861317952473961	+			3.91274558747424	0.861317952473961	+			31.7707	31.7646	31.6178	32.531	32.6343	32.5718
tr|A0A0F6AXX1|A0A0F6AXX1_SALT1	tr|A0A0F6AXX1|A0A0F6AXX1_SALT1	A0A0F6AXX1	hemH	STM14_0576	35.914	365	21	63.1	63.1	21	19	19	16	10	14	14	0	258.4	0	0		4.93949124672173	-1.45152600606282	+	+		4.93949124672173	-1.45152600606282	+	+		30.0464	29.9221	30.0069	28.4737	28.6114	28.5356
tr|A0A0F6AXX2|A0A0F6AXX2_SALT1	tr|A0A0F6AXX2|A0A0F6AXX2_SALT1	A0A0F6AXX2	aes	STM14_0577	41.831	366	2	8.1	8.1	2	0	0	0	2	2	2	0.0095413	1.3081	3	0	SI_AvsB_Exclusively in B						0.0305880984408204	-0.0617891947428362				23.1663	24.4245	25.4368	24.6343	24.129	24.0789
tr|A0A0F6AXX3|A0A0F6AXX3_SALT1	tr|A0A0F6AXX3|A0A0F6AXX3_SALT1	A0A0F6AXX3	gsk	STM14_0578	48.384	367	13	49.3	49.3	13	11	9	8	10	10	12	0	76.123	0	0		1.66460039020221	0.29274622599284				1.66460039020221	0.29274622599284				27.1404	27.2752	27.3557	27.5508	27.4634	27.6354
tr|A0A0F6AXX4|A0A0F6AXX4_SALT1	tr|A0A0F6AXX4|A0A0F6AXX4_SALT1	A0A0F6AXX4	ybaL	STM14_0579	59.256	368	6	11.6	11.6	6	6	6	5	6	5	5	0	52.988	0	0		1.67498674503055	-0.631832122802734				1.67498674503055	-0.631832122802734				27.2598	26.9527	26.8437	26.1519	26.5212	26.4877
tr|A0A0F6AXX7|A0A0F6AXX7_SALT1	tr|A0A0F6AXX7|A0A0F6AXX7_SALT1	A0A0F6AXX7	ushA	STM14_0582	60.438	369	20	55.6	55.6	20	16	16	15	17	18	16	0	254.83	0	0		2.71035432325872	0.965877532958984	+			2.71035432325872	0.965877532958984	+			29.7193	30.015	29.7907	30.6116	30.9374	30.8736
tr|A0A0F6AXX8|A0A0F6AXX8_SALT1	tr|A0A0F6AXX8|A0A0F6AXX8_SALT1	A0A0F6AXX8	ybaK	STM14_0583	17.054	370	11	76.7	76.7	11	9	9	5	6	8	9	0	51.788	0	0		0.0464662400098032	-0.0311215718587263				0.0464662400098032	-0.0311215718587263				27.4797	27.7008	28.0837	28.016	27.5694	27.5855
tr|A0A0F6AXX9|A0A0F6AXX9_SALT1	tr|A0A0F6AXX9|A0A0F6AXX9_SALT1	A0A0F6AXX9	ybaP	STM14_0584	29.371	371	5	25.4	25.4	5	1	1	1	2	4	5	0	16.336	3	0	SI_AvsB_Exclusively in B						1.25183536317673	1.88333702087402	+			23.2305	25.1388	22.8925	25.4484	25.6799	25.7836
tr|A0A0F6AXY1|A0A0F6AXY1_SALT1	tr|A0A0F6AXY1|A0A0F6AXY1_SALT1	A0A0F6AXY1	copA	STM14_0586	87.909	372	16	31.5	31.5	16	14	12	12	7	9	8	0	65.747	0	0		2.90244877143296	-1.71714146931966	+	+		2.90244877143296	-1.71714146931966	+	+		30.1613	29.4869	29.8249	28.1747	27.9428	28.2042
tr|A0A0F6AXY2|A0A0F6AXY2_SALT1	tr|A0A0F6AXY2|A0A0F6AXY2_SALT1	A0A0F6AXY2	cueR	STM14_0587	15.648	373	7	62.3	62.3	7	5	6	5	6	6	5	0	37.422	0	0		2.22058503541106	0.735929489135742	+			2.22058503541106	0.735929489135742				27.6235	27.8772	27.7259	28.265	28.669	28.5004
tr|A0A0F6AXY4|A0A0F6AXY4_SALT1	tr|A0A0F6AXY4|A0A0F6AXY4_SALT1	A0A0F6AXY4	ybbK	STM14_0589	33.66	374	12	64.3	64.3	12	10	11	10	11	12	11	0	117.38	0	0		0.968730143294454	0.560811360677082				0.968730143294454	0.560811360677082				28.4542	28.4496	28.1151	28.4068	29.1532	29.1413
tr|A0A0F6AXY5|A0A0F6AXY5_SALT1	tr|A0A0F6AXY5|A0A0F6AXY5_SALT1	A0A0F6AXY5	ybbL	STM14_0590	25.492	375	6	31.6	31.6	6	6	5	3	4	6	5	0	17.801	0	0		0.565466726577582	0.233189264933269				0.565466726577582	0.233189264933269				26.0832	26.4827	26.0344	26.2106	26.4898	26.5993
tr|A0A0F6AXY7|A0A0F6AXY7_SALT1	tr|A0A0F6AXY7|A0A0F6AXY7_SALT1	A0A0F6AXY7	ybbN	STM14_0592	31.814	376	18	96.8	96.8	18	16	18	13	16	16	15	0	283.38	0	0		1.38924647862364	0.449586868286133				1.38924647862364	0.449586868286133				30.9975	30.8252	30.7509	31.0689	31.5251	31.3284
tr|A0A0F6AXY8|A0A0F6AXY8_SALT1	tr|A0A0F6AXY8|A0A0F6AXY8_SALT1	A0A0F6AXY8	ybbO	STM14_0593	28.139	377	11	57	57	11	6	8	6	7	10	8	0	91.93	0	0		0.371828448787065	0.0541776021321603				0.371828448787065	0.0541776021321603				27.0606	27.027	27.102	27.0284	27.2237	27.1
tr|A0A0F6AXY9|A0A0F6AXY9_SALT1	tr|A0A0F6AXY9|A0A0F6AXY9_SALT1	A0A0F6AXY9	tesA	STM14_0594	23.051	378	9	49	49	9	8	8	8	7	8	8	0	70.483	0	0		1.43611367973508	0.179309209187824				1.43611367973508	0.179309209187824				27.7395	27.6999	27.8014	27.854	28.0222	27.9025
tr|A0A0F6AXZ0|A0A0F6AXZ0_SALT1	tr|A0A0F6AXZ0|A0A0F6AXZ0_SALT1	A0A0F6AXZ0	ybbA	STM14_0595	24.485	379	7	53.5	53.5	7	7	7	7	6	7	6	0	77.67	0	0		0.93160559967051	-0.237372716267902				0.93160559967051	-0.237372716267902				27.7813	27.6293	27.7335	27.4475	27.3029	27.6816
tr|A0A0F6AXZ1|A0A0F6AXZ1_SALT1	tr|A0A0F6AXZ1|A0A0F6AXZ1_SALT1	A0A0F6AXZ1	ybbP	STM14_0596	88.772	380	7	12.8	12.8	7	6	5	5	2	1	2	0	12.959	0	1		0.391296859035319	-0.222068786621094				0.648602385380094	-0.600771586100262				25.5723	25.5691	25.2292	24.9968	24.0987	25.4728
tr|A0A0F6AXZ5|A0A0F6AXZ5_SALT1	tr|A0A0F6AXZ5|A0A0F6AXZ5_SALT1	A0A0F6AXZ5	sfbA	STM14_0600	29.848	381	11	42	42	11	7	8	7	11	11	10	0	74.101	0	0		2.96302294918901	0.958353042602539	+			2.96302294918901	0.958353042602539	+			26.7192	26.7647	26.908	27.5638	27.8909	27.8123
tr|A0A0F6AXZ8|A0A0F6AXZ8_SALT1	tr|A0A0F6AXZ8|A0A0F6AXZ8_SALT1	A0A0F6AXZ8	ybbB	STM14_0603	41.328	383	14	45.3	45.3	14	13	13	8	11	11	14	0	29.76	0	0		1.35332340433219	0.354001998901367				1.35332340433219	0.354001998901367				28.038	27.7695	27.7398	28.0926	28.165	28.3517
tr|A0A0F6AY00|A0A0F6AY00_SALT1	tr|A0A0F6AY00|A0A0F6AY00_SALT1	A0A0F6AY00	allA	STM14_0605	18.138	384	6	45	45	6	0	1	1	5	5	6	0	15.551	3	0	SI_AvsB_Exclusively in B						2.29695174370307	1.91827011108398	+	+		24.7018	24.1894	23.5325	26.0636	25.9544	26.1605
tr|A0A0F6AY01|A0A0F6AY01_SALT1	tr|A0A0F6AY01|A0A0F6AY01_SALT1	A0A0F6AY01	allR	STM14_0606	29.219	385	12	46.3	46.3	12	11	10	10	11	12	12	0	151.18	0	0		1.36579117692192	0.38703727722168				1.36579117692192	0.38703727722168				29.2325	29.4604	29.5399	29.8747	29.9103	29.609
tr|A0A0F6AY08|A0A0F6AY08_SALT1	tr|A0A0F6AY08|A0A0F6AY08_SALT1	A0A0F6AY08	allB	STM14_0613	49.886	387	19	67.3	67.3	19	1	0	0	16	16	16	0	188.92	3	0	SI_AvsB_Exclusively in B						4.05579826421654	5.22305679321289	+	+	+	23.0972	24.0721	24.0552	28.9594	29.0441	28.8902
tr|A0A0F6AY10|A0A0F6AY10_SALT1	tr|A0A0F6AY10|A0A0F6AY10_SALT1	A0A0F6AY10	glxK	STM14_0615	39.021	388	6	23	23	6	2	1	1	3	4	4	0	40.399	3	0	SI_AvsB_Exclusively in B						2.0563743501291	1.52582613627116	+	+		23.6421	22.8881	23.9312	25.1379	25.0145	24.8865
tr|A0A0F6AY11|A0A0F6AY11_SALT1	tr|A0A0F6AY11|A0A0F6AY11_SALT1	A0A0F6AY11	ylbA	STM14_0616	28.914	389	7	40.2	40.2	7	7	7	6	6	7	7	0	95.712	0	0		4.12129600681995	1.97850227355957	+	+	+	4.12129600681995	1.97850227355957	+	+		28.0452	28.2484	28.0032	29.932	30.2457	30.0547
tr|A0A0F6AY12|A0A0F6AY12_SALT1	tr|A0A0F6AY12|A0A0F6AY12_SALT1	A0A0F6AY12	allC	STM14_0617	45.396	390	24	66.9	66.9	24	5	11	4	21	22	22	0	184.39	0	0		2.71300002100437	4.43368021647136	+	+	+	2.71300002100437	4.43368021647136	+	+	+	25.6517	26.746	24.6591	29.9573	30.0691	30.3315
tr|A0A0F6AY13|A0A0F6AY13_SALT1	tr|A0A0F6AY13|A0A0F6AY13_SALT1	A0A0F6AY13	allD	STM14_0618	38.043	391	10	36.7	36.7	10	1	1	2	7	8	9	0	57.055	3	0	SI_AvsB_Exclusively in B						3.07445204093906	3.66694005330404	+	+	+	23.2302	23.8295	24.6132	27.4114	27.6099	27.6524
tr|A0A0F6AY15|A0A0F6AY15_SALT1	tr|A0A0F6AY15|A0A0F6AY15_SALT1	A0A0F6AY15	ylbE	STM14_0620	44.982	392	5	12.9	11.2	4	0	0	0	2	2	3	0	6.3388	3	1	SI_AvsB_Exclusively in B						2.07918801829398	-1.88723436991374	+	+		25.3488	25.3507	25.8515	24.0897	22.9399	23.8597
tr|A0A0F6AY18|A0A0F6AY18_SALT1	tr|A0A0F6AY18|A0A0F6AY18_SALT1	A0A0F6AY18	purK	STM14_0623	39.141	393	9	40.8	40.8	9	7	7	4	9	8	5	0	93.771	0	0		2.95637594602121	0.844008763631184	+			2.95637594602121	0.844008763631184	+			26.6524	26.5387	26.5764	27.6183	27.3042	27.3771
tr|A0A0F6AY19|A0A0F6AY19_SALT1	tr|A0A0F6AY19|A0A0F6AY19_SALT1	A0A0F6AY19	purE	STM14_0624	17.794	394	6	65.7	65.7	6	3	4	5	6	5	5	0	159.55	0	0		3.56300105538002	0.937288920084633	+			3.56300105538002	0.937288920084633	+			27.6248	27.6657	27.4397	28.4886	28.4701	28.5834
tr|A0A0F6AY21|A0A0F6AY21_SALT1	tr|A0A0F6AY21|A0A0F6AY21_SALT1	A0A0F6AY21	ppiB	STM14_0626	18.14	396	10	53.7	53.7	10	10	10	10	10	10	10	0	84.25	0	0		2.64975007963168	0.632450103759766				2.64975007963168	0.632450103759766				32.7344	32.6567	32.674	33.153	33.4492	33.3603
tr|A0A0F6AY22|A0A0F6AY22_SALT1	tr|A0A0F6AY22|A0A0F6AY22_SALT1	A0A0F6AY22	cysS	STM14_0627	52.256	397	25	65.7	65.7	25	21	22	22	22	24	23	0	208.24	0	0		0.531916657997332	0.21259880065918				0.531916657997332	0.21259880065918				30.3198	30.5514	30.0936	30.3501	30.7495	30.503
tr|A0A0F6AY24|A0A0F6AY24_SALT1	tr|A0A0F6AY24|A0A0F6AY24_SALT1	A0A0F6AY24		STM14_0629	15.296	398	4	33.1	33.1	4	2	3	3	3	4	4	0	3.2869	0	0		0.608645144057123	0.297552108764648				0.608645144057123	0.297552108764648				25.6833	25.2851	25.2201	26.0004	25.4366	25.6442
tr|A0A0F6AY27|A0A0F6AY27_SALT1	tr|A0A0F6AY27|A0A0F6AY27_SALT1	A0A0F6AY27	folD	STM14_0632	30.843	400	7	39.2	39.2	7	7	7	7	7	7	7	0	87.149	0	0		0.50971882498775	0.138690312703449				0.50971882498775	0.138690312703449				28.6718	28.6796	28.8618	29.0207	28.68	28.9285
tr|A0A0F6AY30|A0A0F6AY30_SALT1	tr|A0A0F6AY30|A0A0F6AY30_SALT1	A0A0F6AY30	fimA	STM14_0635	18.231	401	3	27.2	27.2	3	1	1	1	2	3	3	0	10.009	3	0	SI_AvsB_Exclusively in B						1.22549397642542	2.5979798634847	+	+		22.7911	22.7789	25.6488	25.8041	26.7719	26.4367
tr|A0A0F6AY32|A0A0F6AY32_SALT1	tr|A0A0F6AY32|A0A0F6AY32_SALT1	A0A0F6AY32	fimC	STM14_0637	24.867	402	7	44.3	44.3	7	1	2	2	6	5	7	0	40.287	2	0	SI_AvsB_Exclusively in B		2.75770441691081				3.73339558227719	2.73029136657715	+	+	+	23.9583	24.2158	24.5555	26.8158	26.918	27.1867
tr|A0A0F6AY36|A0A0F6AY36_SALT1	tr|A0A0F6AY36|A0A0F6AY36_SALT1	A0A0F6AY36	fimZ	STM14_0641	23.546	404	7	31.4	31.4	7	0	0	0	6	6	5	0	8.346	3	0	SI_AvsB_Exclusively in B						1.4552603507452	1.41867764790853	+			24.4706	23.4258	24.8279	25.3281	25.7906	25.8616
tr|A0A0F6AY39|A0A0F6AY39_SALT1	tr|A0A0F6AY39|A0A0F6AY39_SALT1	A0A0F6AY39	fimW	STM14_0644	23.436	405	4	17.2	17.2	4	0	1	0	3	3	4	0.0081271	1.5102	3	0	SI_AvsB_Exclusively in B						1.17807869727699	1.74537086486816	+			25.8042	23.9541	23.5701	26.1931	26.0164	26.355
tr|A0A0F6AY43|A0A0F6AY43_SALT1	tr|A0A0F6AY43|A0A0F6AY43_SALT1	A0A0F6AY43		STM14_0650	61.931	406	4	9.8	9.8	4	0	0	0	0	4	3	0	4.4539	3	1	SI_AvsB_Exclusively in B						0.0927408320965561	0.206012090047199				24.9012	23.8288	23.7209	22.964	25.1171	24.9878
tr|A0A0F6AY44|A0A0F6AY44_SALT1	tr|A0A0F6AY44|A0A0F6AY44_SALT1	A0A0F6AY44	yfdH	STM14_0651	34.839	407	5	20.5	17.5	4	1	1	1	1	4	4	0	22.865	1	2	SI_AvsB_Exclusively in A		1.06989288330078				0.0955380251575795	-0.412705103556316				27.0885	26.9634	24.3134	28.0959	23.8613	25.1701
tr|A0A0F6AY47|A0A0F6AY47_SALT1	tr|A0A0F6AY47|A0A0F6AY47_SALT1	A0A0F6AY47		STM14_0657	31.125	408	6	26.4	26.4	6	6	6	5	3	5	4	0	7.7087	0	0		0.130349928514723	0.0557041168212891				0.130349928514723	0.0557041168212891				25.2351	24.8807	25.0235	24.9213	25.0596	25.3255
tr|A0A0F6AY48|A0A0F6AY48_SALT1	tr|A0A0F6AY48|A0A0F6AY48_SALT1	A0A0F6AY48		STM14_0658	47.617	409	20	59	59	20	14	14	17	8	9	9	0	167.12	0	0		3.88858982017529	-2.05229377746582	+	+	+	3.88858982017529	-2.05229377746582	+	+		29.5879	29.2844	29.4115	27.5871	27.217	27.3229
tr|A0A0F6AY52|A0A0F6AY52_SALT1	tr|A0A0F6AY52|A0A0F6AY52_SALT1	A0A0F6AY52		STM14_0662	45.483	410	4	15.9	15.9	4	3	4	4	4	4	4	0	14.245	0	0		1.29511799591038	0.748515446980797				1.29511799591038	0.748515446980797				25.9632	25.7455	25.5599	26.9431	26.0978	26.4732
tr|A0A0F6AY54|A0A0F6AY54_SALT1	tr|A0A0F6AY54|A0A0F6AY54_SALT1	A0A0F6AY54	ybdG	STM14_0664	46.594	411	14	35.7	35.7	14	8	11	9	14	14	13	0	93.03	0	0		1.79158084166915	0.445074717203777				1.79158084166915	0.445074717203777				28.1026	28.2732	28.0087	28.4537	28.7251	28.5409
tr|A0A0F6AY58|A0A0F6AY58_SALT1	tr|A0A0F6AY58|A0A0F6AY58_SALT1	A0A0F6AY58		STM14_0668	36.727	412	9	33.8	33.8	9	5	4	4	7	9	9	0	63.214	0	0		4.16573603212881	2.35698382059733	+	+	+	4.16573603212881	2.35698382059733	+	+		26.6333	26.3619	26.1707	28.7055	28.7253	28.8059
tr|A0A0F6AY59|A0A0F6AY59_SALT1	tr|A0A0F6AY59|A0A0F6AY59_SALT1	A0A0F6AY59		STM14_0669	38.197	413	5	26.2	26.2	5	1	1	1	4	5	3	0	8.9804	3	0	SI_AvsB_Exclusively in B						2.03291055196093	1.51208941141764	+	+		25.4675	24.5182	24.7239	26.3622	26.2004	26.6832
tr|A0A0F6AY62|A0A0F6AY62_SALT1	tr|A0A0F6AY62|A0A0F6AY62_SALT1	A0A0F6AY62		STM14_0672	16.82	414	4	34	34	4	0	1	0	4	3	4	0	30.816	3	0	SI_AvsB_Exclusively in B						1.431257308338	2.54798062642416	+	+		23.6687	25.77	23.0891	26.8083	26.4322	26.9312
tr|A0A0F6AY64|A0A0F6AY64_SALT1	tr|A0A0F6AY64|A0A0F6AY64_SALT1	A0A0F6AY64	nfnB	STM14_0674	23.955	415	19	72.4	72.4	19	10	13	9	17	19	19	0	225.9	0	0		3.48849069680604	3.49445533752442	+	+	+	3.48849069680604	3.49445533752442	+	+	+	28.2882	29.0974	28.1726	31.8416	32.1105	32.0895
tr|A0A0F6AY65|A0A0F6AY65_SALT1	tr|A0A0F6AY65|A0A0F6AY65_SALT1	A0A0F6AY65	ybdF	STM14_0675	14.186	416	6	58.2	58.2	6	4	4	5	4	6	6	0	26.07	0	0		0.995082743018407	0.514874140421547				0.995082743018407	0.514874140421547				26.1063	25.8448	25.9995	26.1138	26.9108	26.4707
tr|A0A0F6AY66|A0A0F6AY66_SALT1	tr|A0A0F6AY66|A0A0F6AY66_SALT1	A0A0F6AY66		STM14_0676	21.917	417	7	50.8	50.8	7	5	5	4	6	4	5	0	30.626	0	0		1.70863668724791	0.288811365763344				1.70863668724791	0.288811365763344				25.1147	24.9778	25.214	25.3399	25.3771	25.456
tr|A0A0F6AY70|A0A0F6AY70_SALT1	tr|A0A0F6AY70|A0A0F6AY70_SALT1	A0A0F6AY70	ybdK	STM14_0680	41.597	418	12	42.7	42.7	12	12	10	10	0	2	2	0	94.125	0	3	SI_AvsB_Exclusively in A						3.12084970073819	-4.80092938741048	+	+	+	29.3075	29.1915	29.0877	23.5851	25.3501	24.2488
tr|A0A0F6AY76|A0A0F6AY76_SALT1	tr|A0A0F6AY76|A0A0F6AY76_SALT1	A0A0F6AY76	entF	STM14_0686	141.74	419	5	3.9	3.9	5	0	0	1	2	4	4	0	5.427	3	0	SI_AvsB_Exclusively in B						2.00607338697326	2.32096417744954	+	+		24.598	25.565	24.1078	27.5722	26.9827	26.6787
tr|A0A0F6AY82|A0A0F6AY82_SALT1	tr|A0A0F6AY82|A0A0F6AY82_SALT1	A0A0F6AY82	fepB	STM14_0692	34.297	420	7	36.2	36.2	7	5	3	5	5	2	4	0	19.739	0	2	SI_AvsB_Exclusively in A		0.142860412597656				0.773061337980242	-1.58486111958822	+			25.9106	26.0579	25.8296	26.0756	22.833	24.135
tr|A0A0F6AY84|A0A0F6AY84_SALT1	tr|A0A0F6AY84|A0A0F6AY84_SALT1	A0A0F6AY84	entE	STM14_0694	59.255	421	3	6.3	6.3	3	0	1	1	1	3	3	0	8.7014	3	1	SI_AvsB_Exclusively in B						0.858631603009286	1.76280212402344	+			23.6392	24.4599	24.3531	24.0922	26.6099	27.0384
tr|A0A0F6AY85|A0A0F6AY85_SALT1	tr|A0A0F6AY85|A0A0F6AY85_SALT1	A0A0F6AY85	entB	STM14_0695	32.234	422	9	50.9	50.9	9	3	4	0	5	6	9	0	59.405	1	0		2.60476033607782	1.85597229003906	+	+		2.66857636979451	1.67297554016113	+	+		24.8197	24.3623	25.14	26.4469	26.3181	26.5759
tr|A0A0F6AY89|A0A0F6AY89_SALT1	tr|A0A0F6AY89|A0A0F6AY89_SALT1	A0A0F6AY89	cstA	STM14_0699	75.037	423	8	11.3	11.3	8	8	8	8	8	8	8	0	57.069	0	0		1.95466913696813	0.477354049682617				1.95466913696813	0.477354049682617				30.0128	29.9796	30.1002	30.3846	30.7076	30.4325
tr|A0A0F6AY92|A0A0F6AY92_SALT1	tr|A0A0F6AY92|A0A0F6AY92_SALT1	A0A0F6AY92	ybdL	STM14_0702	42.68	425	9	29.3	29.3	9	6	8	6	7	5	6	0	32.292	0	0		1.50427322271163	-0.525009155273438				1.50427322271163	-0.525009155273438				26.2094	25.7804	25.7682	25.2937	25.531	25.3583
tr|A0A0F6AY96|A0A0F6AY96_SALT1	tr|A0A0F6AY96|A0A0F6AY96_SALT1	A0A0F6AY96	dsbG	STM14_0706	27.435	427	18	77.8	77.8	18	12	15	16	13	13	14	0	120.33	0	0		2.74637195732971	-0.759187698364258	+			2.74637195732971	-0.759187698364258				30.7489	30.6993	30.6062	29.918	30.0919	29.7668
tr|A0A0F6AY97|A0A0F6AY97_SALT1	tr|A0A0F6AY97|A0A0F6AY97_SALT1	A0A0F6AY97	ahpC	STM14_0707	20.747	428	15	88.8	88.8	15	14	14	12	15	14	15	0	236.86	0	0		5.46204762730148	2.49980926513672	+	+	+	5.46204762730148	2.49980926513672	+	+	+	32.6792	32.8698	32.6543	35.216	35.2537	35.2331
tr|A0A0F6AY98|A0A0F6AY98_SALT1	tr|A0A0F6AY98|A0A0F6AY98_SALT1	A0A0F6AY98	ahpF	STM14_0708	60.62	429	27	60.7	60.7	27	21	21	19	25	27	26	0	258.7	0	0		5.84241895537367	1.61588287353516	+	+		5.84241895537367	1.61588287353516	+	+		29.7063	29.8098	29.7693	31.3722	31.4136	31.3473
tr|A0A0F6AYA3|A0A0F6AYA3_SALT1	tr|A0A0F6AYA3|A0A0F6AYA3_SALT1	A0A0F6AYA3	ybdQ	STM14_0713	15.901	430	11	91.5	91.5	11	11	11	10	11	11	10	0	323.31	0	0		3.30013897738175	1.34132766723633	+	+		3.30013897738175	1.34132766723633	+	+		33.6082	33.5179	33.2839	34.7061	34.9846	34.7433
tr|A0A0F6AYA6|A0A0F6AYA6_SALT1	tr|A0A0F6AYA6|A0A0F6AYA6_SALT1	A0A0F6AYA6	ybdR	STM14_0716	44.576	431	30	92	92	30	30	30	29	5	3	9	0	323.31	0	0		3.76516652199966	-9.40302276611328	+	+	+	3.76516652199966	-9.40302276611328	+	+	+	33.7996	33.1727	33.3598	24.1747	22.8219	25.1265
tr|A0A0F6AYA7|A0A0F6AYA7_SALT1	tr|A0A0F6AYA7|A0A0F6AYA7_SALT1	A0A0F6AYA7	rnk	STM14_0717	14.994	432	10	96.3	96.3	10	10	10	8	9	10	8	0	323.31	0	0		0.634919591174018	0.521049499511719				0.634919591174018	0.521049499511719				30.6951	30.962	29.9649	30.7459	31.4829	30.9562
tr|A0A0F6AYA8|A0A0F6AYA8_SALT1	tr|A0A0F6AYA8|A0A0F6AYA8_SALT1	A0A0F6AYA8	rna	STM14_0718	29.527	433	11	58.6	58.6	11	11	11	10	10	11	11	0	142.42	0	0		0.519315204608047	-0.186544418334961				0.519315204608047	-0.186544418334961				30.063	30.1829	29.868	29.5971	30.0081	29.9491
tr|A0A0F6AYC1|A0A0F6AYC1_SALT1	tr|A0A0F6AYC1|A0A0F6AYC1_SALT1	A0A0F6AYC1	pagP	STM14_0731	22.199	435	4	28.4	28.4	4	2	1	1	1	4	3	0	10.655	3	1	SI_AvsB_Exclusively in B						0.46371489840979	0.792961120605469				24.3838	24.7353	23.0973	23.9719	25.8569	24.7665
tr|A0A0F6AYC2|A0A0F6AYC2_SALT1	tr|A0A0F6AYC2|A0A0F6AYC2_SALT1	A0A0F6AYC2	cspE	STM14_0732	7.4513	436	6	78.3	78.3	6	6	6	6	6	6	6	0	158.47	0	0		3.09055381207986	0.853224436442058	+			3.09055381207986	0.853224436442058	+			31.6008	31.6265	31.7925	32.6401	32.3927	32.5466
tr|A0A0F6AYC4|A0A0F6AYC4_SALT1	tr|A0A0F6AYC4|A0A0F6AYC4_SALT1	A0A0F6AYC4	ybeM	STM14_0734	28.372	437	12	57.6	57.6	12	11	11	10	4	4	5	0	74.741	0	0		4.62646662638734	-3.90065256754557	+	+	+	4.62646662638734	-3.90065256754557	+	+	+	28.4544	28.2284	27.9224	24.2733	24.176	24.454
tr|A0A0F6AYC6|A0A0F6AYC6_SALT1	tr|A0A0F6AYC6|A0A0F6AYC6_SALT1	A0A0F6AYC6	tatE	STM14_0736	7.0843	438	2	32.8	32.8	2	2	1	1	1	1	1	0.0011429	2.3671	0	0		1.76725391778674	-0.760735829671223	+			1.76725391778674	-0.760735829671223				29.2275	29.1018	29.6323	28.7771	28.4405	28.4617
tr|A0A0F6AYC7|A0A0F6AYC7_SALT1	tr|A0A0F6AYC7|A0A0F6AYC7_SALT1	A0A0F6AYC7	lipA	STM14_0737	36.041	439	15	55.8	55.8	15	12	12	12	13	14	13	0	131.22	0	0		4.94390757008458	1.6837526957194	+	+		4.94390757008458	1.6837526957194	+	+		29.0308	29.2086	29.0493	30.8023	30.7259	30.8116
tr|A0A0F6AYC9|A0A0F6AYC9_SALT1	tr|A0A0F6AYC9|A0A0F6AYC9_SALT1	A0A0F6AYC9	ybeF	STM14_0739	36.178	440	14	71.3	71.3	14	12	14	11	4	6	5	0	129.83	0	0		2.96154869080704	-3.41341590881348	+	+	+	2.96154869080704	-3.41341590881348	+	+	+	29.598	30.0308	29.3256	25.5507	26.696	26.4673
tr|A0A0F6AYD1|A0A0F6AYD1_SALT1	tr|A0A0F6AYD1|A0A0F6AYD1_SALT1	A0A0F6AYD1	lipB	STM14_0741	23.837	441	6	39	39	6	5	5	3	4	4	5	0	14.7	0	0		1.10834420508831	0.667329788208008				1.10834420508831	0.667329788208008				25.4175	26.037	25.1752	26.4438	26.1405	26.0475
tr|A0A0F6AYD3|A0A0F6AYD3_SALT1	tr|A0A0F6AYD3|A0A0F6AYD3_SALT1	A0A0F6AYD3	ybeD	STM14_0743	9.7991	442	3	55.2	55.2	3	2	2	3	3	2	3	0	34.451	1	0		0.613239933923836	0.64840857187907				0.633935545892101	2.1021556854248	+			27.9501	23.4638	27.7	28.2288	29.1442	28.0473
tr|A0A0F6AYD4|A0A0F6AYD4_SALT1	tr|A0A0F6AYD4|A0A0F6AYD4_SALT1	A0A0F6AYD4	dacA	STM14_0744	44.456	443	25	72.5	72.5	24	22	19	19	18	20	22	0	194.18	0	0		0.369480001423913	-0.116132100423176				0.369480001423913	-0.116132100423176				30.3706	30.4489	30.3076	30.0112	30.4083	30.3592
tr|A0A0F6AYD6|A0A0F6AYD6_SALT1	tr|A0A0F6AYD6|A0A0F6AYD6_SALT1	A0A0F6AYD6	rlpA	STM14_0746	39.108	444	12	35.7	35.7	12	12	12	10	9	11	11	0	151.28	0	0		1.89135050679585	-0.413105010986328				1.89135050679585	-0.413105010986328				29.6288	29.5706	29.7527	29.0916	29.3681	29.2531
tr|A0A0F6AYD7|A0A0F6AYD7_SALT1	tr|A0A0F6AYD7|A0A0F6AYD7_SALT1	A0A0F6AYD7	mrdB	STM14_0747	40.532	445	3	10.5	10.5	3	3	3	1	2	3	2	0	3.4919	1	1		0.366496810592625	-0.104148864746094				0.329184527666927	-0.113323847452797				24.4381	24.5241	24.7655	24.6338	24.474	24.2799
tr|A0A0F6AYD8|A0A0F6AYD8_SALT1	tr|A0A0F6AYD8|A0A0F6AYD8_SALT1	A0A0F6AYD8	mrdA	STM14_0748	71.033	446	7	16	16	7	5	4	3	1	3	4	0	11.649	0	2	SI_AvsB_Exclusively in A		0.214490254720051				0.0181747823915801	0.0378068288167306				24.778	24.609	24.7171	25.8355	23.4662	24.9158
tr|A0A0F6AYD9|A0A0F6AYD9_SALT1	tr|A0A0F6AYD9|A0A0F6AYD9_SALT1	A0A0F6AYD9	ybeA	STM14_0749	17.399	447	6	61.3	61.3	6	5	4	6	6	5	5	0	31.118	0	0		1.42562131275964	0.502896626790363				1.42562131275964	0.502896626790363				26.2971	26.7356	26.5127	26.8915	27.2254	26.9372
tr|A0A0F6AYE2|A0A0F6AYE2_SALT1	tr|A0A0F6AYE2|A0A0F6AYE2_SALT1	A0A0F6AYE2	cobD	STM14_0752	40.765	448	10	34.1	34.1	10	6	5	4	8	10	9	0	37.681	0	0		3.52989544168904	1.47878456115723	+	+		3.52989544168904	1.47878456115723	+	+		25.0068	25.3108	25.1409	26.578	26.8059	26.511
tr|A0A0F6AYE4|A0A0F6AYE4_SALT1	tr|A0A0F6AYE4|A0A0F6AYE4_SALT1	A0A0F6AYE4	holA	STM14_0754	38.6	450	9	25.9	25.9	9	3	3	5	4	4	6	0	14.994	0	0		0.265416476564785	-0.08177884419759				0.265416476564785	-0.08177884419759				25.4861	25.444	25.723	25.5345	25.2966	25.5767
tr|A0A0F6AYE5|A0A0F6AYE5_SALT1	tr|A0A0F6AYE5|A0A0F6AYE5_SALT1	A0A0F6AYE5	rlpB	STM14_0755	21.457	451	11	53.6	53.6	11	11	9	9	7	8	9	0	79.64	0	0		0.717610046601947	-0.486473083496094				0.717610046601947	-0.486473083496094				29.0554	28.8964	28.524	27.8117	28.6759	28.5288
tr|A0A0F6AYE6|A0A0F6AYE6_SALT1	tr|A0A0F6AYE6|A0A0F6AYE6_SALT1	A0A0F6AYE6	leuS	STM14_0756	105.6	452	54	68.8	68.8	54	46	48	49	45	49	49	0	323.31	0	0		0.242644356305546	-0.0492401123046875				0.242644356305546	-0.0492401123046875				32.7235	32.6216	32.5234	32.4965	32.6812	32.5431
tr|A0A0F6AYF1|A0A0F6AYF1_SALT1	tr|A0A0F6AYF1|A0A0F6AYF1_SALT1	A0A0F6AYF1	ybeL	STM14_0761	18.41	453	13	82.2	82.2	13	13	13	13	11	11	11	0	323.31	0	0		2.76422140545034	-1.43813896179199	+	+		2.76422140545034	-1.43813896179199	+	+		33.4307	33.2757	33.2443	31.7334	31.6589	32.2439
tr|A0A0F6AYF8|A0A0F6AYF8_SALT1	tr|A0A0F6AYF8|A0A0F6AYF8_SALT1	A0A0F6AYF8	rihA	STM14_0769	33.789	454	11	68.8	68.8	11	9	9	9	11	10	9	0	195.81	0	0		3.10345455383176	0.899926503499351	+			3.10345455383176	0.899926503499351	+			29.8538	30.04	29.7444	30.697	30.8597	30.7812
tr|A0A0F6AYF9|A0A0F6AYF9_SALT1	tr|A0A0F6AYF9|A0A0F6AYF9_SALT1	A0A0F6AYF9	gltL	STM14_0770	26.606	455	11	46.5	46.5	11	10	10	10	11	11	11	0	205.68	0	0		3.5268529170299	0.907416661580402	+			3.5268529170299	0.907416661580402	+			29.2599	29.3612	29.4185	30.205	30.1807	30.3762
tr|A0A0F6AYG0|A0A0F6AYG0_SALT1	tr|A0A0F6AYG0|A0A0F6AYG0_SALT1	A0A0F6AYG0	gltK	STM14_0771	24.777	456	2	7.6	7.6	2	2	2	2	2	2	1	0.0011433	2.3811	0	1		1.60367524479187	0.470111211140949				0.142646498004728	-0.29701042175293				24.7	24.8727	24.8789	25.3988	25.1758	22.9859
tr|A0A0F6AYG1|A0A0F6AYG1_SALT1	tr|A0A0F6AYG1|A0A0F6AYG1_SALT1	A0A0F6AYG1	gltJ	STM14_0772	27.362	457	5	26.8	26.8	5	4	5	4	5	4	5	0	40.973	0	0		0.414093181417109	0.587905248006184				0.414093181417109	0.587905248006184				27.334	27.2824	26.4693	26.611	28.4363	27.8021
tr|A0A0F6AYG2|A0A0F6AYG2_SALT1	tr|A0A0F6AYG2|A0A0F6AYG2_SALT1	A0A0F6AYG2	gltI	STM14_0773	34.088	458	22	70.1	70.1	22	21	22	21	21	21	22	0	323.31	0	0		1.27508458327552	0.899982452392578	+			1.27508458327552	0.899982452392578				31.9307	32.0963	32.8918	33.1166	33.0085	33.4936
tr|A0A0F6AYG4|A0A0F6AYG4_SALT1	tr|A0A0F6AYG4|A0A0F6AYG4_SALT1	A0A0F6AYG4	lnt	STM14_0775	57.597	459	12	31.8	31.8	12	9	10	8	5	11	10	0	82.572	0	0		0.15275772027237	-0.117841720581055				0.15275772027237	-0.117841720581055				27.0647	26.97	26.9046	26.2962	27.0946	27.195
tr|A0A0F6AYG5|A0A0F6AYG5_SALT1	tr|A0A0F6AYG5|A0A0F6AYG5_SALT1	A0A0F6AYG5	ybeX	STM14_0776	33.299	460	17	72.6	72.6	17	13	15	14	13	15	15	0	320.17	0	0		0.683309477238254	-0.413379669189453				0.683309477238254	-0.413379669189453				29.8317	30.1298	29.5418	28.9881	29.633	29.6421
tr|A0A0F6AYG7|A0A0F6AYG7_SALT1	tr|A0A0F6AYG7|A0A0F6AYG7_SALT1	A0A0F6AYG7	ybeY	STM14_0778	17.784	461	3	43.9	43.9	3	3	2	3	2	2	3	0	60.448	0	0		0.454470166070315	0.291681289672852				0.454470166070315	0.291681289672852				26.882	27.0107	26.8209	27.6451	27.2346	26.709
tr|A0A0F6AYG8|A0A0F6AYG8_SALT1	tr|A0A0F6AYG8|A0A0F6AYG8_SALT1	A0A0F6AYG8	phoL	STM14_0779	40.956	462	17	59	59	17	15	15	13	11	14	13	0	159.99	0	0		1.65375099682902	-0.232600529988606				1.65375099682902	-0.232600529988606				29.8815	29.8334	29.8612	29.5122	29.7279	29.6382
tr|A0A0F6AYH0|A0A0F6AYH0_SALT1	tr|A0A0F6AYH0|A0A0F6AYH0_SALT1	A0A0F6AYH0	miaB	STM14_0781	53.715	463	25	65.8	65.8	25	18	17	15	22	24	22	0	323.31	0	0		3.59470712138222	1.12596066792806	+	+		3.59470712138222	1.12596066792806	+			28.3293	28.2028	28.5187	29.4828	29.4712	29.4748
tr|A0A0F6AYH1|A0A0F6AYH1_SALT1	tr|A0A0F6AYH1|A0A0F6AYH1_SALT1	A0A0F6AYH1	ubiF	STM14_0782	42.496	464	13	47.1	47.1	13	11	11	10	8	10	11	0	113.73	0	0		1.82576010734349	-0.652058919270832				1.82576010734349	-0.652058919270832				28.5549	28.454	28.4859	27.5905	27.8178	28.1304
tr|A0A0F6AYH4|A0A0F6AYH4_SALT1	tr|A0A0F6AYH4|A0A0F6AYH4_SALT1	A0A0F6AYH4	asnB	STM14_0792	62.572	465	28	59.7	59.7	28	23	23	22	24	21	24	0	262.79	0	0		1.90554633015296	0.611867904663086				1.90554633015296	0.611867904663086				30.0435	30.0655	29.6959	30.3956	30.6231	30.6218
tr|A0A0F6AYH5|A0A0F6AYH5_SALT1	tr|A0A0F6AYH5|A0A0F6AYH5_SALT1	A0A0F6AYH5	nagD	STM14_0793	27.119	466	11	70.4	70.4	11	8	8	11	11	10	10	0	152.92	0	0		0.0810713404649907	0.0247294108072929				0.0810713404649907	0.0247294108072929				29.0855	29.2746	28.9406	29.1183	29.2104	29.0461
tr|A0A0F6AYH6|A0A0F6AYH6_SALT1	tr|A0A0F6AYH6|A0A0F6AYH6_SALT1	A0A0F6AYH6	nagC	STM14_0794	44.441	467	22	69	69	22	20	17	16	15	16	13	0	111.97	0	0		0.961481465932571	-0.28422737121582				0.961481465932571	-0.28422737121582				28.305	28.068	28.5046	28.1125	27.9166	27.9959
tr|A0A0F6AYH7|A0A0F6AYH7_SALT1	tr|A0A0F6AYH7|A0A0F6AYH7_SALT1	A0A0F6AYH7	nagA	STM14_0795	41.11	468	18	69	69	18	17	16	16	14	16	16	0	323.31	0	0		2.6781882682282	-0.852088928222656	+			2.6781882682282	-0.852088928222656	+			31.6413	31.355	31.4232	30.4631	30.7486	30.6514
tr|A0A0F6AYH8|A0A0F6AYH8_SALT1	tr|A0A0F6AYH8|A0A0F6AYH8_SALT1	A0A0F6AYH8	nagB	STM14_0796	29.632	469	15	76.3	76.3	15	15	15	14	13	15	13	0	323.31	0	0		3.29415857194428	-1.68210347493489	+	+		3.29415857194428	-1.68210347493489	+	+		33.3193	33.2994	32.9643	31.29	31.5622	31.6845
tr|A0A0F6AYI0|A0A0F6AYI0_SALT1	tr|A0A0F6AYI0|A0A0F6AYI0_SALT1	A0A0F6AYI0	nagE	STM14_0798	68.489	470	19	42.3	42.3	19	17	16	15	16	17	16	0	257.77	0	0		2.03594342862752	-0.342623392740883				2.03594342862752	-0.342623392740883				31.1369	31.1148	31.233	30.7688	30.9441	30.744
tr|A0A0F6AYI1|A0A0F6AYI1_SALT1	tr|A0A0F6AYI1|A0A0F6AYI1_SALT1	A0A0F6AYI1	glnS	STM14_0799	63.537	471	44	75.3	75.3	44	36	36	38	38	42	40	0	323.31	0	0		2.88765155668661	0.30200068155925				2.88765155668661	0.30200068155925				32.1052	32.1084	32.0376	32.3494	32.4444	32.3635
tr|A0A0F6AYI5|A0A0F6AYI5_SALT1	tr|A0A0F6AYI5|A0A0F6AYI5_SALT1	A0A0F6AYI5	ybfN	STM14_0803	12.237	472	3	36.4	36.4	3	3	3	3	3	3	3	0	26.12	0	0		1.44837859377846	0.72206751505534				1.44837859377846	0.72206751505534				26.114	25.8414	26.4542	26.5657	26.9569	27.0532
tr|A0A0F6AYI9|A0A0F6AYI9_SALT1	tr|A0A0F6AYI9|A0A0F6AYI9_SALT1	A0A0F6AYI9		STM14_0807	33.402	473	5	33.8	33.8	5	3	3	2	4	3	4	0	51.149	0	0		2.34405202164322	1.07904561360677	+			2.34405202164322	1.07904561360677	+			25.6259	26.151	25.5915	26.7713	26.9293	26.905
tr|A0A0F6AYJ0|A0A0F6AYJ0_SALT1	tr|A0A0F6AYJ0|A0A0F6AYJ0_SALT1	A0A0F6AYJ0	fur	STM14_0808	17.011	474	7	74	74	7	7	7	6	7	7	7	0	144.78	0	0		1.06986570359038	0.401837031046547				1.06986570359038	0.401837031046547				31.3867	31.41	31.4799	31.9826	31.4794	32.02
tr|A0A0F6AYJ2|A0A0F6AYJ2_SALT1	tr|A0A0F6AYJ2|A0A0F6AYJ2_SALT1	A0A0F6AYJ2	fldA	STM14_0810	23.751	475	8	50.7	50.7	8	7	8	7	6	8	7	0	180.37	0	0		1.49231951711444	-0.335855484008789				1.49231951711444	-0.335855484008789				30.7494	30.7729	31.0244	30.5716	30.5659	30.4015
tr|A0A0F6AYJ5|A0A0F6AYJ5_SALT1	tr|A0A0F6AYJ5|A0A0F6AYJ5_SALT1	A0A0F6AYJ5	ybfF	STM14_0813	28.736	476	14	75.8	75.8	14	12	12	11	12	14	14	0	152.5	0	0		0.261475425417207	0.175883611043293				0.261475425417207	0.175883611043293				29.167	29.2205	28.4942	28.8808	29.2108	29.3177
tr|A0A0F6AYJ6|A0A0F6AYJ6_SALT1	tr|A0A0F6AYJ6|A0A0F6AYJ6_SALT1	A0A0F6AYJ6	seqA	STM14_0814	21.482	477	12	64.9	64.9	12	12	10	11	11	12	12	0	168.9	0	0		0.848373039140979	0.213397979736328				0.848373039140979	0.213397979736328				29.7343	29.918	30.0844	30.2226	30.1338	30.0204
tr|A0A0F6AYJ7|A0A0F6AYJ7_SALT1	tr|A0A0F6AYJ7|A0A0F6AYJ7_SALT1	A0A0F6AYJ7	pgm	STM14_0815	58.089	478	40	78	78	40	37	38	34	34	34	36	0	323.31	0	0		0.995395103768823	-0.154997507731117				0.995395103768823	-0.154997507731117				33.4689	33.3268	33.2402	33.1469	33.2474	33.1766
tr|A0A0F6AYK0|A0A0F6AYK0_SALT1	tr|A0A0F6AYK0|A0A0F6AYK0_SALT1	A0A0F6AYK0	speF	STM14_0818	82.43	479	32	67.8	65.8	31	2	14	0	26	29	30	0	323.31	2	0	SI_AvsB_Exclusively in B		3.68655268351237				2.34685593211131	5.50810241699219	+	+	+	24.1376	27.327	25.0517	30.8376	31.2435	30.9594
tr|A0A0F6AYK3|A0A0F6AYK3_SALT1	tr|A0A0F6AYK3|A0A0F6AYK3_SALT1	A0A0F6AYK3	kdpE	STM14_0821	25.33	480	10	53.8	53.8	10	10	9	7	5	8	4	0	36.645	0	0		1.76405044513206	-1.15738741556804	+			1.76405044513206	-1.15738741556804	+			27.6366	26.8531	27.5645	25.9365	26.168	26.4775
tr|A0A0F6AYL0|A0A0F6AYL0_SALT1	tr|A0A0F6AYL0|A0A0F6AYL0_SALT1	A0A0F6AYL0	phrB	STM14_0828	53.675	481	14	48.4	48.4	14	12	10	12	2	2	3	0	86.143	0	2	SI_AvsB_Exclusively in A		-1.12264315287272				1.37289282972537	-2.09784380594889	+	+		27.8072	27.145	27.237	25.6387	23.9832	26.2738
tr|A0A0F6AYL1|A0A0F6AYL1_SALT1	tr|A0A0F6AYL1|A0A0F6AYL1_SALT1	A0A0F6AYL1	ybgI	STM14_0830	26.945	482	13	77.3	77.3	13	12	11	10	13	13	12	0	214.26	0	0		3.95577359164029	0.602383295694985				3.95577359164029	0.602383295694985				30.8345	30.7872	30.8044	31.4831	31.392	31.3583
tr|A0A0F6AYL2|A0A0F6AYL2_SALT1	tr|A0A0F6AYL2|A0A0F6AYL2_SALT1	A0A0F6AYL2	ybgJ	STM14_0831	24.088	483	6	39.9	39.9	6	6	6	6	4	6	6	0	55.878	0	0		0.229109281002372	-0.113554000854492				0.229109281002372	-0.113554000854492				28.0057	27.8517	27.4706	27.4662	27.852	27.6692
tr|A0A0F6AYL3|A0A0F6AYL3_SALT1	tr|A0A0F6AYL3|A0A0F6AYL3_SALT1	A0A0F6AYL3	ybgK	STM14_0832	34.459	484	12	53.5	53.5	12	9	10	7	10	10	8	0	66.877	0	0		1.11859771361709	-0.266774495442707				1.11859771361709	-0.266774495442707				29.1727	29.1629	28.8349	28.7598	28.8144	28.7961
tr|A0A0F6AYM8|A0A0F6AYM8_SALT1	tr|A0A0F6AYM8|A0A0F6AYM8_SALT1	A0A0F6AYM8	nei	STM14_0847	29.863	486	4	17.9	17.9	4	3	4	3	3	4	3	0	8.8562	0	0		0.154550448740119	0.104084650675457				0.154550448740119	0.104084650675457				26.6574	26.5705	26.276	26.4149	27.0514	26.3499
tr|A0A0F6AYN0|A0A0F6AYN0_SALT1	tr|A0A0F6AYN0|A0A0F6AYN0_SALT1	A0A0F6AYN0	gltA	STM14_0849	48.076	487	32	85.7	85.7	32	30	32	29	31	31	30	0	323.31	0	0		2.26410835977659	0.953365325927734	+			2.26410835977659	0.953365325927734	+			34.7918	34.9239	34.5406	35.6287	35.9649	35.5227
tr|A0A0F6AYN4|A0A0F6AYN4_SALT1	tr|A0A0F6AYN4|A0A0F6AYN4_SALT1	A0A0F6AYN4	sdhA	STM14_0853	64.461	489	42	81.1	81.1	42	40	39	38	41	41	39	0	323.31	0	0		3.4134722587372	0.919713338216148	+			3.4134722587372	0.919713338216148	+			34.5836	34.6132	34.4248	35.3453	35.4908	35.5447
tr|A0A0F6AYN5|A0A0F6AYN5_SALT1	tr|A0A0F6AYN5|A0A0F6AYN5_SALT1	A0A0F6AYN5	sdhB	STM14_0854	26.864	490	23	88.3	88.3	23	21	21	20	22	22	22	0	323.31	0	0		2.22717230303883	0.769629160563149	+			2.22717230303883	0.769629160563149				33.1656	33.3788	32.9808	33.7862	34.0858	33.9621
tr|A0A0F6AYN6|A0A0F6AYN6_SALT1	tr|A0A0F6AYN6|A0A0F6AYN6_SALT1	A0A0F6AYN6	kgd	STM14_0855	104.82	491	64	77	77	64	58	54	54	61	60	62	0	323.31	0	0		2.839492365	0.855425516764328	+			2.839492365	0.855425516764328	+			34.5317	34.5137	34.3124	35.1428	35.416	35.3654
tr|A0A0F6AYN7|A0A0F6AYN7_SALT1	tr|A0A0F6AYN7|A0A0F6AYN7_SALT1	A0A0F6AYN7	sucB	STM14_0856	43.857	492	30	74.6	74.6	30	28	29	27	29	26	28	0	323.31	0	0		3.30215970185212	0.699695587158203	+			3.30215970185212	0.699695587158203				34.3691	34.4479	34.5819	35.1889	35.1975	35.1117
tr|A0A0F6AYN8|A0A0F6AYN8_SALT1	tr|A0A0F6AYN8|A0A0F6AYN8_SALT1	A0A0F6AYN8	sucC	STM14_0857	41.48	493	31	78.4	78.4	31	30	31	28	31	31	31	0	323.31	0	0		4.77412124199462	1.1826057434082	+	+		4.77412124199462	1.1826057434082	+	+		34.4767	34.5616	34.5276	35.7706	35.7159	35.6272
tr|A0A0F6AYN9|A0A0F6AYN9_SALT1	tr|A0A0F6AYN9|A0A0F6AYN9_SALT1	A0A0F6AYN9	sucD	STM14_0858	29.775	494	17	91.7	91.7	17	17	17	17	17	17	17	0	323.31	0	0		2.8506316112527	1.12511444091797	+			2.8506316112527	1.12511444091797	+			33.7826	34.0234	33.5955	34.8297	35.0654	34.8818
tr|A0A0F6AYP2|A0A0F6AYP2_SALT1	tr|A0A0F6AYP2|A0A0F6AYP2_SALT1	A0A0F6AYP2	cydA	STM14_0861	58.315	495	22	33.3	33.3	22	18	19	16	20	21	20	0	323.31	0	0		2.17396676970074	1.21342468261719	+			2.17396676970074	1.21342468261719	+			32.4289	32.4844	32.1403	33.1857	33.9093	33.5989
tr|A0A0F6AYP3|A0A0F6AYP3_SALT1	tr|A0A0F6AYP3|A0A0F6AYP3_SALT1	A0A0F6AYP3	cydB	STM14_0862	42.364	496	4	7.4	7.4	4	3	4	3	4	4	4	0	7.5627	0	0		4.38213318950223	1.39612706502279	+	+		4.38213318950223	1.39612706502279	+	+		29.6514	29.7313	29.536	30.9531	31.1046	31.0495
tr|A0A0F6AYP7|A0A0F6AYP7_SALT1	tr|A0A0F6AYP7|A0A0F6AYP7_SALT1	A0A0F6AYP7	ybgC	STM14_0866	15.691	497	2	23.9	23.9	2	2	2	2	2	2	2	0	39.505	1	0		0.864772140939646	0.55956808725993				0.112665386587239	0.145042419433594				24.3185	23.8737	25.3397	24.9981	24.46	24.5089
tr|A0A0F6AYP8|A0A0F6AYP8_SALT1	tr|A0A0F6AYP8|A0A0F6AYP8_SALT1	A0A0F6AYP8	tolQ	STM14_0867	25.571	498	6	22.6	22.6	6	5	5	5	4	5	4	0	12.659	0	0		0.0182423418477282	0.00648434956868371				0.0182423418477282	0.00648434956868371				25.9923	25.9486	26.1662	25.9703	26.2355	25.9208
tr|A0A0F6AYP9|A0A0F6AYP9_SALT1	tr|A0A0F6AYP9|A0A0F6AYP9_SALT1	A0A0F6AYP9	tolR	STM14_0868	15.477	499	3	20.4	20.4	3	2	2	2	2	3	2	0	3.2815	0	0		0.399247450406753	0.625757853190102				0.399247450406753	0.625757853190102				24.121	24.3949	24.7568	24.2928	24.5412	26.3161
tr|A0A0F6AYQ0|A0A0F6AYQ0_SALT1	tr|A0A0F6AYQ0|A0A0F6AYQ0_SALT1	A0A0F6AYQ0	tolA	STM14_0869	41.865	500	7	25.1	25.1	7	2	4	4	3	4	4	0	65.733	1	0		0.161581326813131	0.262633641560871				0.50137824574428	1.23650868733724				25.8099	25.732	22.8493	25.3945	25.7771	26.9291
tr|A0A0F6AYQ1|A0A0F6AYQ1_SALT1	tr|A0A0F6AYQ1|A0A0F6AYQ1_SALT1	A0A0F6AYQ1	tolB	STM14_0870	46.148	501	20	60.2	60.2	20	20	19	20	20	20	20	0	323.31	0	0		1.96875316191687	-0.33516057332357				1.96875316191687	-0.33516057332357				32.5168	32.4443	32.2899	32.0355	32.1442	32.0657
tr|A0A0F6AYQ2|A0A0F6AYQ2_SALT1	tr|A0A0F6AYQ2|A0A0F6AYQ2_SALT1	A0A0F6AYQ2	pal	STM14_0871	18.865	502	11	70.7	70.7	11	9	9	10	9	11	9	0	277.03	0	0		0.0588688824799918	0.0393581390380859				0.0588688824799918	0.0393581390380859				32.5405	32.2292	32.3228	31.9818	32.6573	32.5715
tr|A0A0F6AYQ3|A0A0F6AYQ3_SALT1	tr|A0A0F6AYQ3|A0A0F6AYQ3_SALT1	A0A0F6AYQ3	ybgF	STM14_0872	28.247	503	11	47.7	47.7	11	10	10	9	9	10	9	0	145.42	0	0		1.18616112144564	-0.248343149820961				1.18616112144564	-0.248343149820961				29.0706	29.0831	28.9684	28.6123	28.9107	28.854
tr|A0A0F6AYQ9|A0A0F6AYQ9_SALT1	tr|A0A0F6AYQ9|A0A0F6AYQ9_SALT1	A0A0F6AYQ9	ybgS	STM14_0883	13.33	504	6	83.6	83.6	6	5	6	5	5	5	5	0	323.31	0	0		4.06871473506613	-5.98969459533691	+	+	+	4.06871473506613	-5.98969459533691	+	+	+	35.609	35.25	36.1354	30.195	29.3145	29.5158
tr|A0A0F6AYR0|A0A0F6AYR0_SALT1	tr|A0A0F6AYR0|A0A0F6AYR0_SALT1	A0A0F6AYR0	aroG	STM14_0884	43.16	505	16	53.7	51.9	15	14	14	15	14	15	14	0	275.57	0	0		0.763638253636066	0.130926132202148				0.763638253636066	0.130926132202148				30.9137	30.9233	31.0064	30.9389	31.1863	31.1109
tr|A0A0F6AYR2|A0A0F6AYR2_SALT1	tr|A0A0F6AYR2|A0A0F6AYR2_SALT1	A0A0F6AYR2		STM14_0886	30.83	506	10	43.4	43.4	10	1	2	1	6	9	8	0	52.662	2	0	SI_AvsB_Exclusively in B		0.832316716512043				1.39465813658834	2.18671607971191	+	+		24.5655	26.1287	23.6287	27.061	26.9422	26.8798
tr|A0A0F6AYR8|A0A0F6AYR8_SALT1	tr|A0A0F6AYR8|A0A0F6AYR8_SALT1	A0A0F6AYR8		STM14_0893	25.639	507	3	33.2	33.2	3	1	0	1	1	3	3	0	8.7829	3	1	SI_AvsB_Exclusively in B						0.273487286869435	0.535702387491863				24.5409	23.6162	25.5756	24.5778	26.203	24.5591
tr|A0A0F6AYS1|A0A0F6AYS1_SALT1	tr|A0A0F6AYS1|A0A0F6AYS1_SALT1	A0A0F6AYS1	gpmA	STM14_0896	28.493	508	18	73.6	73.6	18	18	18	18	18	17	16	0	323.31	0	0		2.15390112917257	-0.746590932210289	+			2.15390112917257	-0.746590932210289				35.1519	35.0781	34.7893	34.374	34.3368	34.0688
tr|A0A0F6AYS3|A0A0F6AYS3_SALT1	tr|A0A0F6AYS3|A0A0F6AYS3_SALT1	A0A0F6AYS3	galM	STM14_0898	38.547	509	18	74.3	74.3	18	16	16	17	15	17	18	0	228.95	0	0		2.25093451480916	0.340791066487633				2.25093451480916	0.340791066487633				30.3009	30.1126	30.2447	30.5852	30.5928	30.5026
tr|A0A0F6AYS4|A0A0F6AYS4_SALT1	tr|A0A0F6AYS4|A0A0F6AYS4_SALT1	A0A0F6AYS4	galK	STM14_0899	41.301	510	16	57.1	57.1	16	15	15	16	15	16	15	0	203.6	0	0		1.12221777302641	-0.312020619710289				1.12221777302641	-0.312020619710289				30.8495	30.7745	30.897	30.7677	30.3416	30.4756
tr|A0A0F6AYS5|A0A0F6AYS5_SALT1	tr|A0A0F6AYS5|A0A0F6AYS5_SALT1	A0A0F6AYS5	galT	STM14_0900	39.674	511	17	61.8	61.8	17	16	14	14	14	16	14	0	93.754	0	0		1.97733048768281	-0.476544062296547				1.97733048768281	-0.476544062296547				30.0387	29.769	29.7075	29.3763	29.3987	29.3105
tr|A0A0F6AYS6|A0A0F6AYS6_SALT1	tr|A0A0F6AYS6|A0A0F6AYS6_SALT1	A0A0F6AYS6	galE	STM14_0901	37.133	512	20	92.9	92.9	20	19	19	17	18	18	19	0	276.55	0	0		2.61919014876552	-0.673351287841797				2.61919014876552	-0.673351287841797				31.4836	31.2583	31.2508	30.5925	30.7822	30.5981
tr|A0A0F6AYS9|A0A0F6AYS9_SALT1	tr|A0A0F6AYS9|A0A0F6AYS9_SALT1	A0A0F6AYS9	modF	STM14_0904	54.696	513	15	41.8	41.8	15	12	11	6	11	14	12	0	83.561	0	0		0.66794501587638	0.276384989420574				0.66794501587638	0.276384989420574				26.7027	26.746	26.4313	26.5936	26.9887	27.1268
tr|A0A0F6AYT0|A0A0F6AYT0_SALT1	tr|A0A0F6AYT0|A0A0F6AYT0_SALT1	A0A0F6AYT0	modE	STM14_0905	28.346	514	14	60.3	60.3	14	9	11	11	11	12	12	0	136.56	0	0		1.44151229930747	0.344595591227211				1.44151229930747	0.344595591227211				29.1427	29.3208	29.1208	29.5436	29.3792	29.6954
tr|A0A0F6AYT2|A0A0F6AYT2_SALT1	tr|A0A0F6AYT2|A0A0F6AYT2_SALT1	A0A0F6AYT2	modA	STM14_0907	27.548	515	19	76.3	76.3	19	18	19	18	17	18	17	0	183.94	0	0		1.35552838904981	-0.258579889933266				1.35552838904981	-0.258579889933266				30.4478	30.6081	30.6931	30.4124	30.3306	30.2302
tr|A0A0F6AYT4|A0A0F6AYT4_SALT1	tr|A0A0F6AYT4|A0A0F6AYT4_SALT1	A0A0F6AYT4	modC	STM14_0909	39.055	516	9	41.5	41.5	9	7	8	8	5	7	7	0	133.14	0	0		1.24593695732976	-1.31296602884929	+			1.24593695732976	-1.31296602884929	+			28.3466	28.7267	27.3391	26.4314	26.6982	27.344
tr|A0A0F6AYT5|A0A0F6AYT5_SALT1	tr|A0A0F6AYT5|A0A0F6AYT5_SALT1	A0A0F6AYT5	ybhA	STM14_0910	30.119	517	11	72.4	72.4	11	0	1	0	11	8	9	0	145.6	3	0	SI_AvsB_Exclusively in B						4.5293580519727	5.07190704345703	+	+	+	24.4306	24.2152	23.6331	29.1704	29.2103	29.1139
tr|A0A0F6AYT6|A0A0F6AYT6_SALT1	tr|A0A0F6AYT6|A0A0F6AYT6_SALT1	A0A0F6AYT6	ybhE	STM14_0911	36.336	518	18	75.2	75.2	18	17	17	16	17	18	17	0	323.31	0	0		2.37205288202108	-0.764204661051437	+			2.37205288202108	-0.764204661051437				33.4289	33.4305	33.7731	32.7132	32.9053	32.7215
tr|A0A0F6AYT7|A0A0F6AYT7_SALT1	tr|A0A0F6AYT7|A0A0F6AYT7_SALT1	A0A0F6AYT7	ybhC	STM14_0912	45.907	519	14	47.5	47.5	14	10	11	12	14	11	11	0	176.24	0	0		1.82319277380954	0.609445571899414				1.82319277380954	0.609445571899414				29.6429	29.4406	29.6611	30.0251	30.4503	30.0975
tr|A0A0F6AYT8|A0A0F6AYT8_SALT1	tr|A0A0F6AYT8|A0A0F6AYT8_SALT1	A0A0F6AYT8	hutI	STM14_0913	44.628	520	16	63.9	63.9	16	12	12	14	15	13	14	0	262.02	0	0		0.686221107010014	0.137845993041992				0.686221107010014	0.137845993041992				29.5029	29.5042	29.3152	29.4642	29.6943	29.5773
tr|A0A0F6AYT9|A0A0F6AYT9_SALT1	tr|A0A0F6AYT9|A0A0F6AYT9_SALT1	A0A0F6AYT9	hutG	STM14_0914	34.357	521	20	62.9	62.9	20	18	17	15	15	16	16	0	176.91	0	0		0.0308993356805005	-0.0153535207112618				0.0308993356805005	-0.0153535207112618				29.3973	29.2594	28.9756	29.0096	29.3975	29.179
tr|A0A0F6AYU0|A0A0F6AYU0_SALT1	tr|A0A0F6AYU0|A0A0F6AYU0_SALT1	A0A0F6AYU0	hutC	STM14_0915	27.374	522	9	47.3	47.3	9	8	8	6	7	8	8	0	33.619	0	0		3.85390301327568	0.688909530639648	+			3.85390301327568	0.688909530639648				26.6942	26.6078	26.5536	27.3567	27.2709	27.2947
tr|A0A0F6AYU1|A0A0F6AYU1_SALT1	tr|A0A0F6AYU1|A0A0F6AYU1_SALT1	A0A0F6AYU1	hutH	STM14_0917	53.84	523	26	66.4	66.4	26	23	23	24	24	24	22	0	323.31	0	0		3.34367918963923	-0.582185109456379				3.34367918963923	-0.582185109456379				31.8525	31.7977	31.8157	31.2156	31.3407	31.1631
tr|A0A0F6AYU2|A0A0F6AYU2_SALT1	tr|A0A0F6AYU2|A0A0F6AYU2_SALT1	A0A0F6AYU2	ybhB	STM14_0918	17.072	524	9	75.9	75.9	9	9	8	8	5	6	4	0	171.09	0	0		4.34537677609653	-2.99586168924968	+	+	+	4.34537677609653	-2.99586168924968	+	+	+	31.2692	30.921	31.3363	28.219	28.0061	28.3138
tr|A0A0F6AYV0|A0A0F6AYV0_SALT1	tr|A0A0F6AYV0|A0A0F6AYV0_SALT1	A0A0F6AYV0	uvrB	STM14_0926	76.134	525	22	45.5	45.5	22	16	19	19	15	15	13	0	124.68	0	0		3.34965688379629	-0.769036610921223	+			3.34965688379629	-0.769036610921223	+			28.9932	28.9371	28.7717	28.1268	28.0841	28.184
tr|A0A0F6AZ27|A0A0F6AZ27_SALT1	tr|A0A0F6AZ27|A0A0F6AZ27_SALT1	A0A0F6AZ27		STM14_1005	43.991	563	4	15.8	15.8	4	2	1	1	2	3	4	0	10.237	3	1	SI_AvsB_Exclusively in B						0.547822361415828	2.00539525349935	+			23.3042	24.6301	24.8034	23.1547	27.8421	27.757
tr|A0A0F6AZ33|A0A0F6AZ33_SALT1	tr|A0A0F6AZ33|A0A0F6AZ33_SALT1	A0A0F6AZ33	yliJ	STM14_1012	23.692	564	17	71.2	71.2	17	14	14	15	15	17	17	0	323.31	0	0		1.63542660176716	0.49760627746582				1.63542660176716	0.49760627746582				31.6144	31.4547	31.2935	31.998	32.1036	31.7538
tr|A0A0F6AZ34|A0A0F6AZ34_SALT1	tr|A0A0F6AZ34|A0A0F6AZ34_SALT1	A0A0F6AZ34	dacC	STM14_1013	43.664	565	25	71.2	69.5	24	22	22	21	22	22	23	0	277.22	0	0		2.24854330483976	-0.891960779825848	+			2.24854330483976	-0.891960779825848	+			31.594	31.4178	31.2125	30.2805	30.6919	30.5761
tr|A0A0F6AZ35|A0A0F6AZ35_SALT1	tr|A0A0F6AZ35|A0A0F6AZ35_SALT1	A0A0F6AZ35	deoR	STM14_1014	28.204	566	4	15.5	15.5	4	2	3	2	4	3	4	0	18.777	0	0		0.85035797387089	0.458046595255535				0.85035797387089	0.458046595255535				25.2706	25.2206	25.9294	25.9641	25.7405	26.0901
tr|A0A0F6AZ38|A0A0F6AZ38_SALT1	tr|A0A0F6AZ38|A0A0F6AZ38_SALT1	A0A0F6AZ38		STM14_1017	30.207	567	4	32.8	32.8	4	2	3	2	3	2	2	0	4.2864	1	1		1.32507118234448	1.58479404449463	+			0.811640080124403	1.45580291748047	+			24.6762	24.8864	23.2804	26.0244	24.4782	26.7078
tr|A0A0F6AZ44|A0A0F6AZ44_SALT1	tr|A0A0F6AZ44|A0A0F6AZ44_SALT1	A0A0F6AZ44	grxA	STM14_1023	9.9242	569	8	82.8	82.8	8	7	7	6	8	8	8	0	51.483	0	0		4.92816200774874	2.75025431315104	+	+	+	4.92816200774874	2.75025431315104	+	+	+	28.1846	28.478	28.4218	31.1975	31.1158	31.0218
tr|A0A0F6AZ46|A0A0F6AZ46_SALT1	tr|A0A0F6AZ46|A0A0F6AZ46_SALT1	A0A0F6AZ46	mdaA	STM14_1025	26.925	570	14	62.1	62.1	14	14	14	13	13	14	14	0	97.849	0	0		2.84726959661824	-0.645795186360676				2.84726959661824	-0.645795186360676				30.2162	30.1221	30.1541	29.3655	29.5725	29.617
tr|A0A0F6AZ47|A0A0F6AZ47_SALT1	tr|A0A0F6AZ47|A0A0F6AZ47_SALT1	A0A0F6AZ47	rimK	STM14_1026	32.293	571	6	23.7	23.7	6	1	2	1	3	4	4	0	13.509	2	0	SI_AvsB_Exclusively in B		0.09405517578125				0.849421204221567	0.543904622395832				23.4277	24.4194	24.0615	24.5326	24.3903	24.6174
tr|A0A0F6AZ49|A0A0F6AZ49_SALT1	tr|A0A0F6AZ49|A0A0F6AZ49_SALT1	A0A0F6AZ49	potF	STM14_1028	40.885	572	14	66.5	66.5	14	12	12	13	10	12	8	0	278.45	0	0		4.5247204872336	-2.4946657816569	+	+	+	4.5247204872336	-2.4946657816569	+	+	+	31.0334	30.938	30.6803	28.4198	28.4628	28.2851
tr|A0A0F6AZ50|A0A0F6AZ50_SALT1	tr|A0A0F6AZ50|A0A0F6AZ50_SALT1	A0A0F6AZ50	potG	STM14_1029	41.973	573	7	30.5	30.5	7	7	6	5	2	2	1	0	20.559	0	2	SI_AvsB_Exclusively in A		-1.53655497233073				1.83644493432626	-2.3206532796224	+	+		27.4953	26.7864	26.102	24.1433	25.258	24.0205
tr|A0A0F6AZ57|A0A0F6AZ57_SALT1	tr|A0A0F6AZ57|A0A0F6AZ57_SALT1	A0A0F6AZ57		STM14_1036	11.757	575	2	28.3	28.3	2	2	2	1	2	2	2	0	9.0284	3	0	SI_AvsB_Exclusively in B						1.60855536548443	1.54913075764974	+			24.3871	22.9775	23.5793	24.8703	25.3023	25.4187
tr|A0A0F6AZ60|A0A0F6AZ60_SALT1	tr|A0A0F6AZ60|A0A0F6AZ60_SALT1	A0A0F6AZ60	artJ	STM14_1039	26.699	576	15	81.5	81.5	15	11	12	11	13	14	15	0	164.59	0	0		3.73500281054042	3.56616910298666	+	+	+	3.73500281054042	3.56616910298666	+	+	+	27.8963	28.5806	27.9806	31.4842	32.0225	31.6492
tr|A0A0F6AZ62|A0A0F6AZ62_SALT1	tr|A0A0F6AZ62|A0A0F6AZ62_SALT1	A0A0F6AZ62	artQ	STM14_1041	26.411	578	3	16.8	16.8	3	2	2	2	2	3	2	0	5.9834	1	0		0.185219210677294	-0.11585521697998				0.185561779473933	0.16034444173177				23.964	24.6593	24.9259	24.3621	24.76	24.9081
tr|A0A0F6AZ63|A0A0F6AZ63_SALT1	tr|A0A0F6AZ63|A0A0F6AZ63_SALT1	A0A0F6AZ63	artI	STM14_1042	26.996	579	24	80.2	80.2	24	23	23	24	24	23	23	0	323.31	0	0		4.23835004897488	0.82266489664714	+			4.23835004897488	0.82266489664714	+			32.3534	32.3247	32.3949	33.1979	33.2415	33.1017
tr|A0A0F6AZ64|A0A0F6AZ64_SALT1	tr|A0A0F6AZ64|A0A0F6AZ64_SALT1	A0A0F6AZ64	artP	STM14_1043	26.933	580	6	42.6	42.6	6	5	5	6	4	6	6	0	111.74	0	0		0.242158641962904	0.137655893961586				0.242158641962904	0.137655893961586				28.5622	27.9448	28.47	28.5182	28.2415	28.6302
tr|A0A0F6AZ65|A0A0F6AZ65_SALT1	tr|A0A0F6AZ65|A0A0F6AZ65_SALT1	A0A0F6AZ65	ybjP	STM14_1044	18.81	581	9	72.5	72.5	9	8	8	9	7	8	8	0	122.92	0	0		2.73552991908008	-1.12032381693522	+			2.73552991908008	-1.12032381693522	+			31.4147	31.2904	31.3195	29.9366	30.2927	30.4343
tr|A0A0F6AZ66|A0A0F6AZ66_SALT1	tr|A0A0F6AZ66|A0A0F6AZ66_SALT1	A0A0F6AZ66	orfB	STM14_1045	11.437	582	5	39.3	39.3	5	4	5	4	3	4	3	0	13.693	0	0		1.95975222219673	-0.518034617106121				1.95975222219673	-0.518034617106121				29.2358	29.2351	29.3435	28.8671	28.5339	28.8593
tr|A0A0F6AZ67|A0A0F6AZ67_SALT1	tr|A0A0F6AZ67|A0A0F6AZ67_SALT1	A0A0F6AZ67	ybjR	STM14_1046	30.737	583	8	47.1	47.1	8	7	8	7	0	5	4	0	71.587	0	1		0.405022339169882	-0.487226486206055				0.699830762664809	-1.07827059427897				27.1858	26.8218	25.9175	24.3813	26.0768	26.2321
tr|A0A0F6AZ68|A0A0F6AZ68_SALT1	tr|A0A0F6AZ68|A0A0F6AZ68_SALT1	A0A0F6AZ68		STM14_1047	37.979	584	6	24.9	24.9	6	2	3	3	5	6	4	0	15.237	1	0		1.41952962159735	0.896047274271648	+			1.18890915936656	0.700047175089519				25.4549	24.912	24.8219	25.7585	25.4297	26.1007
tr|A0A0F6AZ70|A0A0F6AZ70_SALT1	tr|A0A0F6AZ70|A0A0F6AZ70_SALT1	A0A0F6AZ70	ltaA	STM14_1049	36.353	585	22	68.5	68.5	22	19	17	16	19	17	19	0	92.457	0	0		3.63511508407	1.10531298319499	+			3.63511508407	1.10531298319499	+			28.8954	28.8138	28.6756	29.7859	29.9244	29.9905
tr|A0A0F6AZ71|A0A0F6AZ71_SALT1	tr|A0A0F6AZ71|A0A0F6AZ71_SALT1	A0A0F6AZ71	poxB	STM14_1050	61.683	586	25	59.6	59.6	25	25	25	24	11	14	14	0	323.31	0	0		4.80716442505934	-5.18397839864095	+	+	+	4.80716442505934	-5.18397839864095	+	+	+	33.3806	33.1112	33.1544	27.7163	28.0013	28.3767
tr|A0A0F6AZ77|A0A0F6AZ77_SALT1	tr|A0A0F6AZ77|A0A0F6AZ77_SALT1	A0A0F6AZ77	ybjD	STM14_1056	63.546	587	17	45.1	45.1	17	16	16	14	16	17	17	0	140.96	0	0		1.93202395120021	0.265851338704426				1.93202395120021	0.265851338704426				28.983	29.1051	28.9229	29.3084	29.2848	29.2154
tr|A0A0F6AZ79|A0A0F6AZ79_SALT1	tr|A0A0F6AZ79|A0A0F6AZ79_SALT1	A0A0F6AZ79	ybjY	STM14_1058	40.805	588	13	46	46	13	9	8	8	9	10	12	0	81.954	0	0		0.558803515129327	0.187109629313152				0.558803515129327	0.187109629313152				27.4073	27.1584	26.9083	27.3904	27.371	27.2738
tr|A0A0F6AZ80|A0A0F6AZ80_SALT1	tr|A0A0F6AZ80|A0A0F6AZ80_SALT1	A0A0F6AZ80	ybjZ	STM14_1059	70.768	589	9	24.8	24.8	9	7	5	3	3	4	4	0	24.332	0	1		0.0040870433571004	-0.00412686665852746				0.1657584796125	-0.121924082438149				25.7962	25.6244	25.0868	25.1449	25.726	25.2707
tr|A0A0F6AZ83|A0A0F6AZ83_SALT1	tr|A0A0F6AZ83|A0A0F6AZ83_SALT1	A0A0F6AZ83	cspD	STM14_1062	7.8848	590	3	69.9	69.9	3	3	2	3	3	3	3	0	26.996	0	0		1.49962652978381	0.526196797688804				1.49962652978381	0.526196797688804				27.4919	27.1443	27.5935	28.1121	27.8678	27.8284
tr|A0A0F6AZ85|A0A0F6AZ85_SALT1	tr|A0A0F6AZ85|A0A0F6AZ85_SALT1	A0A0F6AZ85	clpA	STM14_1064	84.036	592	42	69.5	69.5	42	36	32	32	38	35	34	0	323.31	0	0		3.628701412186	0.762255986531574	+			3.628701412186	0.762255986531574	+			30.5242	30.5932	30.7155	31.4193	31.3371	31.3633
tr|A0A0F6AZ92|A0A0F6AZ92_SALT1	tr|A0A0F6AZ92|A0A0F6AZ92_SALT1	A0A0F6AZ92		STM14_1072	24.164	593	9	59.6	42.2	7	7	6	6	5	6	5	0	208.62	0	0		4.60361017408856	-3.03604443868001	+	+	+	4.60361017408856	-3.03604443868001	+	+	+	32.249	31.9303	31.7997	28.9137	29.0223	28.9347
tr|A0A0F6AZ93|A0A0F6AZ93_SALT1	tr|A0A0F6AZ93|A0A0F6AZ93_SALT1	A0A0F6AZ93		STM14_1073	31.379	594	7	60.1	60.1	7	4	5	6	3	5	5	0	62.53	0	0		1.43966335008888	-0.659891764322914				1.43966335008888	-0.659891764322914				26.5212	26.8618	27.2096	26.1478	26.3565	26.1088
tr|A0A0F6AZ94|A0A0F6AZ94_SALT1	tr|A0A0F6AZ94|A0A0F6AZ94_SALT1	A0A0F6AZ94		STM14_1074	33.83	595	9	40.9	40.9	9	5	5	4	6	4	5	0	33.69	0	0		0.366211481867668	-0.0812161763509138				0.366211481867668	-0.0812161763509138				26.2953	26.1849	26.4241	26.1758	26.3422	26.1426
tr|A0A0F6AZ95|A0A0F6AZ95_SALT1	tr|A0A0F6AZ95|A0A0F6AZ95_SALT1	A0A0F6AZ95	infA	STM14_1075	8.2495	596	4	69.4	69.4	4	4	4	4	3	4	4	0	97.99	0	0		0.263726370130859	-0.130715052286785				0.263726370130859	-0.130715052286785				30.7325	30.7517	30.2726	30.2445	30.4573	30.6631
tr|A0A0F6AZ98|A0A0F6AZ98_SALT1	tr|A0A0F6AZ98|A0A0F6AZ98_SALT1	A0A0F6AZ98	cydC	STM14_1078	62.989	597	16	37.2	37.2	16	12	13	8	11	14	14	0	156.16	0	0		1.44327839979817	0.370662053426106				1.44327839979817	0.370662053426106				28.2109	28.3717	28.1454	28.4162	28.7185	28.7052
tr|A0A0F6AZ99|A0A0F6AZ99_SALT1	tr|A0A0F6AZ99|A0A0F6AZ99_SALT1	A0A0F6AZ99	cydD	STM14_1079	64.809	598	13	28.6	28.6	13	10	9	10	9	11	11	0	77.752	0	0		1.59545516239767	0.460758209228516				1.59545516239767	0.460758209228516				28.2879	28.4255	28.7136	28.9311	29.0128	28.8655
tr|A0A0F6AZA0|A0A0F6AZA0_SALT1	tr|A0A0F6AZA0|A0A0F6AZA0_SALT1	A0A0F6AZA0	trxB	STM14_1080	34.684	599	17	76.1	76.1	17	15	17	17	17	17	17	0	323.31	0	0		2.18542774552222	0.740414301554363	+			2.18542774552222	0.740414301554363				32.0115	32.0647	31.775	32.5123	32.8949	32.6653
tr|A0A0F6AZA3|A0A0F6AZA3_SALT1	tr|A0A0F6AZA3|A0A0F6AZA3_SALT1	A0A0F6AZA3	lrp	STM14_1083	18.857	600	15	64	64	15	14	14	15	15	14	15	0	102.95	0	0		4.30204596495302	1.05562655131022	+			4.30204596495302	1.05562655131022	+			31.7501	31.8184	31.7494	32.8361	32.7342	32.9144
tr|A0A0F6AZA4|A0A0F6AZA4_SALT1	tr|A0A0F6AZA4|A0A0F6AZA4_SALT1	A0A0F6AZA4	ftsK	STM14_1084	149.44	601	10	10.6	10.6	10	1	0	0	3	8	7	0	13.484	3	0	SI_AvsB_Exclusively in B						1.45810844859759	1.32231140136719	+			24.5126	24.0073	23.1079	25.1985	25.3579	25.0383
tr|A0A0F6AZA5|A0A0F6AZA5_SALT1	tr|A0A0F6AZA5|A0A0F6AZA5_SALT1	A0A0F6AZA5	lolA	STM14_1085	22.612	602	11	71.6	71.6	11	11	11	10	11	11	11	0	273.19	0	0		1.910009908814	0.215926488240562				1.910009908814	0.215926488240562				30.5802	30.5985	30.6238	30.8118	30.9026	30.7359
tr|A0A0F6AZA6|A0A0F6AZA6_SALT1	tr|A0A0F6AZA6|A0A0F6AZA6_SALT1	A0A0F6AZA6	ycaJ	STM14_1086	49.572	603	23	72.3	72.3	23	19	20	15	19	21	19	0	169.35	0	0		1.19664999834763	0.286072413126629				1.19664999834763	0.286072413126629				28.5713	28.7841	28.8092	28.8927	28.9607	29.1694
tr|A0A0F6AZA8|A0A0F6AZA8_SALT1	tr|A0A0F6AZA8|A0A0F6AZA8_SALT1	A0A0F6AZA8	serS	STM14_1088	48.58	604	31	84	84	31	27	27	29	29	29	28	0	323.31	0	0		2.41125952167475	0.384980519612625				2.41125952167475	0.384980519612625				32.3464	32.2052	32.1312	32.6347	32.6064	32.5967
tr|A0A0F6AZA9|A0A0F6AZA9_SALT1	tr|A0A0F6AZA9|A0A0F6AZA9_SALT1	A0A0F6AZA9	dmsA	STM14_1089	90.346	605	40	55	51.8	36	32	33	32	34	33	34	0	323.31	0	0		2.15110014844762	0.634572347005211				2.15110014844762	0.634572347005211				31.2346	31.2849	31.5719	31.9393	32.1328	31.923
tr|A0A0F6AZB0|A0A0F6AZB0_SALT1	tr|A0A0F6AZB0|A0A0F6AZB0_SALT1	A0A0F6AZB0	dmsB	STM14_1090	22.78	606	14	48.3	7.8	1	1	1	1	1	1	1	0	76.593	0	0		1.57542175288343	0.855622609456383	+			1.57542175288343	0.855622609456383				29.8102	29.9296	30.5454	31.0093	30.7521	31.0906
tr|A0A0F6AZB6|A0A0F6AZB6_SALT1	tr|A0A0F6AZB6|A0A0F6AZB6_SALT1	A0A0F6AZB6	pflA	STM14_1096	30.25	608	19	77.7	77.7	19	18	16	16	15	16	13	0	135.74	0	0		2.3520847491638	-0.444094340006512				2.3520847491638	-0.444094340006512				30.2989	30.1099	30.3227	29.7339	29.8618	29.8034
tr|A0A0F6AZB8|A0A0F6AZB8_SALT1	tr|A0A0F6AZB8|A0A0F6AZB8_SALT1	A0A0F6AZB8		STM14_1098	37.782	609	18	49.8	49.8	18	10	13	11	15	17	17	0	87.017	0	0		2.06305405266751	1.45306205749512	+	+		2.06305405266751	1.45306205749512	+	+		27.2711	27.8239	28.1089	29.4756	28.8669	29.2206
tr|A0A0F6AZB9|A0A0F6AZB9_SALT1	tr|A0A0F6AZB9|A0A0F6AZB9_SALT1	A0A0F6AZB9	pflB	STM14_1099	85.004	610	57	84.9	80.7	51	49	47	47	48	51	50	0	323.31	0	0		0.0120769836193289	0.00648371378580492				0.0120769836193289	0.00648371378580492				34.3572	34.3293	34.0004	33.9816	34.4434	34.2814
tr|A0A0F6AZC1|A0A0F6AZC1_SALT1	tr|A0A0F6AZC1|A0A0F6AZC1_SALT1	A0A0F6AZC1	ycaO	STM14_1101	65.342	612	9	25.4	25.4	9	6	4	5	5	7	7	0	26.243	0	0		1.54652009209256	0.381223042805988				1.54652009209256	0.381223042805988				25.7525	25.8728	25.546	25.9944	26.2073	26.1132
tr|A0A0F6AZC3|A0A0F6AZC3_SALT1	tr|A0A0F6AZC3|A0A0F6AZC3_SALT1	A0A0F6AZC3	ycaP	STM14_1103	26.058	613	3	14.3	14.3	3	2	3	3	1	0	0	0	6.0376	0	3	SI_AvsB_Exclusively in A						1.60101369888125	-1.61515553792318	+			25.4377	25.5566	25.6604	23.1627	24.7477	23.8988
tr|A0A0F6AZC5|A0A0F6AZC5_SALT1	tr|A0A0F6AZC5|A0A0F6AZC5_SALT1	A0A0F6AZC5	serC	STM14_1105	39.832	614	22	65.5	65.5	22	21	20	21	21	20	20	0	279.66	0	0		2.09208739542572	0.630063374837238				2.09208739542572	0.630063374837238				31.2344	31.4262	31.2387	31.7426	32.1306	31.9163
tr|A0A0F6AZC6|A0A0F6AZC6_SALT1	tr|A0A0F6AZC6|A0A0F6AZC6_SALT1	A0A0F6AZC6	aroA	STM14_1106	46.131	615	15	45.4	45.4	15	13	13	12	13	13	11	0	140.15	0	0		0.316564741877628	-0.0905596415201835				0.316564741877628	-0.0905596415201835				30.8721	30.8723	31.0441	31.0283	30.8104	30.6781
tr|A0A0F6AZC9|A0A0F6AZC9_SALT1	tr|A0A0F6AZC9|A0A0F6AZC9_SALT1	A0A0F6AZC9	cmk	STM14_1109	24.783	616	11	72.2	72.2	11	10	11	11	9	10	9	0	184.36	0	0		2.27045915354321	-0.906777064005531	+			2.27045915354321	-0.906777064005531	+			30.3971	30.0844	30.0969	29.0878	29.2402	29.5301
tr|A0A0F6AZD0|A0A0F6AZD0_SALT1	tr|A0A0F6AZD0|A0A0F6AZD0_SALT1	A0A0F6AZD0	rpsA	STM14_1110	61.172	617	54	75.4	75.4	54	50	48	51	50	49	51	0	323.31	0	0		1.58069849755424	-0.0963935852050781				1.58069849755424	-0.0963935852050781				35.0456	35.0415	35.0501	34.8993	34.9957	34.953
tr|A0A0F6AZD1|A0A0F6AZD1_SALT1	tr|A0A0F6AZD1|A0A0F6AZD1_SALT1	A0A0F6AZD1	ihfB	STM14_1111	10.621	618	6	55.3	55.3	6	6	6	6	5	5	5	0	115.12	0	0		2.02205663285774	-0.792438507080078	+			2.02205663285774	-0.792438507080078				33.4874	33.3801	33.5869	33.0092	32.5514	32.5163
tr|A0A0F6AZD3|A0A0F6AZD3_SALT1	tr|A0A0F6AZD3|A0A0F6AZD3_SALT1	A0A0F6AZD3	msbA	STM14_1113	64.339	619	20	45.9	45.9	20	20	20	17	16	17	15	0	171.67	0	0		0.904909587532082	0.190409978230793				0.904909587532082	0.190409978230793				29.2856	29.2502	29.1507	29.2453	29.4698	29.5427
tr|A0A0F6AZD4|A0A0F6AZD4_SALT1	tr|A0A0F6AZD4|A0A0F6AZD4_SALT1	A0A0F6AZD4	lpxK	STM14_1114	34.994	620	4	22.8	22.8	4	3	2	2	2	3	3	0	12.591	1	0		0.381382528427234	0.150020599365234				0.269102812543373	0.0917243957519531				24.6492	24.3693	24.6842	24.5527	24.5803	24.8449
tr|A0A0F6AZD6|A0A0F6AZD6_SALT1	tr|A0A0F6AZD6|A0A0F6AZD6_SALT1	A0A0F6AZD6	ycaR	STM14_1116	6.8558	621	6	93.3	93.3	6	6	6	5	5	5	5	0	50.509	0	0		1.58083483599003	-0.484225591023765				1.58083483599003	-0.484225591023765				30.6538	30.3026	30.5066	29.8274	30.1624	30.0205
tr|A0A0F6AZD7|A0A0F6AZD7_SALT1	tr|A0A0F6AZD7|A0A0F6AZD7_SALT1	A0A0F6AZD7	kdsB	STM14_1117	27.432	622	17	75.8	75.8	17	14	14	12	13	13	14	0	115.89	0	0		2.01029578742863	-0.283992131551106				2.01029578742863	-0.283992131551106				30.0814	29.9309	29.8975	29.7032	29.7151	29.6395
tr|A0A0F6AZD9|A0A0F6AZD9_SALT1	tr|A0A0F6AZD9|A0A0F6AZD9_SALT1	A0A0F6AZD9		STM14_1119	34.326	623	10	45.1	45.1	10	8	8	5	8	10	8	0	68.205	0	0		1.46657607898605	0.62981669108073				1.46657607898605	0.62981669108073				27.325	27.2415	26.8576	27.6297	27.6371	28.0467
tr|A0A0F6AZE1|A0A0F6AZE1_SALT1	tr|A0A0F6AZE1|A0A0F6AZE1_SALT1	A0A0F6AZE1	smtA	STM14_1121	30.222	625	6	21	21	6	5	5	4	4	4	6	0	16.013	0	0		1.61997121636047	0.649943669637047				1.61997121636047	0.649943669637047				25.0666	25.5931	25.4376	26.0511	25.8339	26.1621
tr|A0A0F6AZE2|A0A0F6AZE2_SALT1	tr|A0A0F6AZE2|A0A0F6AZE2_SALT1	A0A0F6AZE2	mukF	STM14_1122	50.46	626	22	59.1	59.1	22	19	19	16	21	22	20	0	122.83	0	0		2.53974364569525	0.383161544799805				2.53974364569525	0.383161544799805				28.2859	28.3805	28.457	28.8108	28.762	28.7002
tr|A0A0F6AZE3|A0A0F6AZE3_SALT1	tr|A0A0F6AZE3|A0A0F6AZE3_SALT1	A0A0F6AZE3	mukE	STM14_1123	26.973	627	12	53.4	53.4	12	10	11	9	9	12	11	0	109.02	0	0		2.06395462028156	0.456075668334961				2.06395462028156	0.456075668334961				28.6845	28.7322	28.7791	29.3594	29.1552	29.0495
tr|A0A0F6AZE4|A0A0F6AZE4_SALT1	tr|A0A0F6AZE4|A0A0F6AZE4_SALT1	A0A0F6AZE4	mukB	STM14_1124	170.04	628	88	66.1	66.1	88	69	73	70	79	76	77	0	323.31	0	0		1.36611161511937	0.235362370808922				1.36611161511937	0.235362370808922				31.755	31.7622	31.6409	31.8319	32.0751	31.9573
tr|A0A0F6AZE5|A0A0F6AZE5_SALT1	tr|A0A0F6AZE5|A0A0F6AZE5_SALT1	A0A0F6AZE5	ycbB	STM14_1125	67.387	629	6	18.8	18.8	6	5	3	4	4	4	3	0	20.282	0	0		0.603719574294354	-0.200288136800129				0.603719574294354	-0.200288136800129				25.1108	24.9963	24.972	24.9428	24.5429	24.9927
tr|A0A0F6AZE7|A0A0F6AZE7_SALT1	tr|A0A0F6AZE7|A0A0F6AZE7_SALT1	A0A0F6AZE7	ycbL	STM14_1127	23.737	630	11	75.8	75.8	11	9	9	10	9	11	10	0	171.61	0	0		3.82816029863684	1.6287784576416	+	+		3.82816029863684	1.6287784576416	+	+		28.7399	28.7939	28.5065	30.2171	30.4578	30.2517
tr|A0A0F6AZE8|A0A0F6AZE8_SALT1	tr|A0A0F6AZE8|A0A0F6AZE8_SALT1	A0A0F6AZE8	aspC	STM14_1128	43.521	631	36	78.3	78.3	36	33	31	30	33	35	34	0	323.31	0	0		4.90275377547503	1.0175298055013	+			4.90275377547503	1.0175298055013	+			32.5108	32.4728	32.4232	33.4407	33.5411	33.4775
tr|A0A0F6AZF0|A0A0F6AZF0_SALT1;tr|A0A0F6B169|A0A0F6B169_SALT1	tr|A0A0F6AZF0|A0A0F6AZF0_SALT1	A0A0F6AZF0	ompF	STM14_1130	40.047	632	8	27.3	25.3	7	5	6	2	3	5	5	0	56.677	0	0		0.356981595694828	0.224376042683918				0.356981595694828	0.224376042683918				26.3054	26.1184	25.9867	26.2058	26.841	26.0368
tr|A0A0F6AZF2|A0A0F6AZF2_SALT1	tr|A0A0F6AZF2|A0A0F6AZF2_SALT1	A0A0F6AZF2	asnS	STM14_1132	52.523	633	36	65.7	65.7	36	34	33	35	36	36	36	0	323.31	0	0		2.49580864764522	0.147291819254555				2.49580864764522	0.147291819254555				32.8183	32.8468	32.7808	32.9889	32.9462	32.9526
tr|A0A0F6AZF4|A0A0F6AZF4_SALT1	tr|A0A0F6AZF4|A0A0F6AZF4_SALT1	A0A0F6AZF4		STM14_1134	17.487	634	4	22.2	22.2	4	1	2	2	4	3	3	0	7.204	1	0		1.32808263016255	0.783868153889973				1.48274610009352	1.0567455291748	+			23.8997	24.8165	24.6202	25.7204	25.1513	25.6348
tr|A0A0F6AZF9|A0A0F6AZF9_SALT1	tr|A0A0F6AZF9|A0A0F6AZF9_SALT1	A0A0F6AZF9	pncB	STM14_1139	45.661	636	9	28.2	28.2	9	0	1	1	4	8	6	0	12.5	3	0	SI_AvsB_Exclusively in B						0.951452474411102	1.29269981384277	+			23.5333	24.2552	25.5914	26.155	25.5839	25.5191
tr|A0A0F6AZG8|A0A0F6AZG8_SALT1	tr|A0A0F6AZG8|A0A0F6AZG8_SALT1	A0A0F6AZG8		STM14_1148	15.691	640	10	65.4	65.4	10	9	7	5	8	9	8	0	52.658	0	0		2.94501234429463	0.570735931396484				2.94501234429463	0.570735931396484				28.262	28.1727	28.2899	28.7294	28.9258	28.7816
tr|A0A0F6AZH5|A0A0F6AZH5_SALT1	tr|A0A0F6AZH5|A0A0F6AZH5_SALT1	A0A0F6AZH5		STM14_1155	11.307	641	8	69.8	69.8	8	7	8	8	8	8	8	0	32.018	0	0		4.08352539005466	1.7242603302002	+	+		4.08352539005466	1.7242603302002	+	+		28.5049	28.7847	28.6824	30.3062	30.5151	30.3236
tr|A0A0F6AZI3|A0A0F6AZI3_SALT1	tr|A0A0F6AZI3|A0A0F6AZI3_SALT1	A0A0F6AZI3		STM14_1163	12.074	642	4	56.2	56.2	4	3	3	2	3	3	3	0	145.91	0	0		1.6312575753658	1.29207992553711	+			1.6312575753658	1.29207992553711	+			27.362	27.7628	28.1659	28.9103	29.5926	28.664
tr|A0A0F6AZK4|A0A0F6AZK4_SALT1	tr|A0A0F6AZK4|A0A0F6AZK4_SALT1	A0A0F6AZK4	sodC	STM14_1184	18.37	644	9	49.7	49.7	9	9	9	9	9	9	9	0	257.6	0	0		0.632784112486175	0.0649528503417969				0.632784112486175	0.0649528503417969				32.5913	32.7135	32.7017	32.6974	32.7817	32.7222
tr|A0A0F6AZL6|A0A0F6AZL6_SALT1	tr|A0A0F6AZL6|A0A0F6AZL6_SALT1	A0A0F6AZL6		STM14_1197	26.064	645	7	53.1	53.1	7	3	4	4	5	7	7	0	26.854	0	0		2.60381185247866	1.82153574625651	+	+		2.60381185247866	1.82153574625651	+	+		24.9255	25.6399	25.1887	27.3724	26.7831	27.0632
tr|A0A0F6AZL8|A0A0F6AZL8_SALT1	tr|A0A0F6AZL8|A0A0F6AZL8_SALT1	A0A0F6AZL8	pepN	STM14_1199	103.92	646	50	63.3	63.3	50	45	44	40	37	43	44	0	323.31	0	0		0.939850504871589	-0.178981781005859				0.939850504871589	-0.178981781005859				32.5531	32.4556	32.3422	32.189	32.3995	32.2254
tr|A0A0F6AZL9|A0A0F6AZL9_SALT1	tr|A0A0F6AZL9|A0A0F6AZL9_SALT1	A0A0F6AZL9	pyrD	STM14_1200	36.739	647	17	58.9	58.9	17	14	15	14	14	15	17	0	101.99	0	0		1.56862311545647	0.181909561157227				1.56862311545647	0.181909561157227				28.7079	28.5627	28.591	28.7464	28.8147	28.8463
tr|A0A0F6AZM2|A0A0F6AZM2_SALT1	tr|A0A0F6AZM2|A0A0F6AZM2_SALT1	A0A0F6AZM2		STM14_1203	40.491	648	17	66.9	66.9	17	14	14	11	13	14	15	0	116.21	0	0		0.229501127325753	-0.0534343719482422				0.229501127325753	-0.0534343719482422				28.3853	28.2513	28.1976	28.1284	28.1795	28.3659
tr|A0A0F6AZM3|A0A0F6AZM3_SALT1	tr|A0A0F6AZM3|A0A0F6AZM3_SALT1	A0A0F6AZM3	ycbY	STM14_1204	78.848	649	27	44.2	44.2	27	21	22	21	20	22	21	0	109.71	0	0		1.41434786786719	-0.251418431599934				1.41434786786719	-0.251418431599934				28.8186	28.6462	28.7331	28.6078	28.4511	28.3848
tr|A0A0F6AZM4|A0A0F6AZM4_SALT1	tr|A0A0F6AZM4|A0A0F6AZM4_SALT1	A0A0F6AZM4	uup	STM14_1205	72.19	650	21	44.7	44.7	21	18	19	15	17	18	14	0	223.98	0	0		1.57560477912914	0.339895248413086				1.57560477912914	0.339895248413086				28.6199	28.8024	28.829	29.1626	29.1665	28.9419
tr|A0A0F6AZM6|A0A0F6AZM6_SALT1	tr|A0A0F6AZM6|A0A0F6AZM6_SALT1	A0A0F6AZM6	pqiB	STM14_1207	60.653	651	14	33.7	33.7	14	13	13	9	10	12	9	0	53.408	0	0		1.79667073046301	-0.63809140523275				1.79667073046301	-0.63809140523275				27.73	27.5434	27.6002	26.6968	27.1932	27.0693
tr|A0A0F6AZM7|A0A0F6AZM7_SALT1	tr|A0A0F6AZM7|A0A0F6AZM7_SALT1	A0A0F6AZM7	ymbA	STM14_1208	20.605	652	5	50.8	50.8	5	5	5	5	4	5	5	0	71.604	0	0		1.19775163046661	-0.580458958943687				1.19775163046661	-0.580458958943687				27.9333	27.7486	27.8252	26.8441	27.3183	27.6032
tr|A0A0F6AZM9|A0A0F6AZM9_SALT1	tr|A0A0F6AZM9|A0A0F6AZM9_SALT1	A0A0F6AZM9	rmf	STM14_1210	6.5715	653	2	23.6	23.6	2	2	2	2	1	2	2	0	16.433	0	1		2.2574798630861	-1.94032382965088	+	+		1.97535933016084	-2.43596903483073	+	+		28.8085	28.3957	28.2555	25.0593	26.3268	26.7657
tr|A0A0F6AZN0|A0A0F6AZN0_SALT1	tr|A0A0F6AZN0|A0A0F6AZN0_SALT1	A0A0F6AZN0	fabA	STM14_1211	19.047	654	9	47.7	47.7	9	9	9	9	9	9	9	0	53.784	0	0		1.57668575260538	0.618331909179688				1.57668575260538	0.618331909179688				30.3323	30.238	29.9098	30.5248	30.9039	30.9065
tr|A0A0F6AZN1|A0A0F6AZN1_SALT1	tr|A0A0F6AZN1|A0A0F6AZN1_SALT1	A0A0F6AZN1	lonH	STM14_1212	65.575	655	18	44.7	44.7	18	15	16	16	16	16	15	0	122.96	0	0		1.00589129771574	-0.143574396769207				1.00589129771574	-0.143574396769207				28.3695	28.2141	28.1684	28.1406	28.0516	28.1291
tr|A0A0F6AZN2|A0A0F6AZN2_SALT1	tr|A0A0F6AZN2|A0A0F6AZN2_SALT1	A0A0F6AZN2	ycbG	STM14_1213	17.8	656	9	63.3	63.3	9	7	7	8	8	9	8	0	84.082	0	0		0.710493558161122	0.338239669799805				0.710493558161122	0.338239669799805				28.5576	28.6321	28.0437	28.5214	28.8774	28.8494
tr|A0A0F6AZN3|A0A0F6AZN3_SALT1	tr|A0A0F6AZN3|A0A0F6AZN3_SALT1	A0A0F6AZN3	ompA	STM14_1214	37.515	657	25	72.9	72.9	25	25	24	23	24	23	22	0	323.31	0	0		2.78360197667868	-0.988061269124344	+			2.78360197667868	-0.988061269124344	+			36.0112	35.7943	35.8941	34.6859	34.9895	35.0601
tr|A0A0F6AZN7|A0A0F6AZN7_SALT1	tr|A0A0F6AZN7|A0A0F6AZN7_SALT1	A0A0F6AZN7	yccS	STM14_1218	81.428	658	7	17.9	17.9	7	4	6	5	4	5	4	0	17.056	0	0		0.62187591593892	-0.240346908569336				0.62187591593892	-0.240346908569336				25.0321	25.3944	24.8092	24.8548	24.7738	24.8862
tr|A0A0F6AZN8|A0A0F6AZN8_SALT1	tr|A0A0F6AZN8|A0A0F6AZN8_SALT1	A0A0F6AZN8	yccF	STM14_1219	16.37	659	2	21.6	21.6	2	2	2	0	1	1	0	0	8.8721	1	3	SI_AvsB_Exclusively in A						0.213840819872269	-0.506109873453774				25.6613	25.7879	23.4791	25.3388	23.5033	24.5679
tr|A0A0F6AZN9|A0A0F6AZN9_SALT1	tr|A0A0F6AZN9|A0A0F6AZN9_SALT1	A0A0F6AZN9	helD	STM14_1220	78.071	660	32	55.6	55.6	31	26	27	25	22	20	23	0	195.75	0	0		3.03544044242024	-0.666096369425453	+			3.03544044242024	-0.666096369425453				30.0972	30.036	29.9383	29.4418	29.3898	29.2417
tr|A0A0F6AZP0|A0A0F6AZP0_SALT1	tr|A0A0F6AZP0|A0A0F6AZP0_SALT1	A0A0F6AZP0	mgsA	STM14_1221	16.99	661	7	84.9	84.9	7	6	7	6	5	7	7	0	194.77	0	0		4.25083241661022	2.2497189839681	+	+	+	4.25083241661022	2.2497189839681	+	+		29.254	29.3406	29.0894	31.6659	31.3197	31.4476
tr|A0A0F6AZP2|A0A0F6AZP2_SALT1	tr|A0A0F6AZP2|A0A0F6AZP2_SALT1	A0A0F6AZP2		STM14_1223	14.908	662	10	90.6	90.6	10	10	10	9	8	9	9	0	134.81	0	0		2.77164345381866	-1.21241124471029	+	+		2.77164345381866	-1.21241124471029	+			32.5504	32.3314	32.2039	30.9006	31.2387	31.3092
tr|A0A0F6AZP3|A0A0F6AZP3_SALT1	tr|A0A0F6AZP3|A0A0F6AZP3_SALT1	A0A0F6AZP3	yccV	STM14_1224	11.996	663	3	50.5	50.5	3	3	3	3	1	3	3	0	14.544	0	1		0.31300479650912	-0.535069465637207				0.611066860515098	-1.52404403686523	+			27.0251	26.8544	25.3928	22.9221	26.0211	25.7569
tr|A0A0F6AZP4|A0A0F6AZP4_SALT1	tr|A0A0F6AZP4|A0A0F6AZP4_SALT1	A0A0F6AZP4	yccW	STM14_1225	51.368	664	21	54.7	54.7	21	17	17	15	18	19	16	0	147.8	0	0		1.03190323896184	0.102649688720703				1.03190323896184	0.102649688720703				28.3523	28.2376	28.3533	28.4028	28.4686	28.3798
tr|A0A0F6AZP7|A0A0F6AZP7_SALT1	tr|A0A0F6AZP7|A0A0F6AZP7_SALT1	A0A0F6AZP7	yccX	STM14_1228	10.329	666	6	49.5	41.9	5	4	4	5	3	4	4	0	9.5787	0	0		3.2876250342276	-0.919654846191406	+			3.2876250342276	-0.919654846191406	+			28.2739	28.0519	28.0616	27.2991	27.1147	27.2147
tr|A0A0F6AZP8|A0A0F6AZP8_SALT1	tr|A0A0F6AZP8|A0A0F6AZP8_SALT1	A0A0F6AZP8	yccK	STM14_1229	12.3	667	3	28.4	28.4	3	3	3	1	3	2	3	0	14.491	1	0		1.94794726367561	0.788997650146484	+			1.17054564424818	1.2994073232015	+			25.293	25.2023	23.7164	26.2195	26.0381	25.8522
tr|A0A0F6AZQ1|A0A0F6AZQ1_SALT1	tr|A0A0F6AZQ1|A0A0F6AZQ1_SALT1	A0A0F6AZQ1	pipB	STM14_1233	31.805	668	5	26.1	26.1	5	1	2	2	4	4	4	0	5.3076	2	0	SI_AvsB_Exclusively in B		0.250762939453125				0.705232905247273	0.533701578776043				24.5423	25.0531	24.7151	25.8358	24.7585	25.3172
tr|A0A0F6AZQ4|A0A0F6AZQ4_SALT1	tr|A0A0F6AZQ4|A0A0F6AZQ4_SALT1	A0A0F6AZQ4	pipC	STM14_1236	12.751	669	4	52.2	52.2	4	3	4	4	4	3	4	0	272.01	0	0		1.03983365725947	0.756358464558922				1.03983365725947	0.756358464558922				31.4555	31.0844	31.5028	32.7282	31.7182	31.8655
tr|A0A0F6AZQ5|A0A0F6AZQ5_SALT1	tr|A0A0F6AZQ5|A0A0F6AZQ5_SALT1	A0A0F6AZQ5	sopB	STM14_1237	61.934	670	45	82.7	82.7	45	41	42	42	42	42	43	0	323.31	0	0		2.5472321249434	0.835765838623047	+			2.5472321249434	0.835765838623047	+			32.7434	33.0612	32.8793	33.8236	33.5528	33.8148
tr|A0A0F6AZR5|A0A0F6AZR5_SALT1	tr|A0A0F6AZR5|A0A0F6AZR5_SALT1	A0A0F6AZR5	hpaB	STM14_1247	58.93	672	11	33.8	33.8	11	1	1	2	2	9	6	0	7.2833	3	0	SI_AvsB_Exclusively in B						1.47895657122041	2.24073346455892	+	+		25.3808	22.9859	24.3802	26.5606	26.6241	26.2844
tr|A0A0F6AZR6|A0A0F6AZR6_SALT1	tr|A0A0F6AZR6|A0A0F6AZR6_SALT1	A0A0F6AZR6	hpaR	STM14_1248	16.895	673	6	47.9	47.9	6	2	3	4	3	6	5	0	29.412	0	0		1.46001606635539	0.649694442749023				1.46001606635539	0.649694442749023				26.3236	26.3312	25.7442	26.6442	26.8365	26.8674
tr|A0A0F6AZR8|A0A0F6AZR8_SALT1	tr|A0A0F6AZR8|A0A0F6AZR8_SALT1	A0A0F6AZR8	hpaG	STM14_1250	47.2	674	17	55.9	55.9	17	5	9	6	15	14	15	0	134.88	0	0		4.96359328643714	2.69782702128092	+	+	+	4.96359328643714	2.69782702128092	+	+	+	26.5866	26.6792	26.6682	29.3908	29.4772	29.1595
tr|A0A0F6AZR9|A0A0F6AZR9_SALT1	tr|A0A0F6AZR9|A0A0F6AZR9_SALT1	A0A0F6AZR9	hpaE	STM14_1251	53.039	675	23	67.2	67.2	23	7	10	8	22	23	22	0	323.31	0	0		3.15841281885843	3.70359420776367	+	+	+	3.15841281885843	3.70359420776367	+	+	+	26.7585	27.9755	27.0144	30.8332	31.2043	30.8216
tr|A0A0F6AZS0|A0A0F6AZS0_SALT1	tr|A0A0F6AZS0|A0A0F6AZS0_SALT1	A0A0F6AZS0	hpaD	STM14_1252	31.916	676	5	20.1	20.1	5	1	1	0	3	4	4	0	23.77	3	0	SI_AvsB_Exclusively in B						1.72867491846135	1.88650449117025	+	+		24.7146	24.6721	23.2653	25.92	26.3497	26.042
tr|A0A0F6AZS1|A0A0F6AZS1_SALT1	tr|A0A0F6AZS1|A0A0F6AZS1_SALT1	A0A0F6AZS1	hpaF	STM14_1253	14.256	677	8	79.4	79.4	8	4	4	4	8	6	6	0	36.31	0	0		2.08466096501752	1.66273816426595	+	+		2.08466096501752	1.66273816426595	+	+		26.5139	25.9934	25.611	27.5769	28.1291	27.4005
tr|A0A0F6AZS7|A0A0F6AZS7_SALT1	tr|A0A0F6AZS7|A0A0F6AZS7_SALT1	A0A0F6AZS7		STM14_1259	33.646	678	9	37.5	37.5	9	9	6	6	6	9	8	0	18.117	0	0		2.5916820757466	0.446132659912109				2.5916820757466	0.446132659912109				26.9449	26.9282	26.8214	27.2512	27.4383	27.3435
tr|A0A0F6AZT2|A0A0F6AZT2_SALT1	tr|A0A0F6AZT2|A0A0F6AZT2_SALT1	A0A0F6AZT2	cbpA	STM14_1264	34.693	679	17	58.2	58.2	17	16	16	15	15	17	14	0	197.82	0	0		1.63536035508643	-0.405012766520183				1.63536035508643	-0.405012766520183				30.6127	30.5486	30.873	30.3645	30.2783	30.1764
tr|A0A0F6AZT8|A0A0F6AZT8_SALT1	tr|A0A0F6AZT8|A0A0F6AZT8_SALT1	A0A0F6AZT8	agp	STM14_1270	45.558	680	25	85.2	85.2	25	23	24	24	25	24	24	0	323.31	0	0		3.07619861726225	0.438088734944657				3.07619861726225	0.438088734944657				32.8683	32.9064	33.014	33.3836	33.3942	33.3252
tr|A0A0F6AZT9|A0A0F6AZT9_SALT1	tr|A0A0F6AZT9|A0A0F6AZT9_SALT1	A0A0F6AZT9	yccJ	STM14_1271	8.6896	681	7	73.3	73.3	7	7	7	7	6	7	7	0	108.24	0	0		4.02828313128231	-2.75234413146973	+	+	+	4.02828313128231	-2.75234413146973	+	+	+	33.0862	33.0776	32.8138	30.0505	30.5351	30.1349
tr|A0A0F6AZU0|A0A0F6AZU0_SALT1	tr|A0A0F6AZU0|A0A0F6AZU0_SALT1	A0A0F6AZU0	wraB	STM14_1272	20.867	682	12	70.2	70.2	12	12	12	10	10	11	9	0	280.36	0	0		5.79946511880754	-3.46399180094401	+	+	+	5.79946511880754	-3.46399180094401	+	+	+	33.7231	33.5203	33.7678	30.245	30.192	30.1822
tr|A0A0F6AZU2|A0A0F6AZU2_SALT1	tr|A0A0F6AZU2|A0A0F6AZU2_SALT1	A0A0F6AZU2	ymdF	STM14_1275	5.744	683	2	21.8	21.8	2	2	2	2	2	2	2	0	81.481	0	0		3.53599929910451	-5.24852053324381	+	+	+	3.53599929910451	-5.24852053324381	+	+	+	33.8197	33.8937	34.9679	28.9033	28.6014	29.4311
tr|A0A0F6AZU3|A0A0F6AZU3_SALT1	tr|A0A0F6AZU3|A0A0F6AZU3_SALT1	A0A0F6AZU3	ycdC	STM14_1276	23.805	684	3	13.2	13.2	3	1	1	1	1	3	2	0	3.2496	3	1	SI_AvsB_Exclusively in B						1.94851866150128	-1.47064654032389	+			25.4552	24.9615	24.4626	23.6784	23.1607	23.6283
tr|A0A0F6AZU4|A0A0F6AZU4_SALT1	tr|A0A0F6AZU4|A0A0F6AZU4_SALT1	A0A0F6AZU4		STM14_1277	14.132	685	9	65.6	65.6	9	9	8	9	8	8	8	0	106.91	0	0		1.72381358770362	0.381068547566731				1.72381358770362	0.381068547566731				30.4566	30.5833	30.677	31.0936	30.9379	30.8287
tr|A0A0F6AZU7|A0A0F6AZU7_SALT1	tr|A0A0F6AZU7|A0A0F6AZU7_SALT1	A0A0F6AZU7	putP	STM14_1281	54.317	686	6	14.5	14.5	6	5	6	3	3	5	5	0	14.254	0	0		0.857155647477911	0.957908630371094	+			0.857155647477911	0.957908630371094				26.3994	25.9561	26.468	28.2085	26.8776	26.6112
tr|A0A0F6AZV0|A0A0F6AZV0_SALT1	tr|A0A0F6AZV0|A0A0F6AZV0_SALT1	A0A0F6AZV0		STM14_1285	31.855	687	7	38.2	38.2	7	6	7	5	5	6	5	0	24.82	0	0		3.06185196031729	0.554345448811848				3.06185196031729	0.554345448811848				26.0223	26.1328	26.1223	26.6179	26.5764	26.7461
tr|A0A0F6AZV5|A0A0F6AZV5_SALT1	tr|A0A0F6AZV5|A0A0F6AZV5_SALT1	A0A0F6AZV5	nanE	STM14_1290	23.972	688	5	25.2	25.2	5	2	4	3	5	3	4	0	16.332	0	0		0.495862874951798	0.943203608194988				0.495862874951798	0.943203608194988				24.5334	24.598	26.7853	26.2374	25.6039	26.9051
tr|A0A0F6AZV9|A0A0F6AZV9_SALT1	tr|A0A0F6AZV9|A0A0F6AZV9_SALT1	A0A0F6AZV9		STM14_1294	26.815	689	4	24.8	24.8	4	2	3	3	2	3	4	0	9.716	0	0		0.0885070604151475	-0.0909786224365234				0.0885070604151475	-0.0909786224365234				25.031	24.3771	25.3782	24.83	25.2186	24.4647
tr|A0A0F6AZW1|A0A0F6AZW1_SALT1	tr|A0A0F6AZW1|A0A0F6AZW1_SALT1	A0A0F6AZW1		STM14_1296	40.106	691	15	59.2	59.2	15	14	13	12	11	15	12	0	282.46	0	0		0.619420735270482	0.193421045939129				0.619420735270482	0.193421045939129				30.2051	30.5178	30.2452	30.3319	30.5399	30.6767
tr|A0A0F6AZW3|A0A0F6AZW3_SALT1	tr|A0A0F6AZW3|A0A0F6AZW3_SALT1	A0A0F6AZW3	ycdW	STM14_1299	35.034	692	16	68.6	68.6	16	14	12	13	14	16	15	0	239.86	0	0		2.61474643246643	1.88411712646484	+	+		2.61474643246643	1.88411712646484	+	+		29.3455	29.5498	28.7571	30.8206	31.2728	31.2114
tr|A0A0F6AZW4|A0A0F6AZW4_SALT1	tr|A0A0F6AZW4|A0A0F6AZW4_SALT1	A0A0F6AZW4	ycdX	STM14_1300	26.905	693	15	84.5	84.5	15	13	12	14	13	12	13	0	59.303	0	0		2.35585778818943	-0.550217946370442				2.35585778818943	-0.550217946370442				30.6481	30.452	30.4071	29.9463	29.8523	30.058
tr|A0A0F6AZW5|A0A0F6AZW5_SALT1	tr|A0A0F6AZW5|A0A0F6AZW5_SALT1	A0A0F6AZW5	ycdY	STM14_1301	20.716	694	8	60.9	60.9	8	7	6	7	7	7	7	0	67.521	0	0		2.66835319599074	-0.889637629191082	+			2.66835319599074	-0.889637629191082	+			29.3692	29.3972	29.375	28.489	28.7101	28.2734
tr|A0A0F6AZX7|A0A0F6AZX7_SALT1	tr|A0A0F6AZX7|A0A0F6AZX7_SALT1	A0A0F6AZX7	ymdB	STM14_1313	19.196	695	11	91.6	91.6	11	10	11	11	11	11	10	0	323.31	0	0		3.20175708493104	-0.873661677042644	+			3.20175708493104	-0.873661677042644	+			30.6718	30.6431	30.6763	29.9588	29.7565	29.6549
tr|A0A0F6AZX8|A0A0F6AZX8_SALT1	tr|A0A0F6AZX8|A0A0F6AZX8_SALT1	A0A0F6AZX8	ymdC	STM14_1314	56.348	696	11	26.1	26.1	11	7	10	9	2	2	4	0	32.278	0	1		1.50929248477637	-1.35684172312419	+			1.85704658647637	-1.24072901407878	+			26.8178	26.7056	26.2053	25.5677	24.8768	25.5619
tr|A0A0F6AZY1|A0A0F6AZY1_SALT1	tr|A0A0F6AZY1|A0A0F6AZY1_SALT1	A0A0F6AZY1	mdoG	STM14_1317	57.848	697	33	62.8	62.8	33	31	31	31	28	31	30	0	321.56	0	0		3.35928271616665	-0.39531644185384				3.35928271616665	-0.39531644185384				32.0206	31.9604	31.9307	31.5244	31.6101	31.5912
tr|A0A0F6AZY2|A0A0F6AZY2_SALT1	tr|A0A0F6AZY2|A0A0F6AZY2_SALT1	A0A0F6AZY2	mdoH	STM14_1318	97.099	698	28	39.7	39.7	28	24	24	20	15	23	20	0	213.24	0	0		1.25165941399951	-0.589422225952148				1.25165941399951	-0.589422225952148				29.9382	29.6204	29.4588	28.7981	29.3875	29.0635
tr|A0A0F6AZY4|A0A0F6AZY4_SALT1	tr|A0A0F6AZY4|A0A0F6AZY4_SALT1	A0A0F6AZY4	msyB	STM14_1320	14.397	699	6	62.1	62.1	6	6	6	5	2	3	3	0	323.31	0	0		2.79117211756287	-4.3742249806722	+	+	+	2.79117211756287	-4.3742249806722	+	+	+	31.672	33.1407	32.9837	28.3391	28.7474	27.5871
tr|A0A0F6AZY7|A0A0F6AZY7_SALT1	tr|A0A0F6AZY7|A0A0F6AZY7_SALT1	A0A0F6AZY7	htrB	STM14_1323	35.213	700	7	38.2	38.2	7	6	7	5	4	6	6	0	90.692	0	0		0.333317356929794	0.221923192342125				0.333317356929794	0.221923192342125				27.2633	26.8984	26.3531	27.0172	27.2035	26.9598
tr|A0A0F6AZY9|A0A0F6AZY9_SALT1	tr|A0A0F6AZY9|A0A0F6AZY9_SALT1	A0A0F6AZY9	yceI	STM14_1325	21.022	701	13	68.6	68.6	13	12	12	11	10	12	12	0	158.78	0	0		3.37720270033181	-1.27156702677409	+	+		3.37720270033181	-1.27156702677409	+	+		30.4679	30.3003	30.5617	29.0333	29.1419	29.34
tr|A0A0F6AZZ3|A0A0F6AZZ3_SALT1	tr|A0A0F6AZZ3|A0A0F6AZZ3_SALT1	A0A0F6AZZ3	solA	STM14_1329	40.663	702	15	62.9	62.9	15	13	14	15	13	15	14	0	143.21	0	0		3.90061497667947	0.849742253621422	+			3.90061497667947	0.849742253621422	+			29.4283	29.5452	29.5811	30.4311	30.3101	30.3625
tr|A0A0F6AZZ6|A0A0F6AZZ6_SALT1	tr|A0A0F6AZZ6|A0A0F6AZZ6_SALT1	A0A0F6AZZ6	pyrC	STM14_1332	38.605	703	20	73.3	73.3	20	16	16	17	17	18	17	0	292.11	0	0		2.1469459448184	0.701224009195965				2.1469459448184	0.701224009195965				30.5949	30.7119	30.3809	31.0766	31.4115	31.3033
tr|A0A0F6AZZ7|A0A0F6AZZ7_SALT1	tr|A0A0F6AZZ7|A0A0F6AZZ7_SALT1	A0A0F6AZZ7	yceB	STM14_1333	20.62	704	8	53.8	53.8	8	6	5	8	6	5	7	0	101.19	0	0		0.765231754381921	-0.298373540242515				0.765231754381921	-0.298373540242515				28.8477	28.8059	28.4384	28.2342	28.6411	28.3217
tr|A0A0F6AZZ8|A0A0F6AZZ8_SALT1	tr|A0A0F6AZZ8|A0A0F6AZZ8_SALT1	A0A0F6AZZ8	grxB	STM14_1334	24.463	705	21	88.8	88.8	21	20	21	21	19	20	20	0	323.31	0	0		4.08335042352917	-1.51540120442709	+	+		4.08335042352917	-1.51540120442709	+	+		34.6417	34.3737	34.4548	32.8881	32.9809	33.0549
tr|A0A0F6B000|A0A0F6B000_SALT1	tr|A0A0F6B000|A0A0F6B000_SALT1	A0A0F6B000	rimJ	STM14_1336	22.607	706	5	26.8	26.8	5	4	4	4	5	5	5	0	19.256	0	0		2.7380424657706	0.984268188476563	+			2.7380424657706	0.984268188476563	+			26.2173	25.9337	25.9249	26.8483	27.1719	27.0085
tr|A0A0F6B001|A0A0F6B001_SALT1	tr|A0A0F6B001|A0A0F6B001_SALT1	A0A0F6B001	yceH	STM14_1337	24.12	707	16	86	86	16	14	14	14	15	16	16	0	173.91	0	0		3.3385344198189	0.797529856363933	+			3.3385344198189	0.797529856363933	+			30.9427	31.0534	31.124	31.8997	31.7295	31.8835
tr|A0A0F6B002|A0A0F6B002_SALT1	tr|A0A0F6B002|A0A0F6B002_SALT1	A0A0F6B002	mviM	STM14_1338	33.978	708	11	53.1	53.1	11	11	10	10	8	10	9	0	84.969	0	0		2.79818443388114	0.858112970987953	+			2.79818443388114	0.858112970987953	+			27.6088	27.7712	27.507	28.3477	28.6324	28.4812
tr|A0A0F6B005|A0A0F6B005_SALT1	tr|A0A0F6B005|A0A0F6B005_SALT1	A0A0F6B005	flgN	STM14_1341	15.989	710	8	76.4	76.4	8	5	5	6	6	6	8	0	124.76	0	0		0.354463273666389	0.306577682495117				0.354463273666389	0.306577682495117				27.6047	28.6424	27.5497	28.1871	28.35	28.1794
tr|A0A0F6B006|A0A0F6B006_SALT1	tr|A0A0F6B006|A0A0F6B006_SALT1	A0A0F6B006	flgM	STM14_1342	10.568	711	5	48.5	48.5	5	5	5	5	5	5	5	0	22.541	0	0		0.133139276776208	0.0689411163330078				0.133139276776208	0.0689411163330078				27.2152	27.7339	27.4404	27.4556	27.7628	27.3779
tr|A0A0F6B010|A0A0F6B010_SALT1	tr|A0A0F6B010|A0A0F6B010_SALT1	A0A0F6B010	flgC	STM14_1346	13.982	713	5	66.4	66.4	5	4	5	5	4	4	4	0	34.315	0	0		1.51582826442783	-0.87567647298177	+			1.51582826442783	-0.87567647298177				26.0814	26.6843	26.6757	25.9508	25.3645	25.4991
tr|A0A0F6B011|A0A0F6B011_SALT1	tr|A0A0F6B011|A0A0F6B011_SALT1	A0A0F6B011	flgD	STM14_1347	23.987	714	6	48.7	48.7	6	6	5	5	6	4	4	0	70.52	0	0		0.337294674305578	-0.142882029215492				0.337294674305578	-0.142882029215492				26.8695	27.3272	27.2226	26.9084	27.2097	26.8726
tr|A0A0F6B012|A0A0F6B012_SALT1	tr|A0A0F6B012|A0A0F6B012_SALT1	A0A0F6B012	flgE	STM14_1348	42.21	715	14	60	60	14	13	13	13	12	12	13	0	320.5	0	0		2.98234690701613	-1.05433909098307	+			2.98234690701613	-1.05433909098307	+			30.662	30.9033	30.99	29.7571	29.9435	29.6918
tr|A0A0F6B014|A0A0F6B014_SALT1	tr|A0A0F6B014|A0A0F6B014_SALT1	A0A0F6B014	flgG	STM14_1350	27.77	716	6	34.2	34.2	6	6	6	5	5	6	6	0	186.05	0	0		2.61228559973366	-0.71269925435384	+			2.61228559973366	-0.71269925435384				28.0928	28.2673	28.0991	27.3473	27.616	27.3578
tr|A0A0F6B015|A0A0F6B015_SALT1	tr|A0A0F6B015|A0A0F6B015_SALT1	A0A0F6B015	flgH	STM14_1351	24.708	717	4	19.4	19.4	4	3	2	4	1	3	3	0	4.6512	0	1		2.16753159187242	-0.567510286966961				1.60802785151133	-0.779673258463543				24.991	24.7706	24.8984	23.6827	24.3454	24.2929
tr|A0A0F6B018|A0A0F6B018_SALT1	tr|A0A0F6B018|A0A0F6B018_SALT1	A0A0F6B018	flgK	STM14_1354	59.109	719	30	70.7	70.7	30	26	27	28	27	23	23	0	323.31	0	0		1.52541458848986	-0.728989919026692				1.52541458848986	-0.728989919026692				30.6054	31.3297	30.9653	30.3734	30.2035	30.1366
tr|A0A0F6B019|A0A0F6B019_SALT1	tr|A0A0F6B019|A0A0F6B019_SALT1	A0A0F6B019	flgL	STM14_1355	34.175	720	16	74.1	74.1	16	13	15	13	10	15	13	0	192.44	0	0		0.944556148928475	-0.806477228800453				0.944556148928475	-0.806477228800453				29.6248	30.6235	30.1228	28.9534	29.8597	29.1385
tr|A0A0F6B021|A0A0F6B021_SALT1	tr|A0A0F6B021|A0A0F6B021_SALT1	A0A0F6B021	rne	STM14_1357	119.4	721	62	67.9	67.9	62	57	55	58	56	57	60	0	323.31	0	0		0.197858489804209	0.0406392415364536				0.197858489804209	0.0406392415364536				32.7991	32.6577	32.8744	32.7644	32.9113	32.7774
tr|A0A0F6B022|A0A0F6B022_SALT1	tr|A0A0F6B022|A0A0F6B022_SALT1	A0A0F6B022	rluC	STM14_1359	39.382	722	15	36.3	36.3	15	13	12	12	15	15	14	0	41.85	0	0		1.04245692759079	0.262563069661457				1.04245692759079	0.262563069661457				28.3283	28.2545	28.5802	28.7543	28.5297	28.6668
tr|A0A0F6B025|A0A0F6B025_SALT1	tr|A0A0F6B025|A0A0F6B025_SALT1	A0A0F6B025	maf_1 yceF	STM14_1362	21.492	724	11	65.5	65.5	11	10	10	9	8	10	10	0	159.3	0	0		3.6350985244586	0.998179753621422	+			3.6350985244586	0.998179753621422	+			30.1547	30.0264	30.1146	30.9915	31.2291	31.0698
tr|A0A0F6B026|A0A0F6B026_SALT1	tr|A0A0F6B026|A0A0F6B026_SALT1	A0A0F6B026	yceD	STM14_1363	19.188	725	4	26	26	4	4	4	3	2	4	4	0	13.06	0	0		0.0812781581947187	0.0384960174560547				0.0812781581947187	0.0384960174560547				28.2053	28.2018	27.8244	27.9037	28.1731	28.2703
tr|A0A0F6B027|A0A0F6B027_SALT1	tr|A0A0F6B027|A0A0F6B027_SALT1	A0A0F6B027	rpmF	STM14_1364	6.4463	726	3	45.6	45.6	3	3	3	3	3	3	3	0	51.666	0	0		0.368589272714807	-0.238452911376953				0.368589272714807	-0.238452911376953				31.174	31.0021	31.3629	30.6935	30.6894	31.4407
tr|A0A0F6B029|A0A0F6B029_SALT1	tr|A0A0F6B029|A0A0F6B029_SALT1	A0A0F6B029	fabH	STM14_1366	33.523	728	18	75.7	75.7	18	17	17	17	17	17	15	0	323.31	0	0		0.203997944831487	0.061728795369465				0.203997944831487	0.061728795369465				30.7209	30.452	30.8415	30.6964	30.7646	30.7385
tr|A0A0F6B030|A0A0F6B030_SALT1	tr|A0A0F6B030|A0A0F6B030_SALT1	A0A0F6B030	fabD	STM14_1367	32.405	729	15	72.2	72.2	15	13	15	12	14	15	15	0	321.54	0	0		1.16171843686434	0.389368693033855				1.16171843686434	0.389368693033855				31.8093	31.8942	31.7927	31.9517	32.4867	32.226
tr|A0A0F6B031|A0A0F6B031_SALT1	tr|A0A0F6B031|A0A0F6B031_SALT1	A0A0F6B031	fabG	STM14_1368	25.545	730	12	64.3	64.3	12	11	10	12	11	11	10	0	323.31	0	0		3.04701031447616	0.481931050618492				3.04701031447616	0.481931050618492				32.0942	32.2434	32.1367	32.7026	32.6142	32.6032
tr|A0A0F6B032|A0A0F6B032_SALT1	tr|A0A0F6B032|A0A0F6B032_SALT1	A0A0F6B032	acpP	STM14_1369	8.6394	731	4	42.3	42.3	4	4	4	4	4	4	4	0	62.707	0	0		0.168484763893308	-0.0537478129068987				0.168484763893308	-0.0537478129068987				34.3693	34.3921	34.3024	34.1004	34.2952	34.5069
tr|A0A0F6B033|A0A0F6B033_SALT1	tr|A0A0F6B033|A0A0F6B033_SALT1	A0A0F6B033	fabF	STM14_1370	42.952	732	21	85.2	85.2	21	18	18	18	17	20	21	0	323.31	0	0		1.06464102319733	0.135551452636719				1.06464102319733	0.135551452636719				32.1945	32.1394	32.3269	32.3571	32.3934	32.317
tr|A0A0F6B034|A0A0F6B034_SALT1	tr|A0A0F6B034|A0A0F6B034_SALT1	A0A0F6B034	pabC	STM14_1371	30.049	733	7	31.6	31.6	7	2	3	4	5	5	4	0	26.168	0	0		0.0171195154204475	0.0137996673583984				0.0171195154204475	0.0137996673583984				25.2466	25.1243	25.9754	25.5231	25.4523	25.4123
tr|A0A0F6B036|A0A0F6B036_SALT1	tr|A0A0F6B036|A0A0F6B036_SALT1	A0A0F6B036	tdk_1 tmk	STM14_1373	23.724	735	12	73.2	73.2	12	7	9	9	8	10	11	0	97.964	0	0		1.36027519344338	0.619396209716797				1.36027519344338	0.619396209716797				27.1844	27.891	27.3662	28.0642	28.1027	28.1329
tr|A0A0F6B037|A0A0F6B037_SALT1	tr|A0A0F6B037|A0A0F6B037_SALT1	A0A0F6B037	holB	STM14_1374	36.843	736	6	25.4	25.4	6	4	5	4	3	4	5	0	16.083	0	0		0.423644035592656	0.314809799194336				0.423644035592656	0.314809799194336				25.2763	25.5489	25.159	26.2327	25.3754	25.3206
tr|A0A0F6B038|A0A0F6B038_SALT1	tr|A0A0F6B038|A0A0F6B038_SALT1	A0A0F6B038	ycfH	STM14_1375	29.821	737	13	64.9	64.9	13	11	10	13	10	12	12	0	70.827	0	0		1.74502230500511	0.236144383748371				1.74502230500511	0.236144383748371				27.9183	27.9178	28.0163	28.102	28.179	28.2798
tr|A0A0F6B040|A0A0F6B040_SALT1	tr|A0A0F6B040|A0A0F6B040_SALT1	A0A0F6B040	ptsG	STM14_1377	50.497	738	19	48.6	48.6	19	19	19	17	12	17	15	0	226.65	0	0		3.09073332737461	-1.871644337972	+	+		3.09073332737461	-1.871644337972	+	+		31.4859	31.3397	31.0456	29.1142	29.4857	29.6563
tr|A0A0F6B042|A0A0F6B042_SALT1	tr|A0A0F6B042|A0A0F6B042_SALT1	A0A0F6B042	ycfF	STM14_1379	13.269	739	8	80.7	80.7	8	6	7	6	8	6	5	0	84.599	0	0		0.176886883484208	-0.0341192881266252				0.176886883484208	-0.0341192881266252				30.6454	30.5228	30.7052	30.5806	30.681	30.5094
tr|A0A0F6B043|A0A0F6B043_SALT1	tr|A0A0F6B043|A0A0F6B043_SALT1	A0A0F6B043	ycfL	STM14_1380	13.619	740	4	34.7	34.7	4	4	4	3	1	2	3	0	14.56	0	1		0.977102708242206	-1.56068197886149	+			1.38631932296066	-1.5648733774821	+			27.2954	25.9008	25.9785	24.8183	25.2975	24.3643
tr|A0A0F6B044|A0A0F6B044_SALT1	tr|A0A0F6B044|A0A0F6B044_SALT1	A0A0F6B044	ycfM	STM14_1381	22.523	741	6	37.3	37.3	6	6	6	6	3	6	6	0	36.186	0	0		2.53571343041017	-1.13411076863607	+			2.53571343041017	-1.13411076863607	+			28.4921	28.5902	28.644	27.1051	27.6411	27.5778
tr|A0A0F6B046|A0A0F6B046_SALT1	tr|A0A0F6B046|A0A0F6B046_SALT1	A0A0F6B046	nagZ	STM14_1383	37.697	742	17	60.4	60.4	17	15	16	15	14	15	14	0	223.04	0	0		0.572118402588523	-0.0826861063639335				0.572118402588523	-0.0826861063639335				30.314	30.3186	30.2031	30.1034	30.2835	30.2008
tr|A0A0F6B047|A0A0F6B047_SALT1	tr|A0A0F6B047|A0A0F6B047_SALT1	A0A0F6B047	ycfP	STM14_1384	21.077	743	15	88.3	88.3	15	14	14	15	14	12	13	0	153.59	0	0		0.110756717450974	0.0250371297200545				0.110756717450974	0.0250371297200545				32.5896	32.4758	32.6622	32.5245	32.5562	32.7221
tr|A0A0F6B048|A0A0F6B048_SALT1	tr|A0A0F6B048|A0A0F6B048_SALT1	A0A0F6B048	ndh	STM14_1385	47.377	744	21	61.5	61.5	21	18	19	18	16	16	15	0	253.84	0	0		2.33936674996755	-0.746109644571941	+			2.33936674996755	-0.746109644571941				29.996	30.049	29.8874	29.0346	29.2074	29.452
tr|A0A0F6B049|A0A0F6B049_SALT1	tr|A0A0F6B049|A0A0F6B049_SALT1	A0A0F6B049	ycfJ	STM14_1386	18.835	745	4	38	38	4	4	4	2	1	1	1	0	68.013	1	3	SI_AvsB_Exclusively in A						0.432983299086985	-1.23277854919434				26.4863	26.3892	23.5985	23.3404	23.6525	25.7827
tr|A0A0F6B050|A0A0F6B050_SALT1	tr|A0A0F6B050|A0A0F6B050_SALT1	A0A0F6B050	ycfQ	STM14_1387	23.693	746	3	15.6	15.6	3	0	1	0	1	3	3	0	11.899	3	1	SI_AvsB_Exclusively in B						0.426573319548852	-0.473352432250977				23.6691	25.2526	24.2439	24.0984	23.9025	23.7446
tr|A0A0F6B052|A0A0F6B052_SALT1	tr|A0A0F6B052|A0A0F6B052_SALT1	A0A0F6B052	ycfS	STM14_1389	34.583	748	8	31.2	29	7	5	6	3	4	5	6	0	23.916	0	0		0.442287903740983	-0.399369557698567				0.442287903740983	-0.399369557698567				25.534	26.0989	26.44	25.0661	25.9898	25.819
tr|A0A0F6B054|A0A0F6B054_SALT1	tr|A0A0F6B054|A0A0F6B054_SALT1	A0A0F6B054	mfd	STM14_1391	129.91	749	56	55.7	55.7	56	52	49	46	42	45	42	0	323.31	0	0		3.80502520357207	-0.988448460896809	+			3.80502520357207	-0.988448460896809	+			31.4366	31.2857	31.3572	30.3798	30.2697	30.4645
tr|A0A0F6B055|A0A0F6B055_SALT1	tr|A0A0F6B055|A0A0F6B055_SALT1	A0A0F6B055	ycfU	STM14_1392	47.716	750	6	22.7	22.7	6	6	5	4	5	5	5	0	30.978	0	0		0.0701510140866504	0.0442231496175118				0.0701510140866504	0.0442231496175118				26.1539	26.0145	26.0656	25.7598	26.5093	26.0976
tr|A0A0F6B056|A0A0F6B056_SALT1	tr|A0A0F6B056|A0A0F6B056_SALT1	A0A0F6B056	lolD	STM14_1393	25.479	751	9	60.5	60.5	9	8	8	8	9	9	8	0	137.94	0	0		2.72391895356992	0.271068572998047				2.72391895356992	0.271068572998047				29.1738	29.1563	29.1797	29.4539	29.3723	29.4969
tr|A0A0F6B057|A0A0F6B057_SALT1	tr|A0A0F6B057|A0A0F6B057_SALT1	A0A0F6B057	ycfW	STM14_1394	44.981	752	4	12.3	12.3	4	4	4	2	4	4	4	0	13.677	0	0		0.998487422099111	-0.405492782592773				0.998487422099111	-0.405492782592773				26.124	25.7712	26.097	25.3143	25.8426	25.6188
tr|A0A0F6B058|A0A0F6B058_SALT1	tr|A0A0F6B058|A0A0F6B058_SALT1	A0A0F6B058	ycfX	STM14_1395	33.059	753	10	40.9	40.9	10	7	8	7	8	9	7	0	150.96	0	0		6.15515112087125	1.14465077718099	+	+		6.15515112087125	1.14465077718099	+	+		28.1157	28.117	28.1143	29.2186	29.2752	29.2871
tr|A0A0F6B059|A0A0F6B059_SALT1	tr|A0A0F6B059|A0A0F6B059_SALT1	A0A0F6B059	cobB	STM14_1396	31.137	754	14	62.3	62.3	14	12	12	13	12	12	14	0	222.49	0	0		3.26499800214833	1.02294667561849	+			3.26499800214833	1.02294667561849	+			29.8499	29.584	29.8576	30.8203	30.6943	30.8458
tr|A0A0F6B060|A0A0F6B060_SALT1	tr|A0A0F6B060|A0A0F6B060_SALT1	A0A0F6B060	potD	STM14_1397	39.021	755	22	56.9	56.9	22	20	19	18	17	21	20	0	244.45	0	0		1.23358254782901	0.464639663696293				1.23358254782901	0.464639663696293				31.7322	31.7126	31.3372	31.8452	32.2661	32.0646
tr|A0A0F6B063|A0A0F6B063_SALT1	tr|A0A0F6B063|A0A0F6B063_SALT1	A0A0F6B063	sifA	STM14_1400	38.498	756	4	14	14	4	0	1	1	3	2	4	0	4.4397	3	0	SI_AvsB_Exclusively in B						2.27242232581843	2.56871096293132	+	+		24.0592	22.7352	24.1581	26.1334	26.127	26.3983
tr|A0A0F6B066|A0A0F6B066_SALT1	tr|A0A0F6B066|A0A0F6B066_SALT1	A0A0F6B066	potA	STM14_1403	42.839	757	6	26.5	26.5	6	5	6	3	5	5	5	0	21.918	0	0		0.264893773738413	-0.149193445841473				0.264893773738413	-0.149193445841473				26.0068	26.3329	26.133	25.6017	26.2373	26.1861
tr|A0A0F6B067|A0A0F6B067_SALT1	tr|A0A0F6B067|A0A0F6B067_SALT1	A0A0F6B067	pepT	STM14_1404	44.849	758	21	73.3	73.3	21	21	21	20	20	21	21	0	258.96	0	0		1.84902177729907	0.220171610514324				1.84902177729907	0.220171610514324				31.4674	31.3072	31.3369	31.6293	31.5769	31.5658
tr|A0A0F6B069|A0A0F6B069_SALT1	tr|A0A0F6B069|A0A0F6B069_SALT1	A0A0F6B069	ycfD	STM14_1407	42.589	759	9	33.5	33.5	9	8	7	6	8	8	7	0	131.5	0	0		1.82953787514211	-1.1185785929362	+			1.82953787514211	-1.1185785929362	+			29.7856	29.7499	29.1849	28.0971	28.749	28.5186
sp|D0ZV89|PHOQ_SALT1	sp|D0ZV89|PHOQ_SALT1	D0ZV89	phoQ	STM14_1408	55.466	74	14	37.8	37.8	14	10	12	12	10	13	8	0	95.424	0	0		0.251865817250239	-0.145132064819336				0.251865817250239	-0.145132064819336				28.55	28.5493	28.0808	27.9726	28.2233	28.5487
sp|D0ZV90|PHOP_SALT1	sp|D0ZV90|PHOP_SALT1	D0ZV90	phoP	STM14_1409	25.633	75	19	85.7	85.7	19	19	18	19	19	19	19	0	323.31	0	0		3.36094993823497	1.16356531778971	+	+		3.36094993823497	1.16356531778971	+			33.2729	33.4871	33.1897	34.3555	34.5631	34.5218
tr|A0A0F6B070|A0A0F6B070_SALT1	tr|A0A0F6B070|A0A0F6B070_SALT1	A0A0F6B070	purB	STM14_1410	51.546	760	28	73.5	73.5	28	26	24	24	26	25	25	0	323.31	0	0		0.905582588148918	0.389092127482098				0.905582588148918	0.389092127482098				30.8291	30.9162	30.4306	30.9261	31.3728	31.0443
tr|A0A0F6B071|A0A0F6B071_SALT1	tr|A0A0F6B071|A0A0F6B071_SALT1	A0A0F6B071	ycfC	STM14_1411	23.128	761	8	61.4	61.4	8	5	5	6	7	6	5	0	75.927	0	0		1.85977869804891	0.83434232076009	+			1.85977869804891	0.83434232076009				27.1399	26.9275	26.6026	27.8542	27.4775	27.8413
tr|A0A0F6B072|A0A0F6B072_SALT1	tr|A0A0F6B072|A0A0F6B072_SALT1	A0A0F6B072	trmU	STM14_1412	40.87	762	16	59	59	16	15	13	12	14	16	15	0	179.04	0	0		1.68200346671764	0.382011413574219				1.68200346671764	0.382011413574219				29.5391	29.6725	29.3271	29.9335	29.8976	29.8535
tr|A0A0F6B073|A0A0F6B073_SALT1	tr|A0A0F6B073|A0A0F6B073_SALT1	A0A0F6B073	ymfB	STM14_1413	17.436	763	8	81.7	81.7	8	8	8	4	5	8	7	0	60.792	0	0		1.71777795088294	-0.527959187825523				1.71777795088294	-0.527959187825523				27.7051	27.5091	27.7074	27.343	26.9251	27.0696
tr|A0A0F6B076|A0A0F6B076_SALT1;tr|A0A0F6B0E2|A0A0F6B0E2_SALT1	tr|A0A0F6B076|A0A0F6B076_SALT1	A0A0F6B076	icdA	STM14_1416	45.831	765	41	81.5	81.5	41	32	37	36	40	41	41	0	323.31	0	0		4.13993202614553	1.62181981404623	+	+		4.13993202614553	1.62181981404623	+	+		34.6999	34.7564	34.7298	36.519	36.3415	36.1911
tr|A0A0F6B088|A0A0F6B088_SALT1	tr|A0A0F6B088|A0A0F6B088_SALT1	A0A0F6B088		STM14_1428	39.937	768	23	67	67	23	19	22	22	22	23	22	0	308.91	0	0		2.92720525339267	0.374340057373043				2.92720525339267	0.374340057373043				31.7902	31.8281	31.8463	32.1715	32.1379	32.2782
tr|A0A0F6B089|A0A0F6B089_SALT1	tr|A0A0F6B089|A0A0F6B089_SALT1	A0A0F6B089		STM14_1429	17.382	769	7	45.8	45.8	7	6	5	7	7	6	6	0	88.444	0	0		0.32095642334782	-0.207745869954429				0.32095642334782	-0.207745869954429				28.1154	28.1525	27.5188	27.4813	28.0454	27.6366
tr|A0A0F6B098|A0A0F6B098_SALT1	tr|A0A0F6B098|A0A0F6B098_SALT1	A0A0F6B098		STM14_1438	7.6095	771	9	88.9	88.9	9	5	6	3	7	9	9	0	15.407	0	0		3.28791563943346	1.09227498372396	+			3.28791563943346	1.09227498372396	+			27.4888	27.6144	27.7786	28.7366	28.8246	28.5975
tr|A0A0F6B0A9|A0A0F6B0A9_SALT1	tr|A0A0F6B0A9|A0A0F6B0A9_SALT1	A0A0F6B0A9		STM14_1449	20.765	773	12	73.2	73.2	12	5	9	6	8	12	11	0	133.29	0	0		2.22987312249284	2.10111236572266	+	+		2.22987312249284	2.10111236572266	+	+		26.8329	27.5482	26.294	28.745	29.2617	28.9717
tr|A0A0F6B0B4|A0A0F6B0B4_SALT1	tr|A0A0F6B0B4|A0A0F6B0B4_SALT1	A0A0F6B0B4		STM14_1454	14.84	774	7	60.2	13.5	1	1	1	1	1	1	1	0	94.527	0	0		3.886287331339	-1.79735946655273	+	+		3.886287331339	-1.79735946655273	+	+		29.8277	29.7393	29.9126	28.098	27.8083	28.1812
tr|A0A0F6B0C6|A0A0F6B0C6_SALT1;tr|A0A0F6B520|A0A0F6B520_SALT1	tr|A0A0F6B0C6|A0A0F6B0C6_SALT1;tr|A0A0F6B520|A0A0F6B520_SALT1	A0A0F6B0C6		STM14_1467	25.714	776	4	30	30	4	0	0	0	2	4	2	0	20.507	3	0	SI_AvsB_Exclusively in B						1.24708632517541	0.825344085693359				24.2507	23.523	24.5432	24.9157	24.8225	25.0548
tr|A0A0F6B0E3|A0A0F6B0E3_SALT1	tr|A0A0F6B0E3|A0A0F6B0E3_SALT1	A0A0F6B0E3		STM14_1486	42.267	779	8	27.3	27.3	8	6	6	6	6	5	7	0	8.568	0	0		0.00306205711310828	0.0033696492513009				0.00306205711310828	0.0033696492513009				24.8969	25.7529	25.3202	25.4094	24.8383	25.7324
tr|A0A0F6B0E9|A0A0F6B0E9_SALT1	tr|A0A0F6B0E9|A0A0F6B0E9_SALT1	A0A0F6B0E9	envE	STM14_1493	19.063	780	5	38.7	38.7	5	4	4	3	4	5	5	0	14.538	0	0		3.34942014213495	1.10135078430176	+			3.34942014213495	1.10135078430176	+			25.9099	25.6731	25.804	26.7439	27.0001	26.9469
tr|A0A0F6B0F6|A0A0F6B0F6_SALT1	tr|A0A0F6B0F6|A0A0F6B0F6_SALT1	A0A0F6B0F6	pagC	STM14_1501	20.183	781	7	51.4	51.4	7	7	7	6	6	5	7	0	171.66	0	0		2.31157843084003	-1.14798418680827	+			2.31157843084003	-1.14798418680827	+			29.6387	29.2237	29.817	28.6151	28.3394	28.281
tr|A0A0F6B0F8|A0A0F6B0F8_SALT1	tr|A0A0F6B0F8|A0A0F6B0F8_SALT1	A0A0F6B0F8	pliC	STM14_1505	12.575	782	3	32.5	32.5	3	3	3	2	2	3	3	0	43.11	0	0		0.565469495304622	2.0507386525472	+			0.565469495304622	2.0507386525472	+			30.5184	30.5065	25.8582	30.1589	31.5772	31.2992
tr|A0A0F6B0G2|A0A0F6B0G2_SALT1	tr|A0A0F6B0G2|A0A0F6B0G2_SALT1	A0A0F6B0G2		STM14_1509	17.551	783	15	87.7	87.7	15	12	13	12	14	14	15	0	323.31	0	0		5.20941860634719	2.00088628133138	+	+	+	5.20941860634719	2.00088628133138	+	+		31.4516	31.4524	31.3194	33.3527	33.5	33.3733
tr|A0A0F6B0G8|A0A0F6B0G8_SALT1	tr|A0A0F6B0G8|A0A0F6B0G8_SALT1	A0A0F6B0G8		STM14_1515	60.028	785	28	73.2	73.2	28	21	26	23	23	25	25	0	323.31	0	0		1.53319303958459	0.294296900431316				1.53319303958459	0.294296900431316				30.3839	30.6064	30.3383	30.6964	30.7989	30.7161
tr|A0A0F6B0H3|A0A0F6B0H3_SALT1	tr|A0A0F6B0H3|A0A0F6B0H3_SALT1	A0A0F6B0H3		STM14_1520	42.649	786	14	37.4	37.4	14	13	11	11	1	3	3	0	111.43	0	1		1.77401965595251	-3.41388861338298	+	+	+	1.8259497281852	-4.31538009643555	+	+		30.276	30.1109	28.8596	23.6304	25.7911	26.8788
tr|A0A0F6B0H4|A0A0F6B0H4_SALT1	tr|A0A0F6B0H4|A0A0F6B0H4_SALT1	A0A0F6B0H4		STM14_1521	12.095	787	6	68.5	68.5	6	6	6	5	5	3	3	0	60.339	0	0		4.93368980719155	-5.52158228556315	+	+	+	4.93368980719155	-5.52158228556315	+	+	+	33.529	33.1467	33.271	28.0578	27.4676	27.8566
tr|A0A0F6B0H5|A0A0F6B0H5_SALT1	tr|A0A0F6B0H5|A0A0F6B0H5_SALT1	A0A0F6B0H5		STM14_1523	24.624	788	6	36.3	36.3	6	6	6	4	4	5	5	0	18.829	0	0		3.10026252354977	-0.680181503295898	+			3.10026252354977	-0.680181503295898				26.5992	26.6466	26.4615	25.9431	25.9336	25.7901
tr|A0A0F6B0H7|A0A0F6B0H7_SALT1	tr|A0A0F6B0H7|A0A0F6B0H7_SALT1	A0A0F6B0H7	aadA	STM14_1525	29.347	789	2	7.6	7.6	2	1	2	1	2	2	2	0.00038256	2.4903	2	1	SI_AvsB_Exclusively in B		0.565225601196289				0.936779356483225	0.774115244547527				22.708	23.6278	23.9667	24.0413	24.2387	24.3448
tr|A0A0F6B0I3|A0A0F6B0I3_SALT1	tr|A0A0F6B0I3|A0A0F6B0I3_SALT1	A0A0F6B0I3		STM14_1531	20.582	791	5	33.7	33.7	5	2	2	1	2	5	5	0	35.772	3	0	SI_AvsB_Exclusively in B						1.60962747547006	1.83214886983236	+	+		24.1669	25.4911	24.9606	27.3833	26.2044	26.5273
tr|A0A0F6B0J4|A0A0F6B0J4_SALT1	tr|A0A0F6B0J4|A0A0F6B0J4_SALT1	A0A0F6B0J4	yaoF	STM14_1542	9.2136	792	3	55.4	55.4	3	3	3	1	1	3	3	0	29.039	1	1		0.169839087896467	0.155594825744629				0.086457256620975	-0.317029317220051				26.3959	26.3334	24.4353	23.173	26.8404	26.2002
tr|A0A0F6B0J6|A0A0F6B0J6_SALT1	tr|A0A0F6B0J6|A0A0F6B0J6_SALT1	A0A0F6B0J6	yeaO	STM14_1544	13.629	793	8	65.2	65.2	8	7	8	6	6	7	7	0	82.838	0	0		1.77785454513503	0.513217926025391				1.77785454513503	0.513217926025391				28.5322	28.1981	28.3633	29.0058	28.7127	28.9147
tr|A0A0F6B0K4|A0A0F6B0K4_SALT1	tr|A0A0F6B0K4|A0A0F6B0K4_SALT1	A0A0F6B0K4	yeaK	STM14_1552	18.506	794	10	73.3	73.3	10	5	4	7	8	9	9	0	66.384	0	0		3.09430195621714	1.3940315246582	+	+		3.09430195621714	1.3940315246582	+	+		26.7192	26.2582	26.5169	27.8673	27.7766	28.0325
tr|A0A0F6B0K8|A0A0F6B0K8_SALT1	tr|A0A0F6B0K8|A0A0F6B0K8_SALT1	A0A0F6B0K8	yeaH	STM14_1556	49.515	795	18	65.7	65.7	18	16	16	14	1	1	1	0	219.68	0	3	SI_AvsB_Exclusively in A						3.88574524005903	-4.55098724365234	+	+	+	29.6319	29.5703	29.3819	24.7026	24.6448	25.5838
tr|A0A0F6B0L0|A0A0F6B0L0_SALT1	tr|A0A0F6B0L0|A0A0F6B0L0_SALT1	A0A0F6B0L0	yeaG	STM14_1558	74.418	796	46	70.5	70.5	46	43	44	42	15	20	19	0	323.31	0	0		4.67734150778481	-4.92448743184408	+	+	+	4.67734150778481	-4.92448743184408	+	+	+	33.7323	33.6543	33.5734	28.6326	28.4251	29.1288
tr|A0A0F6B0L2|A0A0F6B0L2_SALT1	tr|A0A0F6B0L2|A0A0F6B0L2_SALT1	A0A0F6B0L2	mipA	STM14_1560	27.992	797	8	64.1	64.1	8	4	5	5	8	6	8	0	114.28	0	0		0.650750108847418	0.438699722290039				0.650750108847418	0.438699722290039				28.0642	27.7378	27.3319	27.7819	28.5402	28.1278
tr|A0A0F6B0L4|A0A0F6B0L4_SALT1	tr|A0A0F6B0L4|A0A0F6B0L4_SALT1	A0A0F6B0L4		STM14_1562	31.328	798	11	49.5	49.5	11	9	8	9	10	9	8	0	77.801	0	0		3.02411544255356	1.10888926188151	+			3.02411544255356	1.10888926188151	+			27.6714	27.7338	27.6925	28.6378	29.0532	28.7334
tr|A0A0F6B0L5|A0A0F6B0L5_SALT1	tr|A0A0F6B0L5|A0A0F6B0L5_SALT1	A0A0F6B0L5	yeaD	STM14_1563	32.56	799	16	76.2	73.8	15	15	13	14	13	14	15	0	213.45	0	0		0.986318302076	-0.250864028930664				0.986318302076	-0.250864028930664				31.6764	31.3729	31.3822	31.157	31.1647	31.3572
tr|A0A0F6B0L7|A0A0F6B0L7_SALT1	tr|A0A0F6B0L7|A0A0F6B0L7_SALT1	A0A0F6B0L7	gapA	STM14_1565	35.586	800	31	84.9	84.9	31	30	30	29	29	28	29	0	323.31	0	0		3.66819774537721	-0.662021636962891	+			3.66819774537721	-0.662021636962891				36.5465	36.4311	36.5686	35.8813	35.7949	35.884
tr|A0A0F6B0L9|A0A0F6B0L9_SALT1	tr|A0A0F6B0L9|A0A0F6B0L9_SALT1	A0A0F6B0L9	yeaA	STM14_1567	16.681	801	9	78.9	78.9	9	8	8	8	8	9	8	0	76.043	0	0		3.74689343041251	1.06539726257324	+			3.74689343041251	1.06539726257324	+			29.3496	29.2862	29.4114	30.3028	30.5456	30.395
tr|A0A0F6B0M0|A0A0F6B0M0_SALT1	tr|A0A0F6B0M0|A0A0F6B0M0_SALT1	A0A0F6B0M0	yeaC	STM14_1568	10.452	802	6	91.3	91.3	6	1	2	2	5	6	6	0	73.47	1	0		1.66745265896366	1.49121952056885	+	+		1.60377005142707	1.99914932250977	+	+		24.7663	25.9717	26.6085	27.4892	28.1262	27.7285
tr|A0A0F6B0M3|A0A0F6B0M3_SALT1	tr|A0A0F6B0M3|A0A0F6B0M3_SALT1	A0A0F6B0M3	ansA	STM14_1571	36.845	804	8	35.5	35.5	8	8	8	8	5	7	7	0	37.703	0	0		2.45188983054424	-0.417901992797852				2.45188983054424	-0.417901992797852				28.668	28.5722	28.4752	28.0882	28.2226	28.1508
tr|A0A0F6B0M5|A0A0F6B0M5_SALT1	tr|A0A0F6B0M5|A0A0F6B0M5_SALT1	A0A0F6B0M5	sppA	STM14_1573	67.219	805	15	35.4	35.4	15	11	12	11	11	11	12	0	117.78	0	0		0.0106754607721434	-0.00447972615559777				0.0106754607721434	-0.00447972615559777				27.9513	28.1256	27.91	27.7789	28.1999	27.9947
tr|A0A0F6B0M6|A0A0F6B0M6_SALT1	tr|A0A0F6B0M6|A0A0F6B0M6_SALT1	A0A0F6B0M6	ydjA	STM14_1574	20.128	806	12	65	65	12	12	12	12	12	12	12	0	171.66	0	0		2.95290096244962	0.874862035115559	+			2.95290096244962	0.874862035115559	+			30.8255	30.9984	31.0878	31.8841	31.7083	31.9438
tr|A0A0F6B0M7|A0A0F6B0M7_SALT1	tr|A0A0F6B0M7|A0A0F6B0M7_SALT1	A0A0F6B0M7	selD	STM14_1575	36.437	807	11	51	51	11	10	10	9	11	10	9	0	178.22	0	0		2.53351511933851	0.52012825012207				2.53351511933851	0.52012825012207				29.7721	29.8486	29.8456	30.27	30.2619	30.4948
tr|A0A0F6B0M9|A0A0F6B0M9_SALT1	tr|A0A0F6B0M9|A0A0F6B0M9_SALT1	A0A0F6B0M9	gdhA	STM14_1577	48.574	809	24	77.6	77.6	24	10	15	11	24	23	22	0	230.61	0	0		4.00214503178791	3.10542551676432	+	+	+	4.00214503178791	3.10542551676432	+	+	+	27.2785	27.9553	27.6767	30.7074	30.8128	30.7066
tr|A0A0F6B0N0|A0A0F6B0N0_SALT1	tr|A0A0F6B0N0|A0A0F6B0N0_SALT1	A0A0F6B0N0		STM14_1578	10.22	810	4	52.7	52.7	4	4	4	4	4	4	4	0	49.606	0	0		3.22374242647016	-1.18553924560547	+	+		3.22374242647016	-1.18553924560547	+			29.6901	29.781	30.0178	28.5129	28.7542	28.6653
tr|A0A0F6B0N1|A0A0F6B0N1_SALT1	tr|A0A0F6B0N1|A0A0F6B0N1_SALT1	A0A0F6B0N1		STM14_1579	15.187	811	2	25.4	25.4	2	1	0	0	1	2	2	0	14.815	3	1	SI_AvsB_Exclusively in B						2.80250142126149	1.7005869547526	+	+		23.3444	23.5275	23.9227	25.5831	25.1814	25.1319
tr|A0A0F6B0N2|A0A0F6B0N2_SALT1	tr|A0A0F6B0N2|A0A0F6B0N2_SALT1	A0A0F6B0N2	xthA	STM14_1580	30.785	812	24	92.5	92.5	24	19	20	19	23	23	22	0	144.15	0	0		2.46570023435763	0.559794108072918				2.46570023435763	0.559794108072918				30.6281	30.5478	30.3975	31.0097	31.0409	31.2023
tr|A0A0F6B0N4|A0A0F6B0N4_SALT1	tr|A0A0F6B0N4|A0A0F6B0N4_SALT1	A0A0F6B0N4	argD	STM14_1582	43.831	813	30	92.4	90	28	28	28	25	24	21	22	0	323.31	0	0		4.9445848122937	-2.88366190592448	+	+	+	4.9445848122937	-2.88366190592448	+	+	+	33.7813	33.6331	33.4337	30.7923	30.6654	30.7393
tr|A0A0F6B0N5|A0A0F6B0N5_SALT1	tr|A0A0F6B0N5|A0A0F6B0N5_SALT1	A0A0F6B0N5	astA	STM14_1583	38.277	814	18	69.5	69.5	18	17	17	18	11	11	11	0	323.31	0	0		4.43891759134421	-3.35708554585775	+	+	+	4.43891759134421	-3.35708554585775	+	+	+	32.3102	32.1453	31.8088	28.6214	28.6876	28.8841
tr|A0A0F6B0N6|A0A0F6B0N6_SALT1	tr|A0A0F6B0N6|A0A0F6B0N6_SALT1	A0A0F6B0N6	astD	STM14_1584	53.017	815	20	52.6	52.6	20	18	18	18	13	11	12	0	256.92	0	0		6.40363514162915	-3.50042724609375	+	+	+	6.40363514162915	-3.50042724609375	+	+	+	32.3693	32.2963	32.2665	28.8849	28.7233	28.8226
tr|A0A0F6B0N7|A0A0F6B0N7_SALT1	tr|A0A0F6B0N7|A0A0F6B0N7_SALT1	A0A0F6B0N7	astB	STM14_1585	49.165	816	28	84.3	84.3	28	26	26	26	14	11	16	0	323.31	0	0		5.05414529009383	-3.53771082560221	+	+	+	5.05414529009383	-3.53771082560221	+	+	+	31.8397	31.6132	31.5322	28.1612	27.9665	28.2443
tr|A0A0F6B0N8|A0A0F6B0N8_SALT1	tr|A0A0F6B0N8|A0A0F6B0N8_SALT1	A0A0F6B0N8	astE	STM14_1586	35.64	817	7	30.7	30.7	7	7	7	6	1	1	1	0	115.21	0	3	SI_AvsB_Exclusively in A						2.99073332969843	-3.90230051676432	+	+	+	27.6805	27.7691	27.3294	23.5333	23.0275	24.5113
tr|A0A0F6B0P0|A0A0F6B0P0_SALT1	tr|A0A0F6B0P0|A0A0F6B0P0_SALT1	A0A0F6B0P0	spy	STM14_1588	18.234	818	17	62.1	62.1	17	17	17	17	15	15	15	0	316.34	0	0		3.98553430770858	-2.87623532613118	+	+	+	3.98553430770858	-2.87623532613118	+	+	+	34.5444	34.2659	33.99	31.2205	31.5525	31.3986
tr|A0A0F6B0P2|A0A0F6B0P2_SALT1	tr|A0A0F6B0P2|A0A0F6B0P2_SALT1	A0A0F6B0P2	nadE	STM14_1590	30.483	819	26	88.7	88.7	26	24	25	24	24	22	24	0	323.31	0	0		3.9381529568147	-1.25184440612793	+	+		3.9381529568147	-1.25184440612793	+	+		33.3058	33.2291	33.313	31.8791	32.0678	32.1454
tr|A0A0F6B0P4|A0A0F6B0P4_SALT1	tr|A0A0F6B0P4|A0A0F6B0P4_SALT1	A0A0F6B0P4	osmE	STM14_1592	12.162	820	11	74.3	74.3	11	11	11	10	9	4	7	0	214.07	0	0		4.93690523372916	-2.8390318552653	+	+	+	4.93690523372916	-2.8390318552653	+	+	+	33.5288	33.3641	33.6673	30.5859	30.791	30.6662
tr|A0A0F6B0P6|A0A0F6B0P6_SALT1	tr|A0A0F6B0P6|A0A0F6B0P6_SALT1	A0A0F6B0P6	celA	STM14_1594	11.313	821	5	67.9	67.9	5	5	5	5	4	5	5	0	58.065	0	0		2.28182302223379	1.15375709533691	+			2.28182302223379	1.15375709533691	+			28.6316	29.0159	29.0659	30.3487	29.8087	30.0173
tr|A0A0F6B0P8|A0A0F6B0P8_SALT1	tr|A0A0F6B0P8|A0A0F6B0P8_SALT1	A0A0F6B0P8	celC	STM14_1596	12.732	822	5	53	53	5	5	4	3	3	4	4	0	27.187	0	0		1.35285951319902	-0.540645599365234				1.35285951319902	-0.540645599365234				27.9696	28.1686	27.9106	27.1833	27.4724	27.7712
tr|A0A0F6B0Q0|A0A0F6B0Q0_SALT1	tr|A0A0F6B0Q0|A0A0F6B0Q0_SALT1	A0A0F6B0Q0	celF	STM14_1598	50.538	824	16	51.7	51.7	16	12	14	13	12	10	8	0	64.48	0	0		3.10775090978382	-0.765040079752605	+			3.10775090978382	-0.765040079752605				27.9485	28.1253	27.851	27.2161	27.2448	27.1687
tr|A0A0F6B0Q1|A0A0F6B0Q1_SALT1	tr|A0A0F6B0Q1|A0A0F6B0Q1_SALT1	A0A0F6B0Q1	celG	STM14_1599	27.957	825	8	50.8	50.8	8	5	5	5	6	6	6	0	22.518	0	0		0.48350731008916	-0.119527816772461				0.48350731008916	-0.119527816772461				26.6055	26.7786	26.7585	26.7001	26.4102	26.6737
tr|A0A0F6B0Q2|A0A0F6B0Q2_SALT1	tr|A0A0F6B0Q2|A0A0F6B0Q2_SALT1	A0A0F6B0Q2	katE	STM14_1600	83.625	826	49	72.5	72.5	49	45	48	48	20	23	26	0	323.31	0	0		5.10454691301349	-5.02749633789063	+	+	+	5.10454691301349	-5.02749633789063	+	+	+	34.5306	34.2003	34.6211	29.3874	29.2485	29.6337
tr|A0A0F6B0Q5|A0A0F6B0Q5_SALT1	tr|A0A0F6B0Q5|A0A0F6B0Q5_SALT1	A0A0F6B0Q5	cedA	STM14_1603	9.3716	827	3	45	45	3	2	2	2	3	2	2	0	16.379	1	0		0.883028330783041	-0.857035319010418				0.699480058883912	-0.616268157958984				25.7566	24.7105	25.1089	24.7894	24.8825	24.0553
tr|A0A0F6B0Q6|A0A0F6B0Q6_SALT1	tr|A0A0F6B0Q6|A0A0F6B0Q6_SALT1	A0A0F6B0Q6	ydjN	STM14_1604	48.645	828	3	8.6	8.6	3	2	1	3	2	2	2	0	7.1063	1	0		0.065982780347465	-0.0448277791341134				0.282712980098417	0.230920791625977				23.9603	23.1709	24.0361	24.1763	24.0829	23.6009
tr|A0A0F6B0Q8|A0A0F6B0Q8_SALT1	tr|A0A0F6B0Q8|A0A0F6B0Q8_SALT1	A0A0F6B0Q8	yniC	STM14_1606	24.293	829	12	65.8	65.8	12	10	10	12	11	11	11	0	148.4	0	0		1.45020765933398	0.41187349955241				1.45020765933398	0.41187349955241				30.4164	30.5469	30.2891	30.6537	30.8056	31.0288
tr|A0A0F6B0R0|A0A0F6B0R0_SALT1	tr|A0A0F6B0R0|A0A0F6B0R0_SALT1	A0A0F6B0R0		STM14_1608	32.6	830	17	88.8	88.8	17	15	15	14	14	16	17	0	323.31	0	0		0.0533189888252599	-0.0165481567382813				0.0533189888252599	-0.0165481567382813				31.5458	31.3743	31.3646	31.2602	31.5692	31.4056
tr|A0A0F6B0R1|A0A0F6B0R1_SALT1	tr|A0A0F6B0R1|A0A0F6B0R1_SALT1	A0A0F6B0R1	ydiZ	STM14_1609	10.442	831	3	63.5	63.5	3	3	3	3	3	1	2	0	43.886	0	2	SI_AvsB_Exclusively in A		-0.847546259562176				1.27275747492198	-2.90206527709961	+	+		28.481	27.9281	28.5996	27.4887	24.0353	24.7785
tr|A0A0F6B0R2|A0A0F6B0R2_SALT1	tr|A0A0F6B0R2|A0A0F6B0R2_SALT1	A0A0F6B0R2	pfkB	STM14_1610	32.565	832	16	78.4	78.4	16	14	15	16	16	16	15	0	323.31	0	0		4.10387623254044	-1.29175758361816	+	+		4.10387623254044	-1.29175758361816	+	+		33.1698	33.0363	33.2006	31.7834	31.9634	31.7846
tr|A0A0F6B0R4|A0A0F6B0R4_SALT1	tr|A0A0F6B0R4|A0A0F6B0R4_SALT1	A0A0F6B0R4		STM14_1612	34.84	833	10	29.2	29.2	10	7	7	5	7	8	7	0	103.43	0	0		2.32573872475566	0.555985132853191				2.32573872475566	0.555985132853191				28.6584	28.5555	28.7875	29.3573	29.1153	29.1968
tr|A0A0F6B0R6|A0A0F6B0R6_SALT1	tr|A0A0F6B0R6|A0A0F6B0R6_SALT1	A0A0F6B0R6		STM14_1614	30.862	834	11	63.4	63.4	11	7	5	4	7	7	8	0	60.662	0	0		0.152943165274946	0.133651733398438				0.152943165274946	0.133651733398438				26.4493	26.0943	25.4592	25.8455	26.352	26.2064
tr|A0A0F6B0R8|A0A0F6B0R8_SALT1	tr|A0A0F6B0R8|A0A0F6B0R8_SALT1	A0A0F6B0R8	rfc	STM14_1616	47.461	835	3	8.8	8.8	3	1	1	1	2	3	2	0	6.2466	3	0	SI_AvsB_Exclusively in B						0.507959414803047	0.374213536580402				24.8218	23.9606	23.8054	24.6973	24.4952	24.5179
tr|A0A0F6B0S1|A0A0F6B0S1_SALT1	tr|A0A0F6B0S1|A0A0F6B0S1_SALT1	A0A0F6B0S1	thrS	STM14_1619	73.977	836	47	70.2	70.2	47	42	44	40	46	45	45	0	323.31	0	0		2.32862212133864	0.448201497395829				2.32862212133864	0.448201497395829				32.6187	32.7115	32.5814	32.9851	33.2164	33.0547
tr|A0A0F6B0S2|A0A0F6B0S2_SALT1	tr|A0A0F6B0S2|A0A0F6B0S2_SALT1	A0A0F6B0S2	infC	STM14_1620	20.594	837	12	58.9	58.9	12	11	11	12	11	12	12	0	180.38	0	0		0.127115224578482	0.0484860738118442				0.127115224578482	0.0484860738118442				32.3607	32.4594	32.1345	32.1721	32.5142	32.4137
tr|A0A0F6B0S3|A0A0F6B0S3_SALT1	tr|A0A0F6B0S3|A0A0F6B0S3_SALT1	A0A0F6B0S3	rpmI	STM14_1621	7.2888	838	1	20	20	1	1	1	1	1	1	1	0	6.3268	0	0		1.43944749963173	-0.293987909952801				1.43944749963173	-0.293987909952801				30.5326	30.4204	30.3217	30.0003	30.1403	30.2521
tr|A0A0F6B0S4|A0A0F6B0S4_SALT1	tr|A0A0F6B0S4|A0A0F6B0S4_SALT1	A0A0F6B0S4	rplT	STM14_1622	13.497	839	10	50	50	10	10	10	10	10	10	10	0	22.837	0	0		0.633018559672208	-0.198535919189453				0.633018559672208	-0.198535919189453				32.3894	32.2004	32.6203	32.3495	32.1302	32.1347
tr|A0A0F6B0S6|A0A0F6B0S6_SALT1	tr|A0A0F6B0S6|A0A0F6B0S6_SALT1	A0A0F6B0S6	pheS	STM14_1624	36.754	840	20	63	63	20	19	20	18	18	19	19	0	323.31	0	0		0.749488264478846	0.138056437174477				0.749488264478846	0.138056437174477				31.3751	31.388	31.3243	31.3798	31.6579	31.4638
tr|A0A0F6B0S7|A0A0F6B0S7_SALT1	tr|A0A0F6B0S7|A0A0F6B0S7_SALT1	A0A0F6B0S7	pheT	STM14_1625	87.252	841	56	81.5	81.5	56	51	53	52	52	53	49	0	323.31	0	0		0.500029709853951	-0.118865966796875				0.500029709853951	-0.118865966796875				32.4216	32.2676	32.131	32.0985	32.2766	32.0884
tr|A0A0F6B0S8|A0A0F6B0S8_SALT1	tr|A0A0F6B0S8|A0A0F6B0S8_SALT1	A0A0F6B0S8	ihfA	STM14_1626	11.368	842	13	74.7	74.7	13	13	13	12	13	13	13	0	142.79	0	0		1.98235007066407	-0.92254638671875	+			1.98235007066407	-0.92254638671875	+			33.7321	33.5706	34.1299	33.111	32.7198	32.8341
tr|A0A0F6B0T0|A0A0F6B0T0_SALT1	tr|A0A0F6B0T0|A0A0F6B0T0_SALT1	A0A0F6B0T0	btuE	STM14_1628	20.423	843	11	83.6	83.6	11	10	10	10	10	11	11	0	205.65	0	0		3.74338676191735	-2.19699223836263	+	+	+	3.74338676191735	-2.19699223836263	+	+		32.5428	32.3969	32.265	29.9292	30.4109	30.2736
tr|A0A0F6B0T1|A0A0F6B0T1_SALT1	tr|A0A0F6B0T1|A0A0F6B0T1_SALT1	A0A0F6B0T1	btuD	STM14_1629	27.109	844	5	30.9	30.9	5	1	2	1	1	5	3	0	7.9386	2	1	SI_AvsB_Exclusively in B		0.210397720336914				0.356266231212323	1.12956174214681				22.9721	26.2541	24.0776	23.7635	26.397	26.5321
sp|D0ZW85|YDIV_SALT1	sp|D0ZW85|YDIV_SALT1	D0ZW85	ydiV	STM14_1632	26.424	77	5	33.8	33.8	5	5	3	3	4	3	3	0	21.549	0	0		0.820487097396864	-0.412601470947266				0.820487097396864	-0.412601470947266				26.8625	26.9559	26.3072	26.1792	26.1825	26.5261
tr|A0A0F6B0T4|A0A0F6B0T4_SALT1	tr|A0A0F6B0T4|A0A0F6B0T4_SALT1	A0A0F6B0T4	ydiU	STM14_1633	54.94	845	23	58.1	58.1	23	19	22	19	5	11	9	0	103.32	0	0		3.72077843890552	-2.74187914530436	+	+	+	3.72077843890552	-2.74187914530436	+	+	+	28.8566	28.845	28.3697	25.7348	26.1894	25.9213
tr|A0A0F6B0T6|A0A0F6B0T6_SALT1	tr|A0A0F6B0T6|A0A0F6B0T6_SALT1	A0A0F6B0T6	aroH	STM14_1635	38.75	846	10	43.1	43.1	10	9	7	5	6	10	7	0	92.176	0	0		0.225917652029705	-0.0432306925455705				0.225917652029705	-0.0432306925455705				26.9216	26.7562	26.8671	26.8395	26.8817	26.694
tr|A0A0F6B0T8|A0A0F6B0T8_SALT1	tr|A0A0F6B0T8|A0A0F6B0T8_SALT1	A0A0F6B0T8	ydiA	STM14_1637	31.148	847	15	66.4	66.4	15	12	14	15	14	14	14	0	234.51	0	0		0.262155060739085	-0.0437335968017578				0.262155060739085	-0.0437335968017578				29.8375	29.9193	29.7015	29.7544	29.8153	29.7574
tr|A0A0F6B0U0|A0A0F6B0U0_SALT1	tr|A0A0F6B0U0|A0A0F6B0U0_SALT1	A0A0F6B0U0	pps	STM14_1639	87.208	848	53	63.3	63.3	53	48	52	44	50	50	50	0	323.31	0	0		3.64145229364391	0.739390055338539	+			3.64145229364391	0.739390055338539				33.3907	33.424	33.2968	34.0296	34.1838	34.1164
tr|A0A0F6B0V0|A0A0F6B0V0_SALT1	tr|A0A0F6B0V0|A0A0F6B0V0_SALT1	A0A0F6B0V0	aroD	STM14_1649	27.325	849	17	89.7	89.7	17	12	14	14	14	17	15	0	106.05	0	0		3.24358275591727	0.974806467692058	+			3.24358275591727	0.974806467692058	+			27.9884	28.1733	28.0348	29.1073	29.1336	28.8798
tr|A0A0F6B0V9|A0A0F6B0V9_SALT1	tr|A0A0F6B0V9|A0A0F6B0V9_SALT1	A0A0F6B0V9	ydiJ	STM14_1659	113.13	850	43	51.8	51.8	43	30	31	27	35	37	37	0	176	0	0		3.5700021811446	0.595425923665363				3.5700021811446	0.595425923665363				29.9464	30.1006	30.0383	30.6036	30.665	30.603
tr|A0A0F6B0W0|A0A0F6B0W0_SALT1	tr|A0A0F6B0W0|A0A0F6B0W0_SALT1	A0A0F6B0W0	menI	STM14_1660	14.869	851	5	72.1	72.1	5	4	4	4	5	5	4	0	81.501	0	0		2.19916581322568	1.35874875386556	+	+		2.19916581322568	1.35874875386556	+			27.2101	27.1076	26.7466	27.9496	28.6508	28.5402
tr|A0A0F6B0W3|A0A0F6B0W3_SALT1	tr|A0A0F6B0W3|A0A0F6B0W3_SALT1	A0A0F6B0W3	sufA	STM14_1663	13.39	852	6	82	82	6	5	5	6	1	2	1	0	70.957	0	2	SI_AvsB_Exclusively in A		-2.52707163492839				2.4820402021026	-3.24747657775879	+	+		27.6433	28.03	27.5656	24.7326	25.2192	23.5446
tr|A0A0F6B0W4|A0A0F6B0W4_SALT1	tr|A0A0F6B0W4|A0A0F6B0W4_SALT1	A0A0F6B0W4	sufB	STM14_1664	54.789	853	19	63	63	19	18	18	16	2	3	3	0	256.66	0	0		4.00754652875275	-6.48737907409667	+	+	+	4.00754652875275	-6.48737907409667	+	+	+	30.1214	29.6733	28.8029	22.7463	23.1559	23.2332
tr|A0A0F6B0W5|A0A0F6B0W5_SALT1	tr|A0A0F6B0W5|A0A0F6B0W5_SALT1	A0A0F6B0W5	sufC	STM14_1665	27.685	854	18	74.2	74.2	18	18	18	16	7	5	7	0	168.42	0	0		4.1287845933344	-3.26296297709147	+	+	+	4.1287845933344	-3.26296297709147	+	+	+	30.2562	30.005	30.0176	26.666	26.6407	27.1832
tr|A0A0F6B0W6|A0A0F6B0W6_SALT1	tr|A0A0F6B0W6|A0A0F6B0W6_SALT1	A0A0F6B0W6	sufD	STM14_1666	47.356	855	14	46.1	46.1	14	13	14	13	2	1	2	0	163	0	1		1.58424508468454	-5.32356707255046	+	+	+	2.07557518070091	-5.04145431518555	+	+	+	29.7484	29.6349	26.8822	22.8132	24.2779	24.05
tr|A0A0F6B0W7|A0A0F6B0W7_SALT1	tr|A0A0F6B0W7|A0A0F6B0W7_SALT1	A0A0F6B0W7	sufS	STM14_1667	44.503	856	21	79.3	79.3	21	17	20	18	5	8	12	0	243.16	0	0		2.9996167138316	-3.79329427083334	+	+	+	2.9996167138316	-3.79329427083334	+	+	+	30.036	30.5544	29.5549	25.9272	25.9171	26.9212
tr|A0A0F6B0W8|A0A0F6B0W8_SALT1	tr|A0A0F6B0W8|A0A0F6B0W8_SALT1	A0A0F6B0W8	ynhA	STM14_1668	15.76	857	4	34.8	34.8	4	4	4	2	0	0	0	0	17.496	1	3	SI_AvsB_Exclusively in A						0.717039012922935	-1.24788665771484				26.3406	26.3086	24.251	24.4077	25.0564	23.6925
tr|A0A0F6B0W9|A0A0F6B0W9_SALT1	tr|A0A0F6B0W9|A0A0F6B0W9_SALT1	A0A0F6B0W9	ynhG	STM14_1669	36.129	858	19	78.1	76	18	18	17	18	10	11	15	0	255.41	0	0		3.63937491237711	-4.15912246704102	+	+	+	3.63937491237711	-4.15912246704102	+	+	+	31.9701	31.6708	31.8185	27.3752	27.3094	28.2975
tr|A0A0F6B0X1|A0A0F6B0X1_SALT1	tr|A0A0F6B0X1|A0A0F6B0X1_SALT1	A0A0F6B0X1	lpp	STM14_1671	8.3914	859	3	42.3	42.3	3	3	3	3	3	3	3	0	61.109	0	0		0.295488827436423	-0.281763712565102				0.295488827436423	-0.281763712565102				33.1281	32.635	32.2773	31.8155	32.7943	32.5853
tr|A0A0F6B0X2|A0A0F6B0X2_SALT1	tr|A0A0F6B0X2|A0A0F6B0X2_SALT1	A0A0F6B0X2	pykF	STM14_1672	50.657	860	40	73.8	73.8	40	37	38	37	36	37	37	0	323.31	0	0		5.80332578520858	-1.79282251993815	+	+	+	5.80332578520858	-1.79282251993815	+	+		34.8469	34.7167	34.7929	32.9895	32.9686	33.0199
tr|A0A0F6B0X3|A0A0F6B0X3_SALT1	tr|A0A0F6B0X3|A0A0F6B0X3_SALT1	A0A0F6B0X3	orf4	STM14_1673	48.398	861	3	7.4	7.4	3	1	1	0	3	2	2	0.0026405	2.0908	3	0	SI_AvsB_Exclusively in B						2.35885824227323	2.24921480814616	+	+		23.3105	23.4731	23.4234	26.4202	25.2754	25.259
tr|A0A0F6B0X4|A0A0F6B0X4_SALT1	tr|A0A0F6B0X4|A0A0F6B0X4_SALT1	A0A0F6B0X4	orf3	STM14_1674	33.011	862	11	56.9	56.9	11	2	2	1	8	11	11	0	87.815	1	0		2.02189354833132	3.37738609313965	+	+	+	2.52883344147352	3.75825564066569	+	+	+	25.5006	24.98	24.0977	27.9609	29.3812	28.5109
tr|A0A0F6B0X5|A0A0F6B0X5_SALT1	tr|A0A0F6B0X5|A0A0F6B0X5_SALT1	A0A0F6B0X5	orf2	STM14_1675	27.43	863	10	78.8	78.8	10	9	7	7	8	10	10	0	295.22	0	0		3.02390050133666	1.63035519917806	+	+		3.02390050133666	1.63035519917806	+	+		29.2916	29.5959	29.4063	30.7561	31.3187	31.1102
tr|A0A0F6B0Y1|A0A0F6B0Y1_SALT1	tr|A0A0F6B0Y1|A0A0F6B0Y1_SALT1	A0A0F6B0Y1	ttrR	STM14_1681	23.268	866	5	32.5	32.5	5	1	0	0	3	4	4	0	14.55	3	0	SI_AvsB_Exclusively in B						2.04144609521937	2.02057456970215	+	+		24.4638	22.9965	23.5927	25.75	25.713	25.6517
tr|A0A0F6B0Y2|A0A0F6B0Y2_SALT1	tr|A0A0F6B0Y2|A0A0F6B0Y2_SALT1	A0A0F6B0Y2	orf7	STM14_1682	7.9473	867	3	40	40	3	2	2	2	3	3	3	0	8.006	0	0		2.05904804078283	0.759833017985027	+			2.05904804078283	0.759833017985027				26.8503	26.5578	26.351	27.2295	27.3555	27.4536
tr|A0A0F6B0Y3|A0A0F6B0Y3_SALT1	tr|A0A0F6B0Y3|A0A0F6B0Y3_SALT1	A0A0F6B0Y3	orf3	STM14_1683	36.459	868	8	30.4	30.4	8	8	7	8	1	2	2	0	23.23	0	2	SI_AvsB_Exclusively in A		-0.926116307576496				1.53244339708044	-1.93162663777669	+	+		26.3101	26.0304	26.362	23.3258	25.3081	24.2738
tr|A0A0F6B0Y6|A0A0F6B0Y6_SALT1	tr|A0A0F6B0Y6|A0A0F6B0Y6_SALT1	A0A0F6B0Y6	ssrB	STM14_1686	24.354	869	8	44.8	44.8	8	8	8	7	8	8	7	0	115.64	0	0		1.19536214547776	0.343650182088215				1.19536214547776	0.343650182088215				29.4475	29.2896	29.4212	29.9035	29.4849	29.8009
tr|A0A0F6B0Y7|A0A0F6B0Y7_SALT1	tr|A0A0F6B0Y7|A0A0F6B0Y7_SALT1	A0A0F6B0Y7	ssrA	STM14_1687	103.61	870	23	33.2	33.2	23	21	22	20	19	14	17	0	106.97	0	0		0.754606040063443	-0.342465082804363				0.754606040063443	-0.342465082804363				28.4651	28.3628	28.1221	27.9515	27.6707	28.3003
tr|A0A0F6B0Y9|A0A0F6B0Y9_SALT1	tr|A0A0F6B0Y9|A0A0F6B0Y9_SALT1	A0A0F6B0Y9	ssaE	STM14_1691	9.3655	871	5	46.2	46.2	5	3	5	4	5	4	5	0	19.875	0	0		1.99020880389304	0.945079167683918	+			1.99020880389304	0.945079167683918	+			26.6744	26.6377	26.7316	27.8023	27.218	27.8586
tr|A0A0F6B0Z1|A0A0F6B0Z1_SALT1	tr|A0A0F6B0Z1|A0A0F6B0Z1_SALT1	A0A0F6B0Z1		STM14_1693	12.449	872	11	75	75	11	10	11	7	10	11	10	0	178.1	0	0		0.820362835633676	0.863718032836914				0.820362835633676	0.863718032836914				30.3723	30.5063	29.6339	30.2781	31.1607	31.6648
tr|A0A0F6B0Z2|A0A0F6B0Z2_SALT1	tr|A0A0F6B0Z2|A0A0F6B0Z2_SALT1	A0A0F6B0Z2		STM14_1694	21.495	873	7	45.9	45.9	7	6	6	5	5	7	7	0	42.085	0	0		0.0522872106214951	-0.0448818206787109				0.0522872106214951	-0.0448818206787109				27.8478	27.7489	26.9234	27.4079	27.4452	27.5323
tr|A0A0F6B0Z3|A0A0F6B0Z3_SALT1	tr|A0A0F6B0Z3|A0A0F6B0Z3_SALT1	A0A0F6B0Z3	sscA	STM14_1695	18.135	874	10	70.7	70.7	10	7	7	7	9	7	9	0	72.732	0	0		0.131979559998823	0.0400015513102225				0.131979559998823	0.0400015513102225				28.4395	28.3735	28.5298	28.6892	28.4125	28.3611
tr|A0A0F6B0Z4|A0A0F6B0Z4_SALT1	tr|A0A0F6B0Z4|A0A0F6B0Z4_SALT1	A0A0F6B0Z4	sseC	STM14_1696	52.777	875	15	39.9	39.9	15	9	13	11	8	12	12	0	96.883	0	0		0.676593063819051	0.302653630574547				0.676593063819051	0.302653630574547				27.8835	27.8054	28.0123	28.4189	27.8159	28.3744
tr|A0A0F6B0Z5|A0A0F6B0Z5_SALT1	tr|A0A0F6B0Z5|A0A0F6B0Z5_SALT1	A0A0F6B0Z5	sseD	STM14_1697	20.592	876	2	11.3	11.3	2	2	2	1	1	1	2	0.0051987	1.7059	1	2	SI_AvsB_Exclusively in A		0.136937141418457				0.145744082791335	-0.253230412801106				23.8154	23.2262	24.8991	24.4877	23.0356	23.6577
tr|A0A0F6B0Z6|A0A0F6B0Z6_SALT1	tr|A0A0F6B0Z6|A0A0F6B0Z6_SALT1	A0A0F6B0Z6	sseE	STM14_1698	16.266	877	8	46.4	46.4	8	7	8	4	6	7	5	0	26.261	0	0		0.81515956966343	-0.815703074137371				0.81515956966343	-0.815703074137371				27.6339	27.4629	26.9135	26.6671	25.7509	27.1453
tr|A0A0F6B101|A0A0F6B101_SALT1	tr|A0A0F6B101|A0A0F6B101_SALT1	A0A0F6B101	ssaH	STM14_1703	8.0596	879	3	58.7	58.7	3	3	3	2	2	3	2	0	26.263	0	0		1.2421392399225	0.909619649251301	+			1.2421392399225	0.909619649251301				25.2727	26.0045	25.4055	26.9643	26.0828	26.3643
tr|A0A0F6B104|A0A0F6B104_SALT1	tr|A0A0F6B104|A0A0F6B104_SALT1	A0A0F6B104	ssaK	STM14_1707	26.293	880	10	52.2	52.2	10	9	7	8	8	10	8	0	150.08	0	0		0.914575035422674	0.410005569458008				0.914575035422674	0.410005569458008				27.4383	27.5027	27.1202	28.0224	27.4361	27.8327
tr|A0A0F6B105|A0A0F6B105_SALT1	tr|A0A0F6B105|A0A0F6B105_SALT1	A0A0F6B105	ssaL	STM14_1708	38.9	881	6	22.5	22.5	6	3	2	2	4	5	4	0	12.988	1	0		0.489310771415886	0.37914530436198				0.750126838993387	0.802331924438477				25.2543	25.1485	23.9318	26.0483	25.4878	25.2055
tr|A0A0F6B106|A0A0F6B106_SALT1	tr|A0A0F6B106|A0A0F6B106_SALT1	A0A0F6B106	ssaM	STM14_1709	14.311	882	5	43.4	43.4	5	5	4	2	4	5	4	0	6.4389	1	0		1.01032866869042	0.70342795054118				1.19787141887539	1.04231516520182	+			24.8145	25.0274	23.9043	25.7085	25.2073	25.9573
sp|D0ZWU0|SSAV_SALT1	sp|D0ZWU0|SSAV_SALT1	D0ZWU0	ssaV	STM14_1710	75.321	79	7	11.2	9.8	6	4	3	2	5	5	5	0	9.9755	0	0		0.0676636291001483	-0.026160558064781				0.0676636291001483	-0.026160558064781				26.1989	26.1047	26.159	26.3257	25.8772	26.1812
tr|A0A0F6B107|A0A0F6B107_SALT1	tr|A0A0F6B107|A0A0F6B107_SALT1	A0A0F6B107	ssaN	STM14_1711	47.822	883	18	52.9	52.9	18	12	11	8	12	11	17	0	107.59	0	0		1.16354104866055	0.584334055582683				1.16354104866055	0.584334055582683				27.6642	27.5026	27.2335	27.9797	27.7461	28.4276
tr|A0A0F6B110|A0A0F6B110_SALT1	tr|A0A0F6B110|A0A0F6B110_SALT1	A0A0F6B110	ssaQ	STM14_1714	36.009	885	10	43.8	43.8	10	9	9	8	9	8	9	0	106.08	0	0		1.73465208445686	0.541531880696617				1.73465208445686	0.541531880696617				28.0206	27.8129	27.7003	28.4475	28.1812	28.5297
tr|A0A0F6B114|A0A0F6B114_SALT1	tr|A0A0F6B114|A0A0F6B114_SALT1	A0A0F6B114	ssaU	STM14_1718	39.76	886	5	17.3	17.3	5	2	2	2	2	5	5	0	12.4	1	0		0.17478092547923	-0.120694796244305				0.350052530827688	0.765750249226887				22.9556	25.2809	25.949	25.5337	25.4068	25.5422
tr|A0A0F6B117|A0A0F6B117_SALT1	tr|A0A0F6B117|A0A0F6B117_SALT1	A0A0F6B117	ribE	STM14_1723	23.392	887	10	61.5	61.5	10	9	9	9	10	10	10	0	100.16	0	0		2.09034242399679	0.820202509562176	+			2.09034242399679	0.820202509562176				30.435	30.4792	30.4475	31.2019	31.0272	31.5932
tr|A0A0F6B118|A0A0F6B118_SALT1	tr|A0A0F6B118|A0A0F6B118_SALT1	A0A0F6B118	cfa	STM14_1724	43.936	888	9	25.1	25.1	9	7	7	7	0	2	1	0	28.079	0	3	SI_AvsB_Exclusively in A						2.75088811980926	-2.96452395121257	+	+		26.9084	27.3997	27.597	23.649	24.6859	24.6765
tr|A0A0F6B121|A0A0F6B121_SALT1	tr|A0A0F6B121|A0A0F6B121_SALT1	A0A0F6B121	purR	STM14_1727	38.048	889	15	51.3	51.3	15	15	14	11	11	13	14	0	98.174	0	0		0.304458885300242	0.0934937795003279				0.304458885300242	0.0934937795003279				28.6266	28.5651	28.9098	28.925	28.714	28.7429
tr|A0A0F6B123|A0A0F6B123_SALT1	tr|A0A0F6B123|A0A0F6B123_SALT1	A0A0F6B123	sodB	STM14_1729	21.336	890	11	94.8	94.8	11	11	10	9	11	11	11	0	273.33	0	0		4.45422295544572	1.3383191426595	+	+		4.45422295544572	1.3383191426595	+	+		33.0592	33.1135	32.9269	34.3336	34.3374	34.4436
tr|A0A0F6B125|A0A0F6B125_SALT1	tr|A0A0F6B125|A0A0F6B125_SALT1	A0A0F6B125	ydhD	STM14_1731	12.908	891	6	57.4	57.4	6	6	6	6	6	6	6	0	113.43	0	0		1.59654915500386	0.255207697550457				1.59654915500386	0.255207697550457				31.6441	31.5756	31.7809	31.8457	31.9317	31.9888
tr|A0A0F6B126|A0A0F6B126_SALT1	tr|A0A0F6B126|A0A0F6B126_SALT1	A0A0F6B126	rnt	STM14_1732	23.535	892	8	58.1	58.1	8	8	8	7	7	8	8	0	130.03	0	0		0.606243295164374	0.145786285400391				0.606243295164374	0.145786285400391				28.2038	28.3202	28.456	28.5741	28.5274	28.316
tr|A0A0F6B127|A0A0F6B127_SALT1	tr|A0A0F6B127|A0A0F6B127_SALT1	A0A0F6B127	gloA	STM14_1733	14.822	893	5	37	37	5	5	5	5	5	5	4	0	15.595	0	0		1.80810816882984	-0.413649876912434				1.80810816882984	-0.413649876912434				30.3603	30.5114	30.5938	29.9421	30.0767	30.2057
tr|A0A0F6B128|A0A0F6B128_SALT1	tr|A0A0F6B128|A0A0F6B128_SALT1	A0A0F6B128	nemA	STM14_1734	39.479	894	23	85.2	85.2	23	17	15	17	19	21	20	0	203.09	0	0		3.79594334495709	0.845296223958332	+			3.79594334495709	0.845296223958332	+			29.917	29.9328	29.909	30.6447	30.8417	30.8083
tr|A0A0F6B129|A0A0F6B129_SALT1	tr|A0A0F6B129|A0A0F6B129_SALT1	A0A0F6B129	ydhM	STM14_1735	22.264	895	2	11.6	11.6	2	2	2	2	0	2	2	0	7.0557	1	2	SI_AvsB_Exclusively in A		-0.839156150817871				0.144525948465234	-0.397632598876953				23.5844	23.6441	25.9841	24.2754	24.9691	22.7751
tr|A0A0F6B130|A0A0F6B130_SALT1	tr|A0A0F6B130|A0A0F6B130_SALT1	A0A0F6B130	ydhL	STM14_1736	9.3937	896	3	50.6	50.6	3	2	3	3	0	0	0	0	11.197	0	3	SI_AvsB_Exclusively in A						0.935828458134093	-1.36804644266764	+			25.4893	25.1087	26.0249	24.1921	25.254	23.0727
tr|A0A0F6B131|A0A0F6B131_SALT1	tr|A0A0F6B131|A0A0F6B131_SALT1	A0A0F6B131	ydhF	STM14_1737	33.68	897	11	48	48	11	10	10	11	9	8	8	0	167.24	0	0		1.18756126761831	-0.5833740234375				1.18756126761831	-0.5833740234375				30.654	30.1519	29.882	29.567	29.7278	29.6431
tr|A0A0F6B132|A0A0F6B132_SALT1	tr|A0A0F6B132|A0A0F6B132_SALT1	A0A0F6B132	sodC	STM14_1738	17.737	898	9	82.1	82.1	9	9	8	8	8	7	5	0	317.17	0	0		4.32476534885504	-4.4941946665446	+	+	+	4.32476534885504	-4.4941946665446	+	+	+	34.5641	34.5062	34.5254	30.3829	29.5795	30.1507
tr|A0A0F6B134|A0A0F6B134_SALT1	tr|A0A0F6B134|A0A0F6B134_SALT1	A0A0F6B134	ydhJ	STM14_1740	33.023	899	3	17.8	17.8	3	2	2	1	0	2	2	0	5.4027	3	1	SI_AvsB_Exclusively in B						0.0606172747930485	-0.0606231689453125				24.8339	24.5899	23.8337	24.5659	24.0169	24.4929
tr|A0A0F6B136|A0A0F6B136_SALT1	tr|A0A0F6B136|A0A0F6B136_SALT1	A0A0F6B136	slyA	STM14_1742	16.462	900	7	55.6	55.6	7	5	6	7	7	6	6	0	59.119	0	0		2.30506487906102	0.630336761474609				2.30506487906102	0.630336761474609				30.1015	30.0716	30.1012	30.5007	30.862	30.8027
tr|A0A0F6B137|A0A0F6B137_SALT1	tr|A0A0F6B137|A0A0F6B137_SALT1	A0A0F6B137	slyB	STM14_1743	15.547	901	9	70.3	70.3	9	8	8	8	8	8	9	0	264.36	0	0		0.0182552104054581	-0.0260384877522775				0.0182552104054581	-0.0260384877522775				31.6673	30.9205	30.663	30.3252	31.4297	31.4178
tr|A0A0F6B138|A0A0F6B138_SALT1	tr|A0A0F6B138|A0A0F6B138_SALT1	A0A0F6B138	anmK	STM14_1744	39.735	902	13	56	56	13	10	11	11	11	10	9	0	114.4	0	0		0.744956896606513	0.350350697835285				0.744956896606513	0.350350697835285				27.7488	27.741	27.3774	27.6187	28.1225	28.1771
tr|A0A0F6B140|A0A0F6B140_SALT1	tr|A0A0F6B140|A0A0F6B140_SALT1	A0A0F6B140	pdxH	STM14_1746	25.499	904	13	59.2	59.2	13	6	6	7	10	11	8	0	54.789	0	0		2.36312280191203	0.999832789103191	+			2.36312280191203	0.999832789103191	+			27.482	27.4671	27.5432	28.1593	28.7005	28.632
tr|A0A0F6B141|A0A0F6B141_SALT1	tr|A0A0F6B141|A0A0F6B141_SALT1	A0A0F6B141	tyrS	STM14_1747	47.281	905	25	74.5	74.5	25	24	23	21	20	22	23	0	323.31	0	0		0.380736271293951	-0.115245183308915				0.380736271293951	-0.115245183308915				32.2814	32.3018	32.2225	31.904	32.2634	32.2926
tr|A0A0F6B142|A0A0F6B142_SALT1	tr|A0A0F6B142|A0A0F6B142_SALT1	A0A0F6B142	pdxY	STM14_1748	31.112	906	13	77.3	77.3	13	11	11	8	10	13	13	0	120.23	0	0		3.10635142181386	0.986075719197594	+			3.10635142181386	0.986075719197594	+			28.0668	28.1352	27.9225	29.1605	29.059	28.8632
tr|A0A0F6B143|A0A0F6B143_SALT1	tr|A0A0F6B143|A0A0F6B143_SALT1	A0A0F6B143	gst	STM14_1749	22.443	907	18	89.6	89.6	18	17	17	17	17	17	17	0	323.31	0	0		1.20668036032963	0.344047546386719				1.20668036032963	0.344047546386719				34.0484	33.7426	33.8165	34.1042	34.1281	34.4074
tr|A0A0F6B146|A0A0F6B146_SALT1	tr|A0A0F6B146|A0A0F6B146_SALT1	A0A0F6B146	nth	STM14_1752	23.547	909	3	16.6	16.6	3	2	2	3	3	2	3	0	6.4098	0	0		0.127596722224124	-0.0311012268066406				0.127596722224124	-0.0311012268066406				24.219	24.4511	24.3065	24.3619	24.1781	24.3433
tr|A0A0F6B148|A0A0F6B148_SALT1	tr|A0A0F6B148|A0A0F6B148_SALT1	A0A0F6B148	ydgP	STM14_1754	22.238	910	2	15.5	15.5	2	2	2	1	1	0	1	0	7.1452	1	3	SI_AvsB_Exclusively in A						1.24529179413723	-1.2866948445638	+			24.9675	25.3079	24.4534	24.0064	22.7903	24.0721
tr|A0A0F6B156|A0A0F6B156_SALT1	tr|A0A0F6B156|A0A0F6B156_SALT1	A0A0F6B156	ydgJ	STM14_1762	38.406	912	22	71.4	71.4	22	20	22	19	18	21	20	0	237.12	0	0		0.757157602086507	0.124271392822266				0.757157602086507	0.124271392822266				31.1567	31.019	31.2019	31.2099	31.3527	31.1878
tr|A0A0F6B157|A0A0F6B157_SALT1	tr|A0A0F6B157|A0A0F6B157_SALT1	A0A0F6B157	add	STM14_1763	36.236	913	19	88.3	88.3	19	15	16	16	18	17	18	0	323.31	0	0		2.56678583353866	0.593934377034504				2.56678583353866	0.593934377034504				30.8007	30.693	30.9196	31.4034	31.2894	31.5023
tr|A0A0F6B160|A0A0F6B160_SALT1	tr|A0A0F6B160|A0A0F6B160_SALT1	A0A0F6B160	ydgA	STM14_1768	54.311	914	33	84.1	84.1	33	33	32	32	30	31	29	0	323.31	0	0		4.01284299683891	-1.56703186035156	+	+		4.01284299683891	-1.56703186035156	+	+		33.5966	33.5369	33.451	31.8195	31.9338	32.1301
tr|A0A0F6B161|A0A0F6B161_SALT1	tr|A0A0F6B161|A0A0F6B161_SALT1	A0A0F6B161	manA	STM14_1769	42.59	915	17	72.6	72.6	17	17	17	16	16	15	17	0	323.31	0	0		4.14278823405313	0.701016108194985	+			4.14278823405313	0.701016108194985				30.996	30.9418	30.9361	31.7157	31.6713	31.5899
tr|A0A0F6B162|A0A0F6B162_SALT1	tr|A0A0F6B162|A0A0F6B162_SALT1	A0A0F6B162	fumA	STM14_1770	60.258	916	45	86.7	73.9	36	28	28	26	34	35	35	0	323.31	0	0		4.21231632479716	2.55682690938314	+	+	+	4.21231632479716	2.55682690938314	+	+	+	31.3173	31.7165	31.2635	33.9472	33.9817	34.0389
tr|A0A0F6B164|A0A0F6B164_SALT1	tr|A0A0F6B164|A0A0F6B164_SALT1	A0A0F6B164	fumC	STM14_1772	50.302	917	27	79.4	79.4	27	27	25	26	25	27	26	0	323.31	0	0		0.0651891267410673	0.0480372111002652				0.0651891267410673	0.0480372111002652				34.183	34.0729	33.5462	33.6522	34.1355	34.1584
tr|A0A0F6B165|A0A0F6B165_SALT1	tr|A0A0F6B165|A0A0F6B165_SALT1	A0A0F6B165	tus	STM14_1773	35.486	918	13	66.3	66.3	13	12	12	10	10	8	8	0	57.863	0	0		2.74107162046966	-0.934779485066731	+			2.74107162046966	-0.934779485066731	+			28.0397	28.3303	27.9893	27.076	27.1645	27.3144
tr|A0A0F6B167|A0A0F6B167_SALT1	tr|A0A0F6B167|A0A0F6B167_SALT1	A0A0F6B167		STM14_1775	61.575	919	18	43.5	43.5	18	14	13	14	4	6	7	0	42.232	0	0		0.777890146055165	-0.478613535563149				0.777890146055165	-0.478613535563149				29.9661	29.4894	29.8266	29.7236	28.8742	29.2485
tr|A0A0F6B170|A0A0F6B170_SALT1	tr|A0A0F6B170|A0A0F6B170_SALT1	A0A0F6B170	rstA	STM14_1779	27.202	920	10	53.1	53.1	10	8	8	9	10	9	9	0	69.415	0	0		2.53477175122225	0.891698201497398	+			2.53477175122225	0.891698201497398	+			27.4542	27.6181	27.2625	28.514	28.2094	28.2866
tr|A0A0F6B176|A0A0F6B176_SALT1	tr|A0A0F6B176|A0A0F6B176_SALT1	A0A0F6B176	ydgH	STM14_1785	33.915	921	21	71	71	21	19	20	20	21	19	19	0	148.43	0	0		3.84303217014197	0.892943064371746	+			3.84303217014197	0.892943064371746	+			31.5898	31.6401	31.6798	32.6441	32.4765	32.468
tr|A0A0F6B178|A0A0F6B178_SALT1	tr|A0A0F6B178|A0A0F6B178_SALT1	A0A0F6B178	pntA	STM14_1787	54.265	922	22	57.2	57.2	22	21	20	20	20	19	20	0	305.08	0	0		0.34080278122824	-0.0798924763997384				0.34080278122824	-0.0798924763997384				31.3892	31.3795	31.2404	31.1219	31.4115	31.236
tr|A0A0F6B179|A0A0F6B179_SALT1	tr|A0A0F6B179|A0A0F6B179_SALT1	A0A0F6B179	pntB	STM14_1788	48.869	923	15	34	34	15	12	13	13	12	12	13	0	121.32	0	0		0.432489160795156	0.182481129964192				0.432489160795156	0.182481129964192				30.146	30.0393	29.792	29.8879	30.3738	30.263
tr|A0A0F6B184|A0A0F6B184_SALT1	tr|A0A0F6B184|A0A0F6B184_SALT1	A0A0F6B184		STM14_1793	29.14	924	4	15	15	4	3	4	4	2	1	3	0	6.7507	0	1		2.25441324561487	-1.23553784688314	+			1.62089951934234	-1.6949094136556	+	+		25.9479	26.4031	26.1739	24.9782	23.5613	24.9007
tr|A0A0F6B190|A0A0F6B190_SALT1	tr|A0A0F6B190|A0A0F6B190_SALT1	A0A0F6B190	mlc	STM14_1799	44.235	926	10	37.9	37.9	10	7	6	7	6	8	6	0	26.614	0	0		1.09078692371661	0.266930898030598				1.09078692371661	0.266930898030598				26.6988	26.4479	26.7303	26.9059	27.0111	26.7609
tr|A0A0F6B191|A0A0F6B191_SALT1	tr|A0A0F6B191|A0A0F6B191_SALT1	A0A0F6B191	bioD	STM14_1800	24.781	927	7	37.7	37.7	7	5	7	7	7	7	7	0	38.672	0	0		1.90240152008956	1.45269838968913	+	+		1.90240152008956	1.45269838968913	+			26.2669	26.7295	27.0701	27.6581	28.4343	28.3321
tr|A0A0F6B193|A0A0F6B193_SALT1	tr|A0A0F6B193|A0A0F6B193_SALT1	A0A0F6B193		STM14_1802	42.638	928	14	57.3	57.3	14	10	10	9	4	2	3	0	182.82	0	0		3.01175513754987	-2.6139399210612	+	+	+	3.01175513754987	-2.6139399210612	+	+		28.8189	27.9912	27.9506	25.7956	25.681	25.4423
tr|A0A0F6B195|A0A0F6B195_SALT1	tr|A0A0F6B195|A0A0F6B195_SALT1	A0A0F6B195		STM14_1804	33.883	929	12	43	43	12	11	12	10	8	11	11	0	95.622	0	0		0.774032934281107	-0.287328720092773				0.774032934281107	-0.287328720092773				28.7439	28.659	28.5898	28.1513	28.2809	28.6986
tr|A0A0F6B1A0|A0A0F6B1A0_SALT1	tr|A0A0F6B1A0|A0A0F6B1A0_SALT1	A0A0F6B1A0		STM14_1809	89.773	932	9	13.4	9.4	5	2	3	2	2	3	4	0	10.43	1	0		0.926113915030346	0.171771049499512				0.659999008305889	0.530846913655598				23.0973	24.1428	24.2063	24.4634	24.2888	24.2867
tr|A0A0F6B1A2|A0A0F6B1A2_SALT1	tr|A0A0F6B1A2|A0A0F6B1A2_SALT1	A0A0F6B1A2		STM14_1811	90.133	933	21	29	26.2	17	10	12	9	9	12	10	0	67.654	0	0		2.1932274001779	0.523966471354164				2.1932274001779	0.523966471354164				26.523	26.6193	26.3161	26.9206	27.0421	27.0676
tr|A0A0F6B1A3|A0A0F6B1A3_SALT1	tr|A0A0F6B1A3|A0A0F6B1A3_SALT1	A0A0F6B1A3	ynfD	STM14_1812	10.575	934	2	58.8	58.8	2	2	2	2	2	2	2	0	23.401	0	0		2.81487712362158	-1.52786763509114	+	+		2.81487712362158	-1.52786763509114	+	+		31.0048	30.9801	30.7335	29.0212	29.5557	29.5579
tr|A0A0F6B1A5|A0A0F6B1A5_SALT1	tr|A0A0F6B1A5|A0A0F6B1A5_SALT1	A0A0F6B1A5	speG	STM14_1814	22.052	935	13	74.2	74.2	13	8	11	8	11	11	12	0	67.339	0	0		3.2075987313261	0.969666798909504	+			3.2075987313261	0.969666798909504	+			28.5867	28.4773	28.301	29.3162	29.471	29.4869
tr|A0A0F6B1A6|A0A0F6B1A6_SALT1	tr|A0A0F6B1A6|A0A0F6B1A6_SALT1	A0A0F6B1A6	ynfB	STM14_1815	12.846	936	6	46.9	46.9	6	5	5	6	5	5	5	0	36.089	0	0		0.794581148330262	0.236188252766926				0.794581148330262	0.236188252766926				29.6653	29.3932	29.8313	29.8546	29.9586	29.7851
tr|A0A0F6B1A9|A0A0F6B1A9_SALT1	tr|A0A0F6B1A9|A0A0F6B1A9_SALT1	A0A0F6B1A9	rspA	STM14_1818	45.736	937	8	23	23	8	1	2	1	5	7	6	0	41.239	2	0	SI_AvsB_Exclusively in B		0.654045740763348				1.21214414490845	1.70092964172363	+			24.4896	25.6169	23.6036	25.867	26.8776	26.0682
tr|A0A0F6B1B0|A0A0F6B1B0_SALT1	tr|A0A0F6B1B0|A0A0F6B1B0_SALT1	A0A0F6B1B0	rspB	STM14_1819	36.914	938	12	65.5	65.5	12	9	7	6	10	11	9	0	142.95	0	0		1.64048795972585	1.17053349812825	+			1.64048795972585	1.17053349812825	+			26.8687	27.7462	26.978	28.0446	28.4247	28.6352
tr|A0A0F6B1B2|A0A0F6B1B2_SALT1	tr|A0A0F6B1B2|A0A0F6B1B2_SALT1	A0A0F6B1B2	ydfI	STM14_1822	53.896	939	12	35.9	31.6	10	3	6	1	3	6	2	0	44.738	2	1	SI_AvsB_Exclusively in B		0.0239791870117188				0.212216489861114	-0.225178400675453				24.6272	25.5071	24.1563	24.6617	24.6407	24.3127
tr|A0A0F6B1B4|A0A0F6B1B4_SALT1	tr|A0A0F6B1B4|A0A0F6B1B4_SALT1	A0A0F6B1B4	ydfH	STM14_1824	26.303	940	10	70.2	70.2	10	9	8	8	8	9	9	0	73.149	0	0		0.561196858013037	0.212855656941734				0.561196858013037	0.212855656941734				27.0458	26.9579	27.0644	27.4115	26.9056	27.3895
tr|A0A0F6B1B5|A0A0F6B1B5_SALT1	tr|A0A0F6B1B5|A0A0F6B1B5_SALT1	A0A0F6B1B5	ydfG	STM14_1825	27.646	941	12	58.1	58.1	12	12	12	12	12	12	12	0	228.96	0	0		0.229250919119002	-0.0742225646972656				0.229250919119002	-0.0742225646972656				32.2647	32.2106	32.1068	31.8862	32.2669	32.2063
tr|A0A0F6B1B6|A0A0F6B1B6_SALT1	tr|A0A0F6B1B6|A0A0F6B1B6_SALT1	A0A0F6B1B6	dcp	STM14_1826	77.26	942	22	45.4	45.4	22	16	17	21	19	19	19	0	305.83	0	0		0.211485008766325	-0.0472609202067034				0.211485008766325	-0.0472609202067034				29.8931	29.7716	29.8594	29.791	29.932	29.6593
tr|A0A0F6B1B9|A0A0F6B1B9_SALT1	tr|A0A0F6B1B9|A0A0F6B1B9_SALT1	A0A0F6B1B9		STM14_1829	6.1394	943	2	20	20	2	2	2	2	1	1	1	0	67.317	0	0		2.26431250509737	-5.41053771972657	+	+	+	2.26431250509737	-5.41053771972657	+	+	+	35.431	34.0794	35.9808	31.3713	29.0712	28.8172
tr|A0A0F6B1C0|A0A0F6B1C0_SALT1	tr|A0A0F6B1C0|A0A0F6B1C0_SALT1	A0A0F6B1C0	ydeJ	STM14_1830	18.911	944	10	68	68	10	9	9	8	4	5	5	0	155.9	0	0		3.555400730662	-4.67497253417969	+	+	+	3.555400730662	-4.67497253417969	+	+	+	30.242	29.7752	30.0266	26.068	24.9086	25.0422
tr|A0A0F6B1C2|A0A0F6B1C2_SALT1	tr|A0A0F6B1C2|A0A0F6B1C2_SALT1	A0A0F6B1C2	ydeI	STM14_1832	14.385	945	15	74.6	74.6	15	14	14	15	11	9	12	0	188	0	0		5.80251124518624	-4.77768580118815	+	+	+	5.80251124518624	-4.77768580118815	+	+	+	34.5748	34.4192	34.3626	29.776	29.4999	29.7477
tr|A0A0F6B1D2|A0A0F6B1D2_SALT1	tr|A0A0F6B1D2|A0A0F6B1D2_SALT1	A0A0F6B1D2	yneI	STM14_1842	48.966	947	11	34.4	34.4	11	5	5	4	6	10	7	0	33.304	0	0		2.68432244309059	1.30142720540365	+	+		2.68432244309059	1.30142720540365	+			25.8509	25.459	25.4168	27.1069	26.8223	26.7019
tr|A0A0F6B1D6|A0A0F6B1D6_SALT1	tr|A0A0F6B1D6|A0A0F6B1D6_SALT1	A0A0F6B1D6		STM14_1846	19.735	949	6	33.9	33.9	6	6	6	4	5	5	5	0	9.6803	0	1		0.202214071700922	-0.0477485656738281				0.487051883534916	-0.38358434041341				26.1423	26.0311	26.2463	26.0413	26.143	25.0846
tr|A0A0F6B1D9|A0A0F6B1D9_SALT1	tr|A0A0F6B1D9|A0A0F6B1D9_SALT1	A0A0F6B1D9	hypA	STM14_1849	12.639	950	3	60.2	60.2	3	3	2	2	3	2	3	0	70.543	1	0		0.158867473214384	-0.147290229797363				0.364147019554984	1.18026987711589				27.3813	27.484	23.45	27.2749	27.743	26.8382
tr|A0A0F6B1E1|A0A0F6B1E1_SALT1	tr|A0A0F6B1E1|A0A0F6B1E1_SALT1	A0A0F6B1E1		STM14_1851	39.5	951	6	20.1	20.1	6	0	2	1	5	6	5	0	16.219	3	0	SI_AvsB_Exclusively in B						0.820813968793831	1.28045082092285	+			25.7438	23.3719	24.043	25.3734	25.8967	25.7299
tr|A0A0F6B1E2|A0A0F6B1E2_SALT1	tr|A0A0F6B1E2|A0A0F6B1E2_SALT1	A0A0F6B1E2		STM14_1852	15.27	952	7	44.9	44.9	7	2	3	2	4	7	7	0	18.416	0	0		2.15374762747984	1.32428995768229	+	+		2.15374762747984	1.32428995768229	+			24.2164	24.2057	24.1816	25.0325	25.6298	25.9142
tr|A0A0F6B1E6|A0A0F6B1E6_SALT1	tr|A0A0F6B1E6|A0A0F6B1E6_SALT1	A0A0F6B1E6		STM14_1856	66.746	953	26	67.3	64.2	24	18	18	15	20	18	21	0	287.45	0	0		2.60748128369883	0.445672988891602				2.60748128369883	0.445672988891602				29.4654	29.3259	29.3616	29.7386	29.9137	29.8376
tr|A0A0F6B1E7|A0A0F6B1E7_SALT1	tr|A0A0F6B1E7|A0A0F6B1E7_SALT1	A0A0F6B1E7		STM14_1857	40.029	954	12	54.2	54.2	12	8	7	7	10	12	9	0	83.619	0	0		2.22174645948217	0.346804300944012				2.22174645948217	0.346804300944012				27.9344	27.7708	27.7708	28.1688	28.2356	28.1121
tr|A0A0F6B1F0|A0A0F6B1F0_SALT1	tr|A0A0F6B1F0|A0A0F6B1F0_SALT1	A0A0F6B1F0		STM14_1860	29.939	955	15	59.7	59.7	15	14	12	11	13	13	15	0	134.19	0	0		3.0313202956399	0.980613708496094	+			3.0313202956399	0.980613708496094	+			28.7018	28.805	28.9584	29.8494	29.6404	29.9171
tr|A0A0F6B1F1|A0A0F6B1F1_SALT1	tr|A0A0F6B1F1|A0A0F6B1F1_SALT1	A0A0F6B1F1		STM14_1861	37.246	956	9	40.5	40.5	9	6	5	3	7	7	8	0	24.6	0	0		2.93205536839114	1.0069268544515	+			2.93205536839114	1.0069268544515	+			25.6993	25.5613	25.3502	26.5657	26.4178	26.6481
tr|A0A0F6B1F3|A0A0F6B1F3_SALT1	tr|A0A0F6B1F3|A0A0F6B1F3_SALT1	A0A0F6B1F3	pqaA	STM14_1863	59.27	957	7	17.4	17.4	7	5	7	2	5	5	4	0	20.318	1	0		0.611523086370937	0.542219479878742				0.899722170959505	0.92038027445475				25.2451	25.5286	24.2524	25.5042	25.8278	26.4554
tr|A0A0F6B1F6|A0A0F6B1F6_SALT1	tr|A0A0F6B1F6|A0A0F6B1F6_SALT1	A0A0F6B1F6		STM14_1866	18.28	959	2	14.8	14.8	2	2	1	0	1	2	2	0	5.3695	2	0	SI_AvsB_Exclusively in B		1.22367731730143				2.40122698781511	1.55239105224609	+	+		23.9815	24.3032	23.6387	25.1804	25.7533	25.6469
tr|A0A0F6B1F8|A0A0F6B1F8_SALT1	tr|A0A0F6B1F8|A0A0F6B1F8_SALT1	A0A0F6B1F8		STM14_1868	41.197	960	6	23.1	23.1	6	6	6	4	4	5	5	0	17.661	0	0		0.679032272184878	-0.459358215332031				0.679032272184878	-0.459358215332031				26.0283	25.7027	26.1515	25.2787	25.1742	26.0516
tr|A0A0F6B1F9|A0A0F6B1F9_SALT1	tr|A0A0F6B1F9|A0A0F6B1F9_SALT1	A0A0F6B1F9		STM14_1869	14.336	961	6	68.2	68.2	6	6	4	5	6	6	6	0	218.99	0	0		1.7899578571719	0.885431289672852	+			1.7899578571719	0.885431289672852	+			28.1743	28.3245	28.8461	29.5071	29.2225	29.2716
tr|A0A0F6B1G1|A0A0F6B1G1_SALT1	tr|A0A0F6B1G1|A0A0F6B1G1_SALT1	A0A0F6B1G1		STM14_1871	9.0902	963	4	87.8	87.8	4	3	3	3	2	3	2	0	47.578	0	1		0.403229093460401	-0.847896575927734				0.41561035641942	-0.670637766520183				25.8847	25.5482	24.4282	24.9709	25.2987	23.5796
tr|A0A0F6B1G6|A0A0F6B1G6_SALT1	tr|A0A0F6B1G6|A0A0F6B1G6_SALT1	A0A0F6B1G6		STM14_1877	55.726	964	20	47.3	47.3	20	12	11	8	16	16	19	0	179.57	0	0		4.07276378325782	1.50829887390137	+	+		4.07276378325782	1.50829887390137	+	+		26.8099	26.9913	26.7519	28.2474	28.4461	28.3846
tr|A0A0F6B1G7|A0A0F6B1G7_SALT1	tr|A0A0F6B1G7|A0A0F6B1G7_SALT1	A0A0F6B1G7		STM14_1878	37.249	965	6	29.9	29.9	6	1	0	0	4	4	3	0	8.0947	3	1	SI_AvsB_Exclusively in B						1.0300135274518	0.745763778686523				24.2963	23.6117	24.4882	24.4611	25.0213	25.151
tr|A0A0F6B1H0|A0A0F6B1H0_SALT1	tr|A0A0F6B1H0|A0A0F6B1H0_SALT1	A0A0F6B1H0		STM14_1881	78.568	968	45	77.3	77.3	45	45	44	40	18	23	21	0	323.31	0	0		5.67089807480796	-4.82990264892578	+	+	+	5.67089807480796	-4.82990264892578	+	+	+	33.6968	33.4205	33.5709	28.6544	28.6375	28.9065
tr|A0A0F6B1H1|A0A0F6B1H1_SALT1	tr|A0A0F6B1H1|A0A0F6B1H1_SALT1	A0A0F6B1H1		STM14_1882	95.028	969	48	69.7	69.7	48	48	48	47	16	9	15	0	323.31	0	0		4.23981819020153	-6.43322181701661	+	+	+	4.23981819020153	-6.43322181701661	+	+	+	33.485	33.2115	33.1278	27.0046	26.1822	27.3376
tr|A0A0F6B1H2|A0A0F6B1H2_SALT1	tr|A0A0F6B1H2|A0A0F6B1H2_SALT1	A0A0F6B1H2		STM14_1883	65.773	970	23	54.7	54.7	23	21	22	22	5	5	11	0	323.31	0	0		3.76288222685255	-6.79103597005208	+	+	+	3.76288222685255	-6.79103597005208	+	+	+	32.6174	32.228	32.2869	25.4471	24.8212	26.4909
tr|A0A0F6B1H3|A0A0F6B1H3_SALT1	tr|A0A0F6B1H3|A0A0F6B1H3_SALT1	A0A0F6B1H3		STM14_1884	28.862	971	14	72	72	14	13	14	13	1	3	0	0	155.42	0	2	SI_AvsB_Exclusively in A		-2.51278241475423				1.69178072977708	-5.05335362752279	+	+		29.6127	29.3022	30.6228	23.9637	27.3331	23.0808
tr|A0A0F6B1H5|A0A0F6B1H5_SALT1	tr|A0A0F6B1H5|A0A0F6B1H5_SALT1	A0A0F6B1H5	osmC	STM14_1886	15.102	972	6	54.5	54.5	6	6	6	6	5	4	4	0	78.947	0	0		5.139810013755	-5.14741198221843	+	+	+	5.139810013755	-5.14741198221843	+	+	+	34.6849	34.3755	34.7834	29.3542	29.3426	29.7049
tr|A0A0F6B1H7|A0A0F6B1H7_SALT1	tr|A0A0F6B1H7|A0A0F6B1H7_SALT1	A0A0F6B1H7	rpsV	STM14_1888	5.369	973	5	57.4	57.4	5	5	5	5	5	5	5	0	109.86	0	0		1.96897992405749	-1.18894386291504	+			1.96897992405749	-1.18894386291504	+			31.7257	31.7011	32.4521	30.8367	30.5854	30.8899
tr|A0A0F6B1H8|A0A0F6B1H8_SALT1	tr|A0A0F6B1H8|A0A0F6B1H8_SALT1	A0A0F6B1H8	sfcA	STM14_1889	62.895	974	36	90.3	90.3	36	32	36	33	33	31	32	0	323.31	0	0		2.8056307058719	-0.600790023803711				2.8056307058719	-0.600790023803711				32.3003	32.2189	32.0926	31.5993	31.6918	31.5184
tr|A0A0F6B1I0|A0A0F6B1I0_SALT1	tr|A0A0F6B1I0|A0A0F6B1I0_SALT1	A0A0F6B1I0	adhP	STM14_1891	35.54	975	22	87.8	87.8	22	22	22	21	21	20	21	0	323.31	0	0		4.40817893278713	-1.9653689066569	+	+	+	4.40817893278713	-1.9653689066569	+	+		36.0571	35.7554	35.8198	33.8793	33.8671	33.9898
tr|A0A0F6B1I2|A0A0F6B1I2_SALT1	tr|A0A0F6B1I2|A0A0F6B1I2_SALT1	A0A0F6B1I2	fdnH	STM14_1893	32.313	976	10	38.8	34	8	5	6	5	7	7	5	0	59.231	0	0		1.17523985045509	0.536637624104817				1.17523985045509	0.536637624104817				28.142	27.8576	27.4106	28.3208	28.395	28.3043
tr|A0A0F6B1I3|A0A0F6B1I3_SALT1	tr|A0A0F6B1I3|A0A0F6B1I3_SALT1	A0A0F6B1I3	fdnG	STM14_1894	112.92	977	45	62.6	57.7	38	27	29	24	27	34	34	0	247.48	0	0		2.08669936809538	0.435717264811199				2.08669936809538	0.435717264811199				29.0784	28.8266	28.9953	29.5025	29.3518	29.3531
sp|D0ZXQ1|OMPD_SALT1;tr|A0A0F6AXC6|A0A0F6AXC6_SALT1	sp|D0ZXQ1|OMPD_SALT1	D0ZXQ1	ompD	STM14_1898	39.679	80	16	62.2	62.2	15	10	11	10	11	13	13	0	323.31	0	0		2.1293143487566	0.929590861002605	+			2.1293143487566	0.929590861002605	+			31.4366	31.2739	31.4311	32.1925	32.6592	32.0786
tr|A0A0F6B1J1|A0A0F6B1J1_SALT1	tr|A0A0F6B1J1|A0A0F6B1J1_SALT1	A0A0F6B1J1	narZ	STM14_1905	140.11	979	63	60.2	50.5	51	50	48	45	1	9	5	0	323.31	0	1		3.76482658566835	-8.07667414347331	+	+	+	4.91289008060667	-7.93999290466309	+	+	+	31.6733	31.5883	31.288	23.8499	23.8572	23.0225
tr|A0A0F6B1J2|A0A0F6B1J2_SALT1	tr|A0A0F6B1J2|A0A0F6B1J2_SALT1	A0A0F6B1J2	narY	STM14_1906	58.792	980	28	77.2	66.5	22	21	21	20	3	5	6	0	261.41	0	0		4.79314949967034	-6.06023534138997	+	+	+	4.79314949967034	-6.06023534138997	+	+	+	30.9753	30.7683	30.5165	25.0583	24.3412	24.68
tr|A0A0F6B1J4|A0A0F6B1J4_SALT1	tr|A0A0F6B1J4|A0A0F6B1J4_SALT1	A0A0F6B1J4	narV	STM14_1908	26.048	981	2	10.2	10.2	2	2	2	1	0	0	0	0	5.6736	1	3	SI_AvsB_Exclusively in A						0.00867881228475591	-0.0105336507161446				24.8312	24.8104	24.7086	24.114	25.4874	24.7173
tr|A0A0F6B1J5|A0A0F6B1J5_SALT1	tr|A0A0F6B1J5|A0A0F6B1J5_SALT1	A0A0F6B1J5	yddE	STM14_1909	32.151	982	4	24.9	24.9	4	4	4	4	3	4	4	0	20.205	0	0		0.242434929313389	0.123797734578449				0.242434929313389	0.123797734578449				26.6214	26.7491	27.212	26.9082	26.8783	27.1674
tr|A0A0F6B1J6|A0A0F6B1J6_SALT1	tr|A0A0F6B1J6|A0A0F6B1J6_SALT1	A0A0F6B1J6	nhoA	STM14_1910	32.177	983	4	18.1	18.1	4	4	1	2	4	4	2	0	10.681	1	0		0.769109013653312	0.421350797017414				1.18672310151407	0.49113337198893				24.5617	24.6212	25.0994	25.1143	25.209	25.4324
sp|D0ZXR5|STEA_SALT1	sp|D0ZXR5|STEA_SALT1	D0ZXR5	steA	STM14_1912	23.617	81	5	32.9	32.9	5	2	3	4	3	4	4	0	12.208	0	0		0.197642761210609	0.119604110717773				0.197642761210609	0.119604110717773				24.7695	25.5692	25.1513	25.2306	25.3297	25.2884
tr|A0A0F6B1K3|A0A0F6B1K3_SALT1	tr|A0A0F6B1K3|A0A0F6B1K3_SALT1	A0A0F6B1K3		STM14_1918	38.503	984	12	44.2	44.2	12	10	8	9	8	10	11	0	53.766	0	0		0.925931195842252	0.58479118347168				0.925931195842252	0.58479118347168				26.5208	26.2146	27.0505	26.8767	27.2161	27.4475
tr|A0A0F6B1K6|A0A0F6B1K6_SALT1	tr|A0A0F6B1K6|A0A0F6B1K6_SALT1	A0A0F6B1K6	yncC	STM14_1921	24.795	986	12	71.9	71.9	12	10	12	9	2	2	5	0	161.94	0	0		2.75234702010726	-4.48291714986165	+	+	+	2.75234702010726	-4.48291714986165	+	+	+	29.5292	29.1152	31.0966	25.5132	25.3743	25.4048
tr|A0A0F6B1K9|A0A0F6B1K9_SALT1	tr|A0A0F6B1K9|A0A0F6B1K9_SALT1	A0A0F6B1K9	yncB	STM14_1924	39.195	987	20	74.4	74.4	20	20	19	20	10	13	11	0	323.31	0	0		4.76770660748872	-3.91006151835124	+	+	+	4.76770660748872	-3.91006151835124	+	+	+	33.87	33.7891	33.4516	29.5986	29.9004	29.8814
tr|A0A0F6B1L0|A0A0F6B1L0_SALT1	tr|A0A0F6B1L0|A0A0F6B1L0_SALT1	A0A0F6B1L0	yncA	STM14_1925	19.188	988	4	36.8	36.8	4	1	2	2	4	4	3	0	44.003	3	0	SI_AvsB_Exclusively in B						2.46342851910662	3.00265820821126	+	+		24.1967	24.2827	23.2938	26.9596	27.5452	26.2763
tr|A0A0F6B1L2|A0A0F6B1L2_SALT1	tr|A0A0F6B1L2|A0A0F6B1L2_SALT1	A0A0F6B1L2	ydcY	STM14_1927	8.8528	989	4	59.7	59.7	4	3	3	2	2	3	4	0	123.15	0	0		0.172899659958818	-0.268330256144207				0.172899659958818	-0.268330256144207				29.2327	27.7384	27.7848	28.0087	28.5307	27.4115
tr|A0A0F6B1L3|A0A0F6B1L3_SALT1	tr|A0A0F6B1L3|A0A0F6B1L3_SALT1	A0A0F6B1L3	srfA	STM14_1928	47.342	990	9	26.4	26.4	9	7	8	6	6	6	6	0	22.979	0	0		1.09986848806494	-0.60412279764811				1.09986848806494	-0.60412279764811				26.761	26.9379	27.1327	26.1282	26.0822	26.8088
tr|A0A0F6B1L4|A0A0F6B1L4_SALT1	tr|A0A0F6B1L4|A0A0F6B1L4_SALT1	A0A0F6B1L4	srfB	STM14_1929	110.88	991	27	38.1	38.1	27	21	24	20	14	22	16	0	120.22	0	0		2.84160470407844	-0.819040298461914	+			2.84160470407844	-0.819040298461914	+			28.7764	28.8668	28.6142	27.942	28.0573	27.801
tr|A0A0F6B1L5|A0A0F6B1L5_SALT1	tr|A0A0F6B1L5|A0A0F6B1L5_SALT1	A0A0F6B1L5	srfC	STM14_1930	79.53	992	14	34.2	34.2	14	12	12	7	4	11	9	0	123.59	0	0		2.07348519145547	-1.155060450236	+			2.07348519145547	-1.155060450236	+			28.1135	28.7298	28.031	27.0212	27.3187	27.0693
tr|A0A0F6B1L9|A0A0F6B1L9_SALT1	tr|A0A0F6B1L9|A0A0F6B1L9_SALT1	A0A0F6B1L9	ydcW	STM14_1934	51.191	993	31	89.2	89.2	31	29	30	31	18	21	19	0	323.31	0	0		5.58426982608928	-4.19169044494629	+	+	+	5.58426982608928	-4.19169044494629	+	+	+	34.1149	34.1169	33.9209	29.8626	29.7088	30.0062
tr|A0A0F6B1M0|A0A0F6B1M0_SALT1	tr|A0A0F6B1M0|A0A0F6B1M0_SALT1	A0A0F6B1M0	ydcR	STM14_1935	53.171	994	11	40.5	40.5	11	7	8	4	4	9	6	0	53.558	0	0		0.594486661416149	-0.166378021240234				0.594486661416149	-0.166378021240234				26.9303	27.159	26.8583	26.7608	26.7024	26.9853
tr|A0A0F6B1M1|A0A0F6B1M1_SALT1	tr|A0A0F6B1M1|A0A0F6B1M1_SALT1	A0A0F6B1M1	pdgL	STM14_1936	28.996	995	17	81.6	81.6	17	15	12	14	13	16	14	0	187.6	0	0		0.131139939834254	-0.0314814249674491				0.131139939834254	-0.0314814249674491				30.5149	30.4013	30.5518	30.5559	30.3088	30.5089
tr|A0A0F6B1M5|A0A0F6B1M5_SALT1	tr|A0A0F6B1M5|A0A0F6B1M5_SALT1	A0A0F6B1M5	sifB	STM14_1940	35.908	996	7	24.7	24.7	7	4	4	3	5	6	7	0	14.251	0	0		0.918297972984514	0.57599194844564				0.918297972984514	0.57599194844564				26.9565	27.1381	26.2845	27.43	27.1095	27.5675
tr|A0A0F6B1M7|A0A0F6B1M7_SALT1	tr|A0A0F6B1M7|A0A0F6B1M7_SALT1	A0A0F6B1M7	ydcP	STM14_1942	73.057	997	4	10.6	10.6	4	1	0	0	1	3	3	0	4.7888	3	1	SI_AvsB_Exclusively in B						1.50310261632286	1.59950510660807	+			22.8554	23.1557	24.0349	24.2823	25.1444	25.4178
tr|A0A0F6B1N0|A0A0F6B1N0_SALT1	tr|A0A0F6B1N0|A0A0F6B1N0_SALT1	A0A0F6B1N0		STM14_1945	24.439	999	11	74.3	74.3	11	11	10	10	9	10	8	0	152.69	0	0		1.61589796076929	-0.802283604939777	+			1.61589796076929	-0.802283604939777				31.2231	30.9966	30.7205	29.8309	30.3868	30.3158
tr|A0A0F6B1N1|A0A0F6B1N1_SALT1	tr|A0A0F6B1N1|A0A0F6B1N1_SALT1	A0A0F6B1N1	tehB	STM14_1946	22.144	1000	9	56.6	56.6	9	8	6	7	7	8	9	0	155.28	0	0		2.79765810091414	0.920284907023113	+			2.79765810091414	0.920284907023113	+			28.651	28.9634	28.6254	29.5613	29.7236	29.7157
tr|A0A0F6B1N3|A0A0F6B1N3_SALT1	tr|A0A0F6B1N3|A0A0F6B1N3_SALT1	A0A0F6B1N3	ydcK	STM14_1948	35.786	1001	10	43.3	43.3	10	9	8	7	0	0	0	0	74.763	0	3	SI_AvsB_Exclusively in A						2.41986815064774	-3.18133417765299	+	+		27.4213	26.822	27.3435	23.4791	23.5657	24.9981
tr|A0A0F6B1N4|A0A0F6B1N4_SALT1	tr|A0A0F6B1N4|A0A0F6B1N4_SALT1	A0A0F6B1N4	rimL	STM14_1949	20.605	1002	7	47.5	47.5	7	7	7	7	4	4	6	0	55.963	0	0		2.07091616835289	-0.986240386962891	+			2.07091616835289	-0.986240386962891	+			28.7276	28.3938	28.2153	27.572	27.1835	27.6226
tr|A0A0F6B1N6|A0A0F6B1N6_SALT1	tr|A0A0F6B1N6|A0A0F6B1N6_SALT1	A0A0F6B1N6		STM14_1951	40.459	1003	15	57.8	57.8	15	13	11	14	11	10	8	0	75.303	0	0		0.872251424660898	-0.200764338175453				0.872251424660898	-0.200764338175453				27.9213	27.6507	27.888	27.5683	27.7482	27.5412
tr|A0A0F6B1P3|A0A0F6B1P3_SALT1	tr|A0A0F6B1P3|A0A0F6B1P3_SALT1	A0A0F6B1P3		STM14_1958	16.403	1006	3	24.1	24.1	3	3	2	3	3	3	3	0	12.018	0	0		1.35020174101458	0.304957071940102				1.35020174101458	0.304957071940102				25.6518	25.6604	25.4778	26.0308	25.9386	25.7355
tr|A0A0F6B1P5|A0A0F6B1P5_SALT1	tr|A0A0F6B1P5|A0A0F6B1P5_SALT1	A0A0F6B1P5		STM14_1960	21.278	1007	5	36.6	36.6	5	3	3	2	3	5	5	0	9.0191	0	0		0.83302731151427	0.825668970743813				0.83302731151427	0.825668970743813				24.0642	24.8541	25.0834	24.8867	26.0651	25.527
tr|A0A0F6B1P7|A0A0F6B1P7_SALT1	tr|A0A0F6B1P7|A0A0F6B1P7_SALT1	A0A0F6B1P7	mdoD	STM14_1962	62.226	1008	29	64.6	64.6	29	27	28	20	19	27	27	0	188.49	0	0		0.708639358645255	0.11767578125				0.708639358645255	0.11767578125				29.8981	29.7826	29.7128	29.8696	30.0215	29.8553
tr|A0A0F6B1P8|A0A0F6B1P8_SALT1	tr|A0A0F6B1P8|A0A0F6B1P8_SALT1	A0A0F6B1P8		STM14_1963	55.707	1009	10	35.1	35.1	10	7	4	4	3	8	8	0	14.425	0	0		0.0117462715625313	0.0068537394205741				0.0117462715625313	0.0068537394205741				24.9588	25.265	25.5205	25.0509	25.3879	25.326
tr|A0A0F6B1P9|A0A0F6B1P9_SALT1	tr|A0A0F6B1P9|A0A0F6B1P9_SALT1	A0A0F6B1P9		STM14_1964	50.994	1010	32	73.8	73.8	32	28	28	31	14	14	13	0	323.31	0	0		4.43868319732668	-4.07885106404622	+	+	+	4.43868319732668	-4.07885106404622	+	+	+	31.9898	31.8	32.1707	28.2524	27.7608	27.7107
tr|A0A0F6B1Q0|A0A0F6B1Q0_SALT1	tr|A0A0F6B1Q0|A0A0F6B1Q0_SALT1	A0A0F6B1Q0	ydcI	STM14_1965	33.085	1011	20	87.9	87.9	20	14	15	11	17	19	18	0	159.57	0	0		2.93921952825162	1.33714040120443	+	+		2.93921952825162	1.33714040120443	+	+		28.5113	28.2032	28.5797	29.5637	29.7924	29.9495
tr|A0A0F6B1Q1|A0A0F6B1Q1_SALT1	tr|A0A0F6B1Q1|A0A0F6B1Q1_SALT1	A0A0F6B1Q1	trg	STM14_1966	58.302	1012	26	58.4	58.4	26	23	24	20	19	20	18	0	202.66	0	0		3.45286532450254	-1.3590456644694	+	+		3.45286532450254	-1.3590456644694	+	+		30.8845	31.094	31.0147	29.4498	29.8081	29.6581
tr|A0A0F6B1Q3|A0A0F6B1Q3_SALT1	tr|A0A0F6B1Q3|A0A0F6B1Q3_SALT1	A0A0F6B1Q3		STM14_1968	39.255	1013	19	53	53	19	18	19	16	17	18	16	0	245.06	0	0		3.8279848450931	-1.63775253295898	+	+		3.8279848450931	-1.63775253295898	+	+		32.3379	32.1741	32.4293	30.8082	30.5055	30.7144
tr|A0A0F6B1Q4|A0A0F6B1Q4_SALT1	tr|A0A0F6B1Q4|A0A0F6B1Q4_SALT1	A0A0F6B1Q4		STM14_1969	10.186	1014	3	45.1	45.1	3	3	3	3	3	3	3	0	40.113	0	0		0.242779254051558	0.209007263183594				0.242779254051558	0.209007263183594				25.8084	25.5832	24.6982	25.5222	25.5851	25.6094
tr|A0A0F6B1Q8|A0A0F6B1Q8_SALT1	tr|A0A0F6B1Q8|A0A0F6B1Q8_SALT1	A0A0F6B1Q8	sseJ	STM14_1974	46.077	1015	4	13	13	4	3	2	2	1	2	2	0	8.2173	1	2	SI_AvsB_Exclusively in A		-0.340949058532715				0.394369222565671	0.514378229777019				24.0595	23.5512	23.7247	24.1335	23.4644	25.2806
tr|A0A0F6B1R1|A0A0F6B1R1_SALT1	tr|A0A0F6B1R1|A0A0F6B1R1_SALT1	A0A0F6B1R1		STM14_1977	28.438	1016	13	54.5	54.5	13	10	9	10	10	10	10	0	66.615	0	0		2.87492660366104	0.661340713500977				2.87492660366104	0.661340713500977				27.6427	27.3796	27.5944	28.2351	28.1895	28.1761
tr|A0A0F6B1R6|A0A0F6B1R6_SALT1	tr|A0A0F6B1R6|A0A0F6B1R6_SALT1	A0A0F6B1R6		STM14_1982	24.369	1017	12	72.7	72.7	12	9	9	9	11	12	11	0	144.62	0	0		2.22205940642367	1.29185740152995	+	+		2.22205940642367	1.29185740152995	+			29.6736	29.6719	29.1069	30.5051	30.789	31.0339
tr|A0A0F6B1R8|A0A0F6B1R8_SALT1	tr|A0A0F6B1R8|A0A0F6B1R8_SALT1	A0A0F6B1R8	ydcF	STM14_1984	29.486	1018	15	61.3	61.3	15	15	14	14	12	14	14	0	181.71	0	0		0.131917573446873	-0.0366109212239607				0.131917573446873	-0.0366109212239607				30.692	30.5614	30.3483	30.5347	30.4674	30.4896
tr|A0A0F6B1R9|A0A0F6B1R9_SALT1	tr|A0A0F6B1R9|A0A0F6B1R9_SALT1	A0A0F6B1R9	hrpA	STM14_1985	146.47	1019	52	50.5	50.5	52	47	43	42	33	33	32	0	271.4	0	0		3.21616916144619	-0.991145451863609	+			3.21616916144619	-0.991145451863609	+			30.0002	29.7498	29.7879	28.7435	28.854	28.967
tr|A0A0F6B1S0|A0A0F6B1S0_SALT1	tr|A0A0F6B1S0|A0A0F6B1S0_SALT1	A0A0F6B1S0	acpD	STM14_1986	21.628	1020	7	53.2	53.2	7	2	2	0	4	7	6	0	23.071	1	0		1.59679293880656	3.60924593607585	+	+	+	1.76727743136067	3.1660016377767	+	+		23.6396	23.9473	25.1232	26.1265	28.3746	27.7071
tr|A0A0F6B1S1|A0A0F6B1S1_SALT1	tr|A0A0F6B1S1|A0A0F6B1S1_SALT1	A0A0F6B1S1		STM14_1987	16.137	1021	2	14.1	14.1	2	2	2	2	2	1	1	0.0015192	2.2667	0	2	SI_AvsB_Exclusively in A		-1.24878120422363				1.35250924399902	-2.00701459248861	+	+		26.1367	25.8317	26.5315	24.9178	24.7234	22.8375
tr|A0A0F6B1S5|A0A0F6B1S5_SALT1	tr|A0A0F6B1S5|A0A0F6B1S5_SALT1	A0A0F6B1S5	ldhA	STM14_1991	36.416	1024	25	66	66	25	24	24	22	18	17	21	0	312.18	0	0		3.87794358190132	-2.04562123616536	+	+	+	3.87794358190132	-2.04562123616536	+	+		32.9851	32.9198	32.6288	30.6974	30.7225	30.9771
tr|A0A0F6B1S9|A0A0F6B1S9_SALT1	tr|A0A0F6B1S9|A0A0F6B1S9_SALT1	A0A0F6B1S9	nifJ	STM14_1995	128.58	1025	45	51.8	51.8	45	42	41	38	18	22	17	0	323.31	0	0		3.91027854909884	-2.54299036661784	+	+	+	3.91027854909884	-2.54299036661784	+	+	+	30.9562	30.7576	30.5944	28.026	28.1648	28.4885
tr|A0A0F6B1T1|A0A0F6B1T1_SALT1	tr|A0A0F6B1T1|A0A0F6B1T1_SALT1	A0A0F6B1T1	ynaF	STM14_1997	15.714	1026	17	94.4	94.4	17	15	17	16	16	17	17	0	323.31	0	0		3.5947834597532	2.23098246256511	+	+	+	3.5947834597532	2.23098246256511	+	+		33.9121	34.2763	34.4309	36.6174	36.4115	36.2834
tr|A0A0F6B1T4|A0A0F6B1T4_SALT1	tr|A0A0F6B1T4|A0A0F6B1T4_SALT1	A0A0F6B1T4	ydaO	STM14_2000	35.356	1027	8	41.8	41.8	8	2	5	2	5	8	7	0	68.895	1	0		2.61531823277957	1.37897777557373	+	+		2.13722157567407	1.69667625427246	+	+		24.7968	25.943	25.5569	27.1221	27.1433	27.1214
tr|A0A0F6B1T5|A0A0F6B1T5_SALT1	tr|A0A0F6B1T5|A0A0F6B1T5_SALT1	A0A0F6B1T5	dbpA	STM14_2001	49.594	1028	12	44.4	44.4	12	12	10	9	1	4	2	0	113.22	0	1		2.4338316601295	-3.41566308339437	+	+	+	2.71175474941885	-3.84014002482096	+	+	+	28.8288	28.3068	27.8621	23.6434	25.1848	24.649
tr|A0A0F6B1T6|A0A0F6B1T6_SALT1	tr|A0A0F6B1T6|A0A0F6B1T6_SALT1	A0A0F6B1T6	zntB	STM14_2002	36.759	1029	6	25.4	25.4	6	5	4	4	2	2	2	0	17.277	0	3	SI_AvsB_Exclusively in A						1.28091541869177	-1.5528704325358	+			25.3909	25.0783	25.9195	24.9112	23.2167	23.6021
tr|A0A0F6B1T9|A0A0F6B1T9_SALT1	tr|A0A0F6B1T9|A0A0F6B1T9_SALT1	A0A0F6B1T9	ydaL	STM14_2005	21.641	1030	2	12.8	12.8	2	2	0	2	2	2	2	0	6.2006	1	0		1.07203694387381	0.795172691345215				1.57103408378094	0.848834355672199				24.6437	24.366	24.4103	25.2275	24.9743	25.7646
tr|A0A0F6B1U0|A0A0F6B1U0_SALT1	tr|A0A0F6B1U0|A0A0F6B1U0_SALT1	A0A0F6B1U0	ogt	STM14_2006	19.008	1031	8	62	62	8	6	7	4	6	6	8	0	90.427	0	0		2.36231889276319	1.21185620625814	+			2.36231889276319	1.21185620625814	+			25.8301	25.9049	25.3402	27.1189	26.8313	26.7605
tr|A0A0F6B1U1|A0A0F6B1U1_SALT1	tr|A0A0F6B1U1|A0A0F6B1U1_SALT1	A0A0F6B1U1	fnr	STM14_2007	27.883	1032	8	40.8	40.8	8	8	6	7	8	8	8	0	46.422	0	0		1.79467084665112	0.665600458780926				1.79467084665112	0.665600458780926				28.205	28.5104	28.1429	28.7879	28.8787	29.1885
tr|A0A0F6B1U2|A0A0F6B1U2_SALT1	tr|A0A0F6B1U2|A0A0F6B1U2_SALT1	A0A0F6B1U2	ydaA	STM14_2008	35.638	1033	17	71.1	71.1	17	16	17	16	16	15	16	0	323.31	0	0		0.195265215566126	0.119948069254555				0.195265215566126	0.119948069254555				33.0453	33.1717	32.6335	32.7976	33.3854	33.0275
tr|A0A0F6B1U5|A0A0F6B1U5_SALT1	tr|A0A0F6B1U5|A0A0F6B1U5_SALT1	A0A0F6B1U5		STM14_2011	21.75	1035	4	24.5	24.5	4	3	3	3	3	3	3	0	8.5253	0	2	SI_AvsB_Exclusively in A		0.0580546061197929				0.352931501050118	0.406110127766929				24.3043	24.0527	24.1548	24.2287	23.9895	25.512
tr|A0A0F6B1U6|A0A0F6B1U6_SALT1	tr|A0A0F6B1U6|A0A0F6B1U6_SALT1	A0A0F6B1U6		STM14_2012	24.804	1036	6	46.1	46.1	6	3	3	2	5	5	4	0	46.353	0	0		3.4731262570378	1.04244804382324	+			3.4731262570378	1.04244804382324	+			25.0671	24.9203	24.7542	25.9733	25.9298	25.9659
tr|A0A0F6B1V2|A0A0F6B1V2_SALT1	tr|A0A0F6B1V2|A0A0F6B1V2_SALT1	A0A0F6B1V2		STM14_2021	21.696	1037	3	27.6	27.6	3	1	1	0	1	3	3	0	12.76	3	1	SI_AvsB_Exclusively in B						0.304224329881889	0.186550776163735				24.1172	23.4924	24.246	23.9726	24.1597	24.283
tr|A0A0F6B1V3|A0A0F6B1V3_SALT1	tr|A0A0F6B1V3|A0A0F6B1V3_SALT1	A0A0F6B1V3		STM14_2022	24.887	1038	8	48.5	48.5	8	3	4	4	6	6	6	0	47.678	0	0		3.53389702550988	1.42448806762695	+	+		3.53389702550988	1.42448806762695	+	+		25.4637	25.5255	25.6803	27.1256	27.0327	26.7847
tr|A0A0F6B1V4|A0A0F6B1V4_SALT1	tr|A0A0F6B1V4|A0A0F6B1V4_SALT1	A0A0F6B1V4		STM14_2023	32.407	1039	15	61.6	61.6	15	14	12	11	7	14	12	0	72.987	0	0		0.771937592217075	-0.18651008605957				0.771937592217075	-0.18651008605957				28.3382	28.2904	28.3292	28.3404	27.9642	28.0938
tr|A0A0F6B1V6|A0A0F6B1V6_SALT1	tr|A0A0F6B1V6|A0A0F6B1V6_SALT1	A0A0F6B1V6		STM14_2025	33.94	1040	5	25.6	25.6	5	3	5	3	0	2	1	0	10.011	0	3	SI_AvsB_Exclusively in A						2.97165314434647	-1.85385767618815	+	+		25.196	25.6693	25.7609	23.9458	23.5124	23.6064
tr|A0A0F6B1V8|A0A0F6B1V8_SALT1	tr|A0A0F6B1V8|A0A0F6B1V8_SALT1	A0A0F6B1V8	mppA	STM14_2027	59.876	1042	29	75.4	75.4	29	26	26	26	24	27	25	0	323.31	0	0		2.62564740996231	-0.140968958536785				2.62564740996231	-0.140968958536785				31.2351	31.2311	31.1777	31.056	31.0803	31.0847
tr|A0A0F6B1V9|A0A0F6B1V9_SALT1	tr|A0A0F6B1V9|A0A0F6B1V9_SALT1	A0A0F6B1V9	ycjI	STM14_2028	26.475	1043	6	35.1	35.1	6	4	3	5	4	2	4	0	42.205	0	0		0.0900571131151448	0.138691584269207				0.0900571131151448	0.138691584269207				25.0573	26.3483	26.4329	25.4728	26.2297	26.5522
tr|A0A0F6B1W0|A0A0F6B1W0_SALT1	tr|A0A0F6B1W0|A0A0F6B1W0_SALT1	A0A0F6B1W0	ycjG	STM14_2029	34.678	1044	11	56.7	56.7	11	9	8	9	6	8	8	0	100.09	0	0		0.262118600053741	-0.192698796590168				0.262118600053741	-0.192698796590168				28.5894	28.7609	27.9602	27.9246	28.3443	28.4635
tr|A0A0F6B1W1|A0A0F6B1W1_SALT1	tr|A0A0F6B1W1|A0A0F6B1W1_SALT1	A0A0F6B1W1	tpx	STM14_2030	18.025	1045	11	92.3	92.3	11	11	11	11	11	11	11	0	323.31	0	0		2.85359892260772	0.787879943847656	+			2.85359892260772	0.787879943847656	+			33.0023	33.0578	32.7724	33.6829	33.8292	33.6841
tr|A0A0F6B1W4|A0A0F6B1W4_SALT1	tr|A0A0F6B1W4|A0A0F6B1W4_SALT1	A0A0F6B1W4	tyrR	STM14_2033	57.679	1046	27	71.5	71.5	27	23	24	22	23	20	21	0	323.31	0	0		3.14962157126121	-1.0544605255127	+			3.14962157126121	-1.0544605255127	+			31.1041	30.8943	30.9802	29.9566	29.7674	30.0913
tr|A0A0F6B1W5|A0A0F6B1W5_SALT1	tr|A0A0F6B1W5|A0A0F6B1W5_SALT1	A0A0F6B1W5	ycjF	STM14_2034	39.226	1047	3	11.3	11.3	3	1	1	2	3	2	2	0	12.075	2	0	SI_AvsB_Exclusively in B		0.08055814107259				0.988289062861057	1.31859397888184	+			24.0527	24.1449	25.9559	25.8676	26.0914	26.1503
tr|A0A0F6B1W6|A0A0F6B1W6_SALT1	tr|A0A0F6B1W6|A0A0F6B1W6_SALT1	A0A0F6B1W6	ycjX	STM14_2035	52.755	1048	14	43.5	43.5	14	8	9	11	9	11	11	0	42.35	0	0		0.825278140573116	0.327774047851563				0.825278140573116	0.327774047851563				26.9871	27.2333	26.8327	27.3032	27.6104	27.1228
tr|A0A0F6B1W7|A0A0F6B1W7_SALT1	tr|A0A0F6B1W7|A0A0F6B1W7_SALT1	A0A0F6B1W7	pspE	STM14_2036	11.882	1049	5	53.8	53.8	5	1	3	3	3	3	5	0	41.555	0	0		0.877976066916337	1.04673639933268	+			0.877976066916337	1.04673639933268				25.8093	25.7572	26.9967	26.7708	26.9449	27.9877
tr|A0A0F6B1X0|A0A0F6B1X0_SALT1	tr|A0A0F6B1X0|A0A0F6B1X0_SALT1	A0A0F6B1X0	pspB	STM14_2039	8.817	1050	2	24.3	24.3	2	2	2	1	1	1	1	0	11.293	1	3	SI_AvsB_Exclusively in A						0.531720943158343	-1.70562108357747				26.284	28.2588	24.3387	25.9641	23.0461	24.7545
tr|A0A0F6B1X1|A0A0F6B1X1_SALT1	tr|A0A0F6B1X1|A0A0F6B1X1_SALT1	A0A0F6B1X1	pspA	STM14_2040	25.524	1051	18	64.9	64.9	18	18	15	17	17	18	15	0	291.91	0	0		0.0139927548301934	-0.00763511657714844				0.0139927548301934	-0.00763511657714844				31.2588	31.4566	30.8491	31.1871	31.2191	31.1353
tr|A0A0F6B1X2|A0A0F6B1X2_SALT1	tr|A0A0F6B1X2|A0A0F6B1X2_SALT1	A0A0F6B1X2	pspF	STM14_2041	36.827	1052	14	57.7	57.7	14	8	10	9	11	11	12	0	130.26	0	0		1.48376211142305	0.623729070027668				1.48376211142305	0.623729070027668				27.2357	27.0905	26.7703	27.6005	27.4496	27.9177
tr|A0A0F6B1X3|A0A0F6B1X3_SALT1	tr|A0A0F6B1X3|A0A0F6B1X3_SALT1	A0A0F6B1X3	sapA	STM14_2042	61.65	1053	15	45.5	45.5	15	13	13	13	8	11	8	0	119.68	0	0		4.91840702668619	-1.00148963928223	+			4.91840702668619	-1.00148963928223	+			28.2721	28.219	28.2938	27.3147	27.2088	27.257
tr|A0A0F6B1X6|A0A0F6B1X6_SALT1	tr|A0A0F6B1X6|A0A0F6B1X6_SALT1	A0A0F6B1X6	sapD	STM14_2045	37.571	1055	12	49.7	49.7	12	11	9	8	4	8	7	0	34.293	0	0		2.89658119604106	-1.1174201965332	+			2.89658119604106	-1.1174201965332	+			26.7152	26.7525	27.029	25.5251	25.839	25.7803
tr|A0A0F6B1X7|A0A0F6B1X7_SALT1	tr|A0A0F6B1X7|A0A0F6B1X7_SALT1	A0A0F6B1X7	sapF	STM14_2046	30.671	1056	7	35.1	35.1	7	6	6	6	3	6	6	0	24.376	0	0		2.26504941799583	-0.57294209798177				2.26504941799583	-0.57294209798177				26.4685	26.2852	26.4635	25.6617	25.9258	25.9109
tr|A0A0F6B1X8|A0A0F6B1X8_SALT1	tr|A0A0F6B1X8|A0A0F6B1X8_SALT1	A0A0F6B1X8		STM14_2047	26.511	1057	3	11.5	11.5	3	1	0	0	3	3	3	0	3.4669	3	0	SI_AvsB_Exclusively in B						3.00439410091227	2.72220865885416	+	+		25.0365	24.0581	24.6085	27.0479	27.2934	27.5284
sp|D0ZIB5|STEC_SALT1	sp|D0ZIB5|STEC_SALT1	D0ZIB5	steC	STM14_2050	52.301	62	25	58.4	58.4	25	16	17	15	21	23	22	0	165	0	0		3.22542057304988	1.9765510559082	+	+		3.22542057304988	1.9765510559082	+	+		28.2369	28.7177	28.2095	30.5077	30.1392	30.4468
tr|A0A0F6B1Y3|A0A0F6B1Y3_SALT1	tr|A0A0F6B1Y3|A0A0F6B1Y3_SALT1	A0A0F6B1Y3	fabI	STM14_2053	27.761	1058	16	64.1	64.1	16	16	16	16	16	16	16	0	303.62	0	0		2.82709177115284	0.347178141276039				2.82709177115284	0.347178141276039				33.629	33.6916	33.5384	33.9579	33.9664	33.9762
tr|A0A0F6B1Y6|A0A0F6B1Y6_SALT1	tr|A0A0F6B1Y6|A0A0F6B1Y6_SALT1	A0A0F6B1Y6	rnb	STM14_2056	72.439	1059	30	54.7	54.7	30	26	26	25	25	28	27	0	270.4	0	0		2.30420622265187	0.381038029988606				2.30420622265187	0.381038029988606				30.2318	30.236	30.0836	30.5418	30.6533	30.4995
tr|A0A0F6B1Y8|A0A0F6B1Y8_SALT1	tr|A0A0F6B1Y8|A0A0F6B1Y8_SALT1	A0A0F6B1Y8	yciR	STM14_2058	74.677	1060	3	6.1	6.1	3	3	3	2	0	0	0	0	3.3684	1	3	SI_AvsB_Exclusively in A						0.0266642229185825	-0.0482953389485701				24.7121	24.0701	23.1059	23.8773	24.6055	23.2604
tr|A0A0F6B1Z0|A0A0F6B1Z0_SALT1	tr|A0A0F6B1Z0|A0A0F6B1Z0_SALT1	A0A0F6B1Z0	yciT	STM14_2060	27.477	1061	15	80	80	15	11	13	12	12	13	14	0	129.28	0	0		2.0719258483914	0.663496017456055				2.0719258483914	0.663496017456055				28.0608	28.2863	28.5338	28.9275	28.9766	28.9673
tr|A0A0F6B1Z2|A0A0F6B1Z2_SALT1	tr|A0A0F6B1Z2|A0A0F6B1Z2_SALT1	A0A0F6B1Z2	osmB	STM14_2062	6.936	1062	3	59.7	59.7	3	2	3	3	1	2	0	0	247.49	0	2	SI_AvsB_Exclusively in A		-2.93606440226237				2.16870777660411	-4.30337397257487	+	+	+	28.99	28.5894	30.1399	24.4787	26.3037	24.0267
tr|A0A0F6B1Z3|A0A0F6B1Z3_SALT1	tr|A0A0F6B1Z3|A0A0F6B1Z3_SALT1	A0A0F6B1Z3	yciH	STM14_2063	11.526	1063	2	17.6	17.6	2	2	2	2	2	1	1	0	5.9894	0	2	SI_AvsB_Exclusively in A		0.355197270711262				0.352743682873224	-0.641808827718101				25.5154	25.6948	25.7958	26.0239	25.5031	23.5536
tr|A0A0F6B1Z4|A0A0F6B1Z4_SALT1	tr|A0A0F6B1Z4|A0A0F6B1Z4_SALT1	A0A0F6B1Z4	pyrF	STM14_2064	26.328	1064	14	75.1	75.1	14	9	8	8	10	13	12	0	118.72	0	0		3.10652594427241	0.838303248087566	+			3.10652594427241	0.838303248087566	+			28.1822	28.1048	28.1577	29.1583	28.8641	28.9372
tr|A0A0F6B1Z6|A0A0F6B1Z6_SALT1	tr|A0A0F6B1Z6|A0A0F6B1Z6_SALT1	A0A0F6B1Z6	yciM	STM14_2066	44.564	1065	10	28.5	28.5	10	8	10	5	5	6	5	0	61.648	0	0		2.11407999865533	-0.810544331868492	+			2.11407999865533	-0.810544331868492				27.1039	27.1135	26.9795	26.1061	26.5699	26.0892
tr|A0A0F6B1Z7|A0A0F6B1Z7_SALT1	tr|A0A0F6B1Z7|A0A0F6B1Z7_SALT1	A0A0F6B1Z7	yciS	STM14_2067	11.385	1066	1	17.6	17.6	1	1	1	1	1	1	1	0.0015169	2.253	0	0		0.022535527583132	-0.0155359903971366				0.022535527583132	-0.0155359903971366				27.1049	26.8215	26.3677	26.6834	26.9142	26.6499
tr|A0A0F6B1Z8|A0A0F6B1Z8_SALT1	tr|A0A0F6B1Z8|A0A0F6B1Z8_SALT1	A0A0F6B1Z8	pgpB	STM14_2068	29.244	1067	3	15.7	15.7	3	3	3	3	1	2	1	0	21.425	0	2	SI_AvsB_Exclusively in A		-1.00625991821289				1.58713204179798	-1.80987739562988	+	+		26.1705	25.264	25.3183	23.654	24.578	23.0912
tr|A0A0F6B1Z9|A0A0F6B1Z9_SALT1	tr|A0A0F6B1Z9|A0A0F6B1Z9_SALT1	A0A0F6B1Z9	ribA	STM14_2069	21.635	1068	13	79.6	79.6	13	13	13	11	12	11	11	0	199.53	0	0		1.11725169425157	0.485343933105469				1.11725169425157	0.485343933105469				29.2394	29.3159	29.6863	30.1789	29.6624	29.8562
tr|A0A0F6B200|A0A0F6B200_SALT1	tr|A0A0F6B200|A0A0F6B200_SALT1	A0A0F6B200	acnA	STM14_2070	97.501	1069	62	76.2	76.2	62	61	60	58	56	55	55	0	323.31	0	0		5.2371983854747	-1.30856959025065	+	+		5.2371983854747	-1.30856959025065	+	+		35.2106	35.122	35.1853	33.8511	33.924	33.8171
tr|A0A0F6B202|A0A0F6B202_SALT1	tr|A0A0F6B202|A0A0F6B202_SALT1	A0A0F6B202	cysB	STM14_2072	36.013	1070	13	55.2	55.2	13	13	11	11	12	13	12	0	121.45	0	0		1.70943363680428	0.425063451131184				1.70943363680428	0.425063451131184				28.7879	28.8829	28.8855	29.0679	29.336	29.4277
tr|A0A0F6B205|A0A0F6B205_SALT1	tr|A0A0F6B205|A0A0F6B205_SALT1	A0A0F6B205	topA	STM14_2075	97.302	1071	52	75.7	75.7	52	45	47	48	39	42	39	0	323.31	0	0		3.3285092611692	-0.97847747802734	+			3.3285092611692	-0.97847747802734	+			32.3168	32.1183	32.018	31.1947	31.2133	31.1096
tr|A0A0F6B207|A0A0F6B207_SALT1	tr|A0A0F6B207|A0A0F6B207_SALT1	A0A0F6B207	yciN	STM14_2077	9.3936	1072	8	90.4	90.4	8	6	6	7	7	8	8	0	116.05	0	0		4.61416333779543	1.30480194091797	+	+		4.61416333779543	1.30480194091797	+	+		29.7779	29.87	29.9187	31.2181	31.1838	31.0792
tr|A0A0F6B208|A0A0F6B208_SALT1	tr|A0A0F6B208|A0A0F6B208_SALT1	A0A0F6B208	sohB	STM14_2078	38.965	1073	15	60.9	60.9	15	14	15	13	12	14	14	0	156.64	0	0		0.59070873133467	-0.264453252156578				0.59070873133467	-0.264453252156578				29.2953	29.2884	28.8753	28.6031	28.9989	29.0637
tr|A0A0F6B210|A0A0F6B210_SALT1	tr|A0A0F6B210|A0A0F6B210_SALT1	A0A0F6B210	yciK	STM14_2080	28.073	1074	17	67.6	67.6	17	16	16	15	16	17	16	0	252.81	0	0		2.35889984456074	0.910984039306641	+			2.35889984456074	0.910984039306641	+			30.571	30.7712	30.3037	31.381	31.618	31.3798
tr|A0A0F6B211|A0A0F6B211_SALT1	tr|A0A0F6B211|A0A0F6B211_SALT1	A0A0F6B211	btuR	STM14_2081	21.725	1075	10	59.2	59.2	10	10	8	8	8	8	9	0	88.065	0	0		3.93915192805105	1.10197194417318	+			3.93915192805105	1.10197194417318	+			28.4943	28.5424	28.4856	29.5317	29.7518	29.5447
tr|A0A0F6B212|A0A0F6B212_SALT1	tr|A0A0F6B212|A0A0F6B212_SALT1	A0A0F6B212	yciL	STM14_2082	32.612	1076	15	49.1	49.1	15	10	10	8	12	10	12	0	103.85	0	0		0.706579720153509	0.172426859537762				0.706579720153509	0.172426859537762				27.8413	27.8654	27.864	28.0906	27.8137	28.1837
tr|A0A0F6B213|A0A0F6B213_SALT1	tr|A0A0F6B213|A0A0F6B213_SALT1	A0A0F6B213	trpH	STM14_2084	32.395	1077	4	21.8	21.8	4	0	1	0	1	4	3	0	16.643	3	1	SI_AvsB_Exclusively in B						0.0579133067399311	0.0408185323079415				24.6476	24.4475	24.7214	24.1904	24.8257	24.9228
tr|A0A0F6B217|A0A0F6B217_SALT1	tr|A0A0F6B217|A0A0F6B217_SALT1	A0A0F6B217	trpC	STM14_2088	49.201	1078	14	42.7	42.7	14	11	11	11	11	11	10	0	118.62	0	0		0.727115933214153	0.20799954732259				0.727115933214153	0.20799954732259				26.7676	26.4107	26.765	26.867	26.7542	26.946
tr|A0A0F6B218|A0A0F6B218_SALT1	tr|A0A0F6B218|A0A0F6B218_SALT1	A0A0F6B218	trpB	STM14_2089	42.867	1079	13	46.9	46.9	13	10	9	9	12	9	11	0	98.779	0	0		2.19883590075638	0.781801223754883	+			2.19883590075638	0.781801223754883				28.0984	27.8336	28.2684	28.8548	28.7089	28.982
tr|A0A0F6B219|A0A0F6B219_SALT1	tr|A0A0F6B219|A0A0F6B219_SALT1	A0A0F6B219	trpA	STM14_2090	28.671	1080	14	64.9	64.9	14	9	10	10	13	14	13	0	119.25	0	0		4.30516397962544	1.22681935628255	+	+		4.30516397962544	1.22681935628255	+	+		27.7607	27.968	27.8968	29.1067	29.055	29.1443
tr|A0A0F6B220|A0A0F6B220_SALT1	tr|A0A0F6B220|A0A0F6B220_SALT1	A0A0F6B220	yciG	STM14_2091	6.2245	1081	2	20	20	2	2	2	2	2	2	2	0	46.488	0	0		1.93204487178326	-5.33448028564453	+	+	+	1.93204487178326	-5.33448028564453	+	+	+	34.4698	34.2046	36.2264	31.378	27.8017	29.7177
tr|A0A0F6B221|A0A0F6B221_SALT1	tr|A0A0F6B221|A0A0F6B221_SALT1	A0A0F6B221	yciF	STM14_2092	18.652	1082	17	82	82	17	16	17	15	13	14	13	0	323.31	0	0		4.41274173535285	-5.62398974100749	+	+	+	4.41274173535285	-5.62398974100749	+	+	+	37.29	37.0999	37.212	31.7129	31.0396	31.9774
tr|A0A0F6B222|A0A0F6B222_SALT1	tr|A0A0F6B222|A0A0F6B222_SALT1	A0A0F6B222	yciE	STM14_2093	18.972	1083	20	94.6	94.6	20	20	20	20	14	11	14	0	323.31	0	0		4.24536822481671	-5.88988240559896	+	+	+	4.24536822481671	-5.88988240559896	+	+	+	36.9862	36.6025	36.8616	30.6886	30.5533	31.5387
tr|A0A0F6B223|A0A0F6B223_SALT1	tr|A0A0F6B223|A0A0F6B223_SALT1	A0A0F6B223		STM14_2094	31.846	1084	19	74.3	74.3	19	19	19	19	15	16	14	0	323.31	0	0		4.60149574201855	-5.87937482198079	+	+	+	4.60149574201855	-5.87937482198079	+	+	+	35.8553	35.7896	35.82	30.0292	29.4443	30.3532
tr|A0A0F6B224|A0A0F6B224_SALT1	tr|A0A0F6B224|A0A0F6B224_SALT1	A0A0F6B224	ompW	STM14_2095	22.958	1085	6	50	50	6	5	4	4	6	6	5	0	110.75	0	0		1.2142602058966	1.41452662150065	+			1.2142602058966	1.41452662150065	+			28.6606	28.3063	27.3918	28.8017	30.161	29.6397
tr|A0A0F6B228|A0A0F6B228_SALT1	tr|A0A0F6B228|A0A0F6B228_SALT1	A0A0F6B228	yciA	STM14_2099	14.364	1086	3	33.1	33.1	3	2	2	2	2	3	2	0	26.345	0	2	SI_AvsB_Exclusively in A		0.561453501383465				0.46682864068869	-0.904053370157875				25.9752	25.9226	25.2263	23.505	26.2695	24.6375
tr|A0A0F6B230|A0A0F6B230_SALT1	tr|A0A0F6B230|A0A0F6B230_SALT1	A0A0F6B230	yciI	STM14_2101	10.594	1087	5	36.7	36.7	5	3	4	5	4	4	4	0	26.88	0	0		4.22004438022372	1.8914794921875	+	+	+	4.22004438022372	1.8914794921875	+	+		29.6638	29.866	29.7882	31.8123	31.5034	31.6767
tr|A0A0F6B232|A0A0F6B232_SALT1	tr|A0A0F6B232|A0A0F6B232_SALT1	A0A0F6B232	cls	STM14_2103	54.734	1089	9	25.5	25.5	9	7	6	4	5	8	5	0	71.676	0	0		0.87725364469381	-0.186245600382488				0.87725364469381	-0.186245600382488				26.1085	26.2341	26.2842	25.9022	26.1841	25.9817
tr|A0A0F6B234|A0A0F6B234_SALT1	tr|A0A0F6B234|A0A0F6B234_SALT1	A0A0F6B234	oppF	STM14_2106	37.254	1090	20	68.9	68.9	20	15	16	14	20	20	19	0	170.55	0	0		3.32746185121928	1.69462649027507	+	+		3.32746185121928	1.69462649027507	+	+		29.2782	29.5401	28.9823	30.9344	30.988	30.9621
tr|A0A0F6B235|A0A0F6B235_SALT1	tr|A0A0F6B235|A0A0F6B235_SALT1	A0A0F6B235	oppD	STM14_2107	36.864	1091	20	81.2	81.2	20	15	18	14	19	18	18	0	211.94	0	0		2.1100367218512	1.36320432027181	+	+		2.1100367218512	1.36320432027181	+			29.8274	30.1564	29.5364	30.7867	31.3769	31.4461
tr|A0A0F6B236|A0A0F6B236_SALT1	tr|A0A0F6B236|A0A0F6B236_SALT1	A0A0F6B236	oppC	STM14_2108	33.09	1092	4	8.6	8.6	4	4	4	3	3	4	3	0	8.83	0	0		3.24562651328825	1.10579872131348	+			3.24562651328825	1.10579872131348	+			26.2116	26.2055	26.2868	27.5292	27.3359	27.1561
tr|A0A0F6B237|A0A0F6B237_SALT1	tr|A0A0F6B237|A0A0F6B237_SALT1	A0A0F6B237	oppB	STM14_2109	33.42	1093	5	21.2	21.2	5	4	4	3	5	5	5	0	25.267	0	0		2.24634172487002	1.6275806427002	+	+		2.24634172487002	1.6275806427002	+	+		26.1822	26.5759	25.6762	27.4962	28.017	27.8038
tr|A0A0F6B238|A0A0F6B238_SALT1	tr|A0A0F6B238|A0A0F6B238_SALT1	A0A0F6B238	oppA	STM14_2110	61.291	1094	48	82.1	82.1	48	44	46	42	45	48	47	0	323.31	0	0		4.55654826327785	1.85355122884115	+	+	+	4.55654826327785	1.85355122884115	+	+		34.1289	34.3612	34.1943	35.9839	36.1591	36.1022
tr|A0A0F6B241|A0A0F6B241_SALT1	tr|A0A0F6B241|A0A0F6B241_SALT1	A0A0F6B241	adhE	STM14_2113	96.214	1095	73	87	87	73	71	69	70	61	61	60	0	323.31	0	0		4.80157386566593	-2.17451731363933	+	+	+	4.80157386566593	-2.17451731363933	+	+		35.8829	35.7727	35.602	33.5208	33.5813	33.6321
tr|A0A0F6B242|A0A0F6B242_SALT1	tr|A0A0F6B242|A0A0F6B242_SALT1	A0A0F6B242	tdk_2 tdk	STM14_2114	23.404	1096	11	69.8	69.8	11	7	9	9	10	10	11	0	161.76	0	0		3.16646493137668	0.740756988525391	+			3.16646493137668	0.740756988525391				27.9494	27.8116	27.7462	28.5017	28.5572	28.6708
tr|A0A0F6B244|A0A0F6B244_SALT1	tr|A0A0F6B244|A0A0F6B244_SALT1	A0A0F6B244	hns	STM14_2116	15.542	1097	13	70.8	65.7	12	12	12	11	12	12	12	0	321.37	0	0		0.937729679308356	-0.208702087402344				0.937729679308356	-0.208702087402344				35.3914	35.2006	35.5559	35.1711	35.2049	35.1459
tr|A0A0F6B246|A0A0F6B246_SALT1	tr|A0A0F6B246|A0A0F6B246_SALT1	A0A0F6B246	galU	STM14_2118	32.906	1098	17	67.2	67.2	17	17	17	17	15	17	16	0	323.31	0	0		1.45958815293812	-0.583816528320313				1.45958815293812	-0.583816528320313				32.8401	32.6941	32.2915	31.9326	32.1987	31.9429
tr|A0A0F6B247|A0A0F6B247_SALT1	tr|A0A0F6B247|A0A0F6B247_SALT1	A0A0F6B247	hnr	STM14_2119	37.208	1099	10	45.1	45.1	10	8	9	6	7	9	6	0	42.614	0	0		1.75662417069702	-0.712153752644856				1.75662417069702	-0.712153752644856				27.3605	27.5136	27.1928	26.4014	26.5906	26.9384
tr|A0A0F6B248|A0A0F6B248_SALT1	tr|A0A0F6B248|A0A0F6B248_SALT1	A0A0F6B248	ychK	STM14_2120	33.093	1100	7	41.9	41.9	7	4	5	5	4	5	3	0	21.549	0	1		0.671405493703481	-0.321472485860188				0.426220609085395	-0.199309031168617				25.4534	25.731	25.2632	25.3008	25.0213	25.5275
tr|A0A0F6B249|A0A0F6B249_SALT1	tr|A0A0F6B249|A0A0F6B249_SALT1	A0A0F6B249	ychJ	STM14_2121	17.065	1101	7	60.5	53.9	6	6	6	5	5	5	5	0	21.301	0	0		2.30833800582271	0.441193898518879				2.30833800582271	0.441193898518879				25.6754	25.7247	25.6247	26.16	26.2147	25.9737
tr|A0A0F6B250|A0A0F6B250_SALT1	tr|A0A0F6B250|A0A0F6B250_SALT1	A0A0F6B250	purU	STM14_2122	31.829	1102	21	82.9	82.9	21	17	16	17	18	18	20	0	270.16	0	0		3.3329983697868	0.675357182820637	+			3.3329983697868	0.675357182820637				30.4383	30.438	30.4116	31.0556	31.0274	31.2309
tr|A0A0F6B256|A0A0F6B256_SALT1	tr|A0A0F6B256|A0A0F6B256_SALT1	A0A0F6B256	narH	STM14_2131	57.803	1104	29	75	64.2	23	21	22	20	18	18	17	0	323.31	0	0		1.87342968439414	-0.62544059753418				1.87342968439414	-0.62544059753418				30.9717	31.0013	31.3569	30.6464	30.4062	30.4009
tr|A0A0F6B257|A0A0F6B257_SALT1	tr|A0A0F6B257|A0A0F6B257_SALT1	A0A0F6B257	narG	STM14_2132	140.69	1105	69	69.7	60	57	52	53	51	47	51	52	0	323.31	0	0		1.67712349571493	-0.495346069335941				1.67712349571493	-0.495346069335941				32.0085	32.0789	31.9323	31.3199	31.7527	31.461
tr|A0A0F6B262|A0A0F6B262_SALT1	tr|A0A0F6B262|A0A0F6B262_SALT1	A0A0F6B262	narL	STM14_2137	23.859	1107	10	57.9	57.9	10	9	9	9	10	9	9	0	126.67	0	0		0.473342661074995	0.159020741780601				0.473342661074995	0.159020741780601				29.7946	29.5445	29.3813	29.571	29.8401	29.7864
tr|A0A0F6B264|A0A0F6B264_SALT1	tr|A0A0F6B264|A0A0F6B264_SALT1	A0A0F6B264	ychN	STM14_2139	12.668	1108	5	69.2	69.2	5	4	5	4	2	4	4	0	34.709	0	0		0.823435474036331	-1.23348426818848	+			0.823435474036331	-1.23348426818848	+			28.199	27.1041	28.0543	26.7732	27.4689	25.4149
tr|A0A0F6B265|A0A0F6B265_SALT1	tr|A0A0F6B265|A0A0F6B265_SALT1	A0A0F6B265	chaB	STM14_2140	8.9788	1109	7	69.7	69.7	7	6	7	6	3	6	5	0	91.645	0	0		5.25488519605062	-5.30952072143555	+	+	+	5.25488519605062	-5.30952072143555	+	+	+	32.977	32.7797	32.847	27.8405	27.3081	27.5266
tr|A0A0F6B267|A0A0F6B267_SALT1	tr|A0A0F6B267|A0A0F6B267_SALT1	A0A0F6B267	kdsA	STM14_2142	30.795	1110	23	87.7	87.7	23	21	22	22	23	23	22	0	323.31	0	0		3.01002568298961	0.3330078125				3.01002568298961	0.3330078125				33.4962	33.4699	33.433	33.7403	33.8004	33.8574
tr|A0A0F6B271|A0A0F6B271_SALT1	tr|A0A0F6B271|A0A0F6B271_SALT1	A0A0F6B271	prfA	STM14_2146	40.461	1111	18	62.2	62.2	18	11	14	13	13	13	15	0	113.3	0	0		0.7419323237749	0.182663599650066				0.7419323237749	0.182663599650066				28.9312	28.9543	28.6912	29.173	29.0399	28.9118
tr|A0A0F6B274|A0A0F6B274_SALT1	tr|A0A0F6B274|A0A0F6B274_SALT1	A0A0F6B274	lolB	STM14_2149	23.686	1112	13	68.6	68.6	13	12	11	9	9	9	10	0	51.439	0	0		1.20167761654056	-0.856011072794598	+			1.20167761654056	-0.856011072794598				29.3115	29.1384	28.7065	27.6316	28.4908	28.466
tr|A0A0F6B275|A0A0F6B275_SALT1	tr|A0A0F6B275|A0A0F6B275_SALT1	A0A0F6B275	ipk	STM14_2150	30.883	1113	10	54.4	54.4	10	9	8	8	7	8	7	0	54.731	0	0		1.36759165773264	-0.394098917643227				1.36759165773264	-0.394098917643227				27.6963	27.4969	27.6821	27.4068	27.006	27.2802
tr|A0A0F6B278|A0A0F6B278_SALT1	tr|A0A0F6B278|A0A0F6B278_SALT1	A0A0F6B278	prsA	STM14_2153	34.216	1114	17	56.5	56.5	17	17	17	17	17	17	17	0	323.31	0	0		1.99207054031194	0.691377639770508				1.99207054031194	0.691377639770508				32.06	32.1702	31.9448	32.5371	33.0036	32.7085
tr|A0A0F6B281|A0A0F6B281_SALT1	tr|A0A0F6B281|A0A0F6B281_SALT1	A0A0F6B281	pth	STM14_2156	21.178	1116	9	58.8	58.8	9	7	6	9	8	9	9	0	64.016	0	0		2.00490831525267	0.503081003824871				2.00490831525267	0.503081003824871				28.4471	28.2196	28.533	28.9147	28.8009	28.9933
tr|A0A0F6B282|A0A0F6B282_SALT1	tr|A0A0F6B282|A0A0F6B282_SALT1	A0A0F6B282	ychF	STM14_2157	39.63	1117	21	72.7	72.7	21	21	20	20	19	20	21	0	312.77	0	0		0.216150224035096	0.0596338907877616				0.216150224035096	0.0596338907877616				31.7035	31.6185	31.687	31.9365	31.6081	31.6433
tr|A0A0F6B284|A0A0F6B284_SALT1	tr|A0A0F6B284|A0A0F6B284_SALT1	A0A0F6B284		STM14_2159	48.813	1118	6	19.2	19.2	6	0	1	0	3	5	6	0	13.792	3	0	SI_AvsB_Exclusively in B						2.75244568035932	1.45200157165527	+	+		23.9046	23.8647	24.3107	25.2232	25.6789	25.5339
tr|A0A0F6B295|A0A0F6B295_SALT1	tr|A0A0F6B295|A0A0F6B295_SALT1	A0A0F6B295		STM14_2170	48.037	1119	29	73.9	73.9	29	24	26	26	28	29	26	0	323.31	0	0		3.63520732720918	3.08912531534831	+	+	+	3.63520732720918	3.08912531534831	+	+	+	31.5216	32.0698	31.3338	34.5561	34.9299	34.7065
tr|A0A0F6B297|A0A0F6B297_SALT1	tr|A0A0F6B297|A0A0F6B297_SALT1	A0A0F6B297	treA	STM14_2172	63.558	1120	29	67.7	67.7	29	29	29	27	23	21	21	0	323.31	0	0		5.79545163655234	-3.45450146993001	+	+	+	5.79545163655234	-3.45450146993001	+	+	+	34.409	34.2474	34.1387	30.8059	30.8102	30.8154
tr|A0A0F6B2A0|A0A0F6B2A0_SALT1	tr|A0A0F6B2A0|A0A0F6B2A0_SALT1	A0A0F6B2A0	emtA	STM14_2175	22.427	1122	2	26.1	26.1	2	2	2	2	1	2	1	0	24.662	0	2	SI_AvsB_Exclusively in A		0.496852874755859				0.639656548789245	-1.3098996480306				26.0568	26.0488	25.8381	24.0804	26.478	23.4554
tr|A0A0F6B2A1|A0A0F6B2A1_SALT1	tr|A0A0F6B2A1|A0A0F6B2A1_SALT1	A0A0F6B2A1	ldcA	STM14_2176	33.351	1123	12	46.4	46.4	12	12	11	11	10	10	10	0	103.75	0	0		1.81455444753435	-0.766614278157554	+			1.81455444753435	-0.766614278157554				29.7607	29.5133	29.3212	28.5851	28.6706	29.0396
tr|A0A0F6B2A2|A0A0F6B2A2_SALT1	tr|A0A0F6B2A2|A0A0F6B2A2_SALT1	A0A0F6B2A2	ycgO	STM14_2177	62.469	1124	3	8	8	3	3	3	3	0	1	1	0	31.145	0	3	SI_AvsB_Exclusively in A						2.59409485358444	-1.84642473856608	+	+		25.7779	25.6927	25.4538	24.2836	23.4134	23.6881
tr|A0A0F6B2A3|A0A0F6B2A3_SALT1	tr|A0A0F6B2A3|A0A0F6B2A3_SALT1	A0A0F6B2A3	dadX	STM14_2178	38.804	1125	14	52.5	52.5	14	12	12	12	13	14	13	0	248.94	0	0		3.19409960241225	0.886192321777344	+			3.19409960241225	0.886192321777344	+			29.7268	29.7548	29.6372	30.7384	30.5932	30.4458
tr|A0A0F6B2A4|A0A0F6B2A4_SALT1	tr|A0A0F6B2A4|A0A0F6B2A4_SALT1	A0A0F6B2A4	dadA	STM14_2179	47.882	1126	27	78.9	78.9	27	25	26	24	25	26	25	0	323.31	0	0		3.11343340277707	0.201311747233078				3.11343340277707	0.201311747233078				32.3413	32.313	32.3018	32.5228	32.4868	32.5503
tr|A0A0F6B2A6|A0A0F6B2A6_SALT1	tr|A0A0F6B2A6|A0A0F6B2A6_SALT1	A0A0F6B2A6	ycgB	STM14_2181	60.539	1127	16	37.6	37.6	16	15	14	13	1	1	1	0	112.78	0	3	SI_AvsB_Exclusively in A						3.96364219683905	-5.14509518941243	+	+	+	29.1842	29.0364	29.2188	23.6881	23.6481	24.6678
tr|A0A0F6B2A7|A0A0F6B2A7_SALT1	tr|A0A0F6B2A7|A0A0F6B2A7_SALT1	A0A0F6B2A7	fadR	STM14_2182	26.986	1128	15	84.9	84.9	15	12	13	11	11	14	14	0	222.36	0	0		3.30002178388104	1.12822659810384	+			3.30002178388104	1.12822659810384	+			28.4497	28.4247	28.4462	29.3517	29.7011	29.6525
tr|A0A0F6B2B1|A0A0F6B2B1_SALT1	tr|A0A0F6B2B1|A0A0F6B2B1_SALT1	A0A0F6B2B1		STM14_2186	6.4824	1130	8	82.5	82.5	8	7	8	7	8	8	8	0	71.866	0	0		2.09947963250189	-0.472955067952469				2.09947963250189	-0.472955067952469				32.6822	32.5586	32.8143	32.3304	32.1227	32.1832
tr|A0A0F6B2B3|A0A0F6B2B3_SALT1	tr|A0A0F6B2B3|A0A0F6B2B3_SALT1	A0A0F6B2B3		STM14_2188	5.0523	1131	1	91.1	91.1	1	1	1	1	1	1	1	0	9.196	0	2	SI_AvsB_Exclusively in A		-5.19739532470703				5.45949126156611	-5.44785626729329	+	+	+	30.0006	29.8826	30.1137	24.5125	24.8016	24.3393
tr|A0A0F6B2B6|A0A0F6B2B6_SALT1	tr|A0A0F6B2B6|A0A0F6B2B6_SALT1	A0A0F6B2B6	ycgM	STM14_2191	23.592	1132	11	79.9	79.9	11	9	10	9	9	10	10	0	150.82	0	0		1.68633976118805	-0.191411972045898				1.68633976118805	-0.191411972045898				30.0572	29.9709	29.9971	29.8364	29.883	29.7316
tr|A0A0F6B2B7|A0A0F6B2B7_SALT1	tr|A0A0F6B2B7|A0A0F6B2B7_SALT1	A0A0F6B2B7	ycgL	STM14_2192	12.584	1133	8	77.3	77.3	8	6	7	7	6	7	7	0	58.706	0	0		0.668605219419321	-0.199190775553383				0.668605219419321	-0.199190775553383				27.8455	27.4527	27.6691	27.3739	27.6026	27.3932
tr|A0A0F6B2B8|A0A0F6B2B8_SALT1	tr|A0A0F6B2B8|A0A0F6B2B8_SALT1	A0A0F6B2B8	minC	STM14_2193	25.246	1134	11	51.9	51.9	11	9	9	7	10	11	11	0	117.74	0	0		3.60047492324232	0.768581390380859	+			3.60047492324232	0.768581390380859	+			29.3051	29.3453	29.2714	30.193	30.0096	30.025
tr|A0A0F6B2B9|A0A0F6B2B9_SALT1	tr|A0A0F6B2B9|A0A0F6B2B9_SALT1	A0A0F6B2B9	minD	STM14_2194	29.5	1135	25	64.1	64.1	25	22	21	24	24	25	24	0	310.04	0	0		2.91325091112656	0.969148000081383	+			2.91325091112656	0.969148000081383	+			32.5252	32.612	32.4601	33.3584	33.4283	33.7181
tr|A0A0F6B2C0|A0A0F6B2C0_SALT1	tr|A0A0F6B2C0|A0A0F6B2C0_SALT1	A0A0F6B2C0	minE	STM14_2195	10.182	1136	14	89.8	89.8	14	12	12	12	14	14	14	0	122.14	0	0		3.34561125852662	1.53173891703288	+	+		3.34561125852662	1.53173891703288	+	+		30.025	30.38	30.4618	31.8454	31.7162	31.9004
tr|A0A0F6B2C4|A0A0F6B2C4_SALT1	tr|A0A0F6B2C4|A0A0F6B2C4_SALT1	A0A0F6B2C4	fadD	STM14_2199	62.222	1137	29	78.1	78.1	29	28	29	27	25	26	26	0	323.31	0	0		2.61248340797501	-1.2948424021403	+	+		2.61248340797501	-1.2948424021403	+			31.6154	31.4452	30.9865	30.0424	30.1131	30.007
tr|A0A0F6B2C6|A0A0F6B2C6_SALT1	tr|A0A0F6B2C6|A0A0F6B2C6_SALT1	A0A0F6B2C6	slp	STM14_2201	20.963	1138	11	80.8	80.8	11	11	11	9	6	9	8	0	99.814	0	0		0.992572296048255	-0.825990041097004				0.992572296048255	-0.825990041097004				30.234	29.6971	29.4563	28.3733	29.0906	29.4455
tr|A0A0F6B2C7|A0A0F6B2C7_SALT1	tr|A0A0F6B2C7|A0A0F6B2C7_SALT1	A0A0F6B2C7	yeaZ	STM14_2202	24.742	1139	8	59.7	59.7	8	4	3	4	5	7	6	0	59.114	0	0		2.66634573043064	0.655741373697918				2.66634573043064	0.655741373697918				27.6326	27.5988	27.3642	28.1725	28.2626	28.1278
tr|A0A0F6B2D0|A0A0F6B2D0_SALT1	tr|A0A0F6B2D0|A0A0F6B2D0_SALT1	A0A0F6B2D0	yoaH	STM14_2205	6.5141	1141	3	81.4	81.4	3	2	2	1	1	3	3	0	26.207	1	0		1.67299851714691	0.655898412068684				1.83621639455399	0.818012237548828				25.3498	25.3916	24.8843	25.815	26.2049	26.0599
tr|A0A0F6B2D1|A0A0F6B2D1_SALT1	tr|A0A0F6B2D1|A0A0F6B2D1_SALT1	A0A0F6B2D1	pabB	STM14_2206	50.978	1142	19	48.7	48.7	19	17	17	13	13	17	17	0	60.596	0	0		0.152203259245601	-0.0529505411783866				0.152203259245601	-0.0529505411783866				28.4333	28.4683	28.168	28.2385	28.4791	28.1931
tr|A0A0F6B2D2|A0A0F6B2D2_SALT1	tr|A0A0F6B2D2|A0A0F6B2D2_SALT1	A0A0F6B2D2	yeaB	STM14_2207	21.431	1143	5	33.9	33.9	5	3	3	3	3	2	4	0	47.383	0	0		0.684308586439974	-0.292690277099609				0.684308586439974	-0.292690277099609				26.0303	26.4684	25.9934	25.6305	25.9776	26.0059
tr|A0A0F6B2D3|A0A0F6B2D3_SALT1	tr|A0A0F6B2D3|A0A0F6B2D3_SALT1	A0A0F6B2D3	sdaA	STM14_2208	49.051	1144	19	56.4	52.6	17	14	14	13	16	16	15	0	134.23	0	0		2.49127235776357	0.675572713216148				2.49127235776357	0.675572713216148				29.7522	29.6366	29.4387	30.1772	30.3629	30.3141
tr|A0A0F6B2D4|A0A0F6B2D4_SALT1	tr|A0A0F6B2D4|A0A0F6B2D4_SALT1	A0A0F6B2D4		STM14_2209	63.606	1145	2	7.6	7.6	2	2	2	0	0	0	0	0	10.319	1	3	SI_AvsB_Exclusively in A						0.414176884772473	0.714908599853516				23.8203	22.4022	24.2409	24.7264	24.6361	23.2456
tr|A0A0F6B2D5|A0A0F6B2D5_SALT1	tr|A0A0F6B2D5|A0A0F6B2D5_SALT1	A0A0F6B2D5	yoaE	STM14_2210	56.502	1146	4	7.7	7.7	4	3	2	4	4	3	4	0	9.4826	0	0		0.214111695398469	0.0532798767089844				0.214111695398469	0.0532798767089844				25.2411	25.3649	25.2649	25.5175	25.2885	25.2247
tr|A0A0F6B2D7|A0A0F6B2D7_SALT1	tr|A0A0F6B2D7|A0A0F6B2D7_SALT1	A0A0F6B2D7	manX	STM14_2212	34.987	1147	24	82.6	82.6	24	24	24	22	22	23	23	0	323.31	0	0		0.716174759116748	-0.201583862304688				0.716174759116748	-0.201583862304688				34.0393	33.9555	34.0329	34.0575	33.6567	33.7087
tr|A0A0F6B2D8|A0A0F6B2D8_SALT1	tr|A0A0F6B2D8|A0A0F6B2D8_SALT1	A0A0F6B2D8	manY	STM14_2213	27.492	1148	2	16.2	16.2	2	2	2	2	2	2	2	0	23.979	0	0		0.585296638292604	-0.604677836100262				0.585296638292604	-0.604677836100262				28.9775	28.9482	27.7403	27.7156	28.3808	27.7556
tr|A0A0F6B2D9|A0A0F6B2D9_SALT1	tr|A0A0F6B2D9|A0A0F6B2D9_SALT1	A0A0F6B2D9	manZ	STM14_2214	31.263	1149	18	50	50	18	17	15	18	17	17	17	0	221.95	0	0		1.598438264282	-0.573336283365887				1.598438264282	-0.573336283365887				32.0646	31.9359	31.8005	31.0925	31.5937	31.3948
tr|A0A0F6B2E2|A0A0F6B2E2_SALT1	tr|A0A0F6B2E2|A0A0F6B2E2_SALT1	A0A0F6B2E2	rrmA	STM14_2217	30.03	1150	7	38.3	38.3	7	4	5	6	6	4	4	0	21.433	0	0		0.56008175485902	0.0965391794840471				0.56008175485902	0.0965391794840471				25.298	25.2998	25.3756	25.5607	25.3204	25.3819
tr|A0A0F6B2E5|A0A0F6B2E5_SALT1	tr|A0A0F6B2E5|A0A0F6B2E5_SALT1	A0A0F6B2E5	cspC	STM14_2220	7.4023	1151	5	78.3	78.3	5	5	5	5	5	5	5	0	190.96	0	0		0.908633662461544	-0.198463439941406				0.908633662461544	-0.198463439941406				33.0086	32.962	33.2051	32.9665	32.8846	32.7292
tr|A0A0F6B2F2|A0A0F6B2F2_SALT1	tr|A0A0F6B2F2|A0A0F6B2F2_SALT1	A0A0F6B2F2	kdgR	STM14_2228	29.863	1152	19	71.5	71.5	19	17	17	18	17	18	17	0	175.02	0	0		0.568290952232734	-0.0632419586181641				0.568290952232734	-0.0632419586181641				30.9523	30.9504	31.0239	30.8937	30.9946	30.8486
tr|A0A0F6B2F5|A0A0F6B2F5_SALT1	tr|A0A0F6B2F5|A0A0F6B2F5_SALT1	A0A0F6B2F5	htpX	STM14_2231	31.879	1153	5	23.2	23.2	5	4	3	5	4	4	5	0	19.019	0	0		1.22113868425231	0.458636601765949				1.22113868425231	0.458636601765949				27.1105	27.4765	27.1129	27.4398	27.8553	27.7806
tr|A0A0F6B2F6|A0A0F6B2F6_SALT1	tr|A0A0F6B2F6|A0A0F6B2F6_SALT1	A0A0F6B2F6	prc	STM14_2232	76.778	1154	36	56.6	56.6	36	31	31	31	31	33	33	0	276.59	0	0		0.851938174788608	0.164996465047199				0.851938174788608	0.164996465047199				30.2111	30.1119	30.3155	30.4857	30.2518	30.3959
tr|A0A0F6B2F7|A0A0F6B2F7_SALT1	tr|A0A0F6B2F7|A0A0F6B2F7_SALT1	A0A0F6B2F7	proQ	STM14_2233	25.438	1155	12	61.8	61.8	12	12	12	12	12	12	12	0	129.91	0	0		0.0550791033767974	-0.00990422566732008				0.0550791033767974	-0.00990422566732008				30.67	30.6488	30.7573	30.7002	30.5837	30.7625
tr|A0A0F6B2F8|A0A0F6B2F8_SALT1	tr|A0A0F6B2F8|A0A0F6B2F8_SALT1	A0A0F6B2F8	yebR	STM14_2234	21.032	1156	7	45.9	45.9	7	7	6	6	7	6	6	0	83.131	0	0		1.07526584643107	-0.139093399047852				1.07526584643107	-0.139093399047852				29.741	29.8861	29.7543	29.5903	29.6477	29.7262
tr|A0A0F6B2G0|A0A0F6B2G0_SALT1	tr|A0A0F6B2G0|A0A0F6B2G0_SALT1	A0A0F6B2G0		STM14_2236	95.338	1157	37	64.5	64.5	37	30	33	29	17	18	14	0	323.31	0	0		2.99260240664727	-1.44538942972819	+	+		2.99260240664727	-1.44538942972819	+	+		29.5651	29.1783	29.3781	28.0796	28.0282	27.6775
tr|A0A0F6B2G3|A0A0F6B2G3_SALT1	tr|A0A0F6B2G3|A0A0F6B2G3_SALT1	A0A0F6B2G3		STM14_2239	8.8179	1159	4	81	81	4	4	4	4	1	2	2	0	147.21	0	1		1.37702632449333	-3.31165981292725	+	+		1.42309137602276	-4.6245600382487	+	+		31.3099	29.1668	31.3346	23.3534	26.9136	27.6705
tr|A0A0F6B2G8|A0A0F6B2G8_SALT1	tr|A0A0F6B2G8|A0A0F6B2G8_SALT1	A0A0F6B2G8	sopE	STM14_2244	26.448	1161	16	75.4	75.4	16	11	12	14	15	13	14	0	112.59	0	0		1.53526552091589	0.66417121887207				1.53526552091589	0.66417121887207				29.1754	29.5358	29.5018	30.2918	29.7507	30.163
tr|A0A0F6B2H3|A0A0F6B2H3_SALT1	tr|A0A0F6B2H3|A0A0F6B2H3_SALT1	A0A0F6B2H3		STM14_2249	15.658	1162	8	56.8	56.8	8	4	5	6	6	7	7	0	34.817	0	0		3.78765114244036	1.32344245910645	+	+		3.78765114244036	1.32344245910645	+	+		26.4019	26.4769	26.6649	27.7352	27.9294	27.8495
tr|A0A0F6B2J7|A0A0F6B2J7_SALT1	tr|A0A0F6B2J7|A0A0F6B2J7_SALT1	A0A0F6B2J7		STM14_2278	12.729	1163	5	36.8	36.8	5	4	4	5	4	4	4	0	44.533	0	0		0.0129968864380948	-0.00474929809570313				0.0129968864380948	-0.00474929809570313				28.4174	28.6583	28.6238	28.4975	28.4399	28.7478
tr|A0A0F6B2J9|A0A0F6B2J9_SALT1	tr|A0A0F6B2J9|A0A0F6B2J9_SALT1	A0A0F6B2J9	yobA	STM14_2280	13.321	1164	2	23.4	23.4	2	2	2	2	2	2	2	0	33.085	0	0		1.91871671492926	-0.508362452189129				1.91871671492926	-0.508362452189129				30.0196	30.1092	29.9644	29.33	29.5321	29.7061
tr|A0A0F6B2K0|A0A0F6B2K0_SALT1	tr|A0A0F6B2K0|A0A0F6B2K0_SALT1	A0A0F6B2K0	holE	STM14_2281	8.747	1165	3	52.6	52.6	3	0	1	2	2	3	3	0	8.9398	2	0	SI_AvsB_Exclusively in B		0.934789657592773				1.28513246391956	1.20894813537598	+			23.5437	24.8694	24.6178	25.6521	25.219	25.7866
tr|A0A0F6B2K2|A0A0F6B2K2_SALT1	tr|A0A0F6B2K2|A0A0F6B2K2_SALT1	A0A0F6B2K2	exoX	STM14_2283	26.419	1166	4	17.7	17.7	4	0	0	0	3	3	3	0.00038447	2.6717	3	1	SI_AvsB_Exclusively in B						0.456632640127828	0.40209643046061				23.0568	24.3383	23.7105	24.0726	23.9734	24.266
tr|A0A0F6B2K3|A0A0F6B2K3_SALT1	tr|A0A0F6B2K3|A0A0F6B2K3_SALT1	A0A0F6B2K3	ptrB	STM14_2284	78.972	1167	30	55.3	55.3	30	29	27	27	6	8	8	0	323.31	0	0		3.55138890616558	-4.47034962972005	+	+	+	3.55138890616558	-4.47034962972005	+	+	+	30.7139	30.3317	29.7349	25.3162	25.9364	26.1169
tr|A0A0F6B2K4|A0A0F6B2K4_SALT1	tr|A0A0F6B2K4|A0A0F6B2K4_SALT1	A0A0F6B2K4	yebE	STM14_2285	23.661	1168	14	60.3	60.3	14	14	13	12	12	13	13	0	171.14	0	0		1.77615711566376	-0.445180892944336				1.77615711566376	-0.445180892944336				30.9007	30.7514	30.6892	30.467	30.1546	30.3841
tr|A0A0F6B2K5|A0A0F6B2K5_SALT1	tr|A0A0F6B2K5|A0A0F6B2K5_SALT1	A0A0F6B2K5	yebF	STM14_2286	12.807	1169	6	53	53	6	6	6	6	3	2	2	0	176.7	0	0		5.26783087566418	-7.17501894632975	+	+	+	5.26783087566418	-7.17501894632975	+	+	+	31.5679	31.9935	31.4848	24.4282	24.2862	24.8069
tr|A0A0F6B2K7|A0A0F6B2K7_SALT1	tr|A0A0F6B2K7|A0A0F6B2K7_SALT1	A0A0F6B2K7	purT	STM14_2288	42.179	1171	10	34.9	34.9	10	4	5	5	6	7	5	0	27.297	0	0		1.81049768018676	1.10780270894369	+			1.81049768018676	1.10780270894369	+			26.5663	26.1257	25.9082	27.1252	27.1043	27.6941
tr|A0A0F6B2K8|A0A0F6B2K8_SALT1	tr|A0A0F6B2K8|A0A0F6B2K8_SALT1	A0A0F6B2K8	eda	STM14_2289	22.187	1172	11	67.6	67.6	11	11	10	11	11	11	11	0	144.72	0	0		2.60684547686595	0.838012059529621	+			2.60684547686595	0.838012059529621	+			31.2615	31.2839	31.2199	32.2284	32.2018	31.8492
tr|A0A0F6B2L1|A0A0F6B2L1_SALT1	tr|A0A0F6B2L1|A0A0F6B2L1_SALT1	A0A0F6B2L1	zwf	STM14_2292	55.921	1173	40	80	80	40	37	36	35	36	36	35	0	323.31	0	0		0.722638681585561	-0.28289794921875				0.722638681585561	-0.28289794921875				32.5505	32.5035	32.1637	31.8687	32.3067	32.1935
tr|A0A0F6B2L4|A0A0F6B2L4_SALT1	tr|A0A0F6B2L4|A0A0F6B2L4_SALT1	A0A0F6B2L4	yebK	STM14_2295	32.021	1174	11	53.6	53.6	11	9	9	7	10	7	9	0	52.528	0	0		0.682838919145567	0.322332382202148				0.682838919145567	0.322332382202148				27.5715	27.7155	27.1964	27.5452	27.8473	28.0578
tr|A0A0F6B2L5|A0A0F6B2L5_SALT1	tr|A0A0F6B2L5|A0A0F6B2L5_SALT1	A0A0F6B2L5	pykA	STM14_2296	51.387	1175	32	78.3	78.3	32	30	30	28	29	32	31	0	323.31	0	0		2.99892626522863	0.333325703938797				2.99892626522863	0.333325703938797				32.3779	32.3773	32.4194	32.7027	32.6763	32.7955
tr|A0A0F6B2L6|A0A0F6B2L6_SALT1	tr|A0A0F6B2L6|A0A0F6B2L6_SALT1	A0A0F6B2L6	msbB	STM14_2297	37.287	1176	10	44.3	44.3	10	6	7	9	8	9	8	0	92.316	0	0		1.11502994952627	-0.661174138387047				1.11502994952627	-0.661174138387047				28.1311	28.109	27.9774	26.8746	27.7811	27.5784
tr|A0A0F6B2L9|A0A0F6B2L9_SALT1	tr|A0A0F6B2L9|A0A0F6B2L9_SALT1	A0A0F6B2L9	znuA	STM14_2300	34.193	1177	12	50.3	50.3	12	11	12	10	8	11	11	0	171.2	0	0		3.07062446133848	-0.599324544270836				3.07062446133848	-0.599324544270836				29.9417	29.8918	29.9655	29.3395	29.4399	29.2216
tr|A0A0F6B2M2|A0A0F6B2M2_SALT1	tr|A0A0F6B2M2|A0A0F6B2M2_SALT1	A0A0F6B2M2	ruvB	STM14_2303	37.018	1179	9	44.6	44.6	9	7	8	6	7	8	8	0	66.603	0	0		2.66397190350276	1.04044723510742	+			2.66397190350276	1.04044723510742	+			26.4545	26.7123	26.2602	27.4799	27.4181	27.6502
tr|A0A0F6B2M3|A0A0F6B2M3_SALT1	tr|A0A0F6B2M3|A0A0F6B2M3_SALT1	A0A0F6B2M3	ruvA	STM14_2304	22.145	1180	5	50.7	50.7	5	4	4	4	5	3	4	0	32.762	0	0		0.0898998064871938	0.0153052012125663				0.0898998064871938	0.0153052012125663				27.0284	27.1367	27.2379	27.1424	27.1529	27.1537
tr|A0A0F6B2M8|A0A0F6B2M8_SALT1	tr|A0A0F6B2M8|A0A0F6B2M8_SALT1	A0A0F6B2M8	yebC	STM14_2310	26.418	1181	10	43.1	43.1	10	10	9	9	9	9	9	0	58.978	0	0		2.63135040916432	0.577587127685547				2.63135040916432	0.577587127685547				30.561	30.7511	30.6607	31.202	31.3579	31.1456
tr|A0A0F6B2N0|A0A0F6B2N0_SALT1	tr|A0A0F6B2N0|A0A0F6B2N0_SALT1	A0A0F6B2N0	aspS	STM14_2312	65.665	1182	48	85.6	85.6	48	44	43	47	45	45	45	0	323.31	0	0		0.534135152469556	0.15014521280925				0.534135152469556	0.15014521280925				32.3869	32.4009	32.156	32.3546	32.6541	32.3855
tr|A0A0F6B2N2|A0A0F6B2N2_SALT1	tr|A0A0F6B2N2|A0A0F6B2N2_SALT1	A0A0F6B2N2	yecD	STM14_2314	20.533	1183	4	34.6	34.6	4	4	4	4	3	3	2	0	30.649	0	0		0.845962468699954	-0.723678588867188				0.845962468699954	-0.723678588867188				28.1877	27.3954	27.6457	27.656	26.6283	26.7735
tr|A0A0F6B2N3|A0A0F6B2N3_SALT1	tr|A0A0F6B2N3|A0A0F6B2N3_SALT1	A0A0F6B2N3	yecE	STM14_2315	31.2	1184	10	50.4	50.4	10	10	8	7	2	6	3	0	24.604	0	2	SI_AvsB_Exclusively in A		-0.991919199625652				1.57481952067228	-2.19704882303874	+	+		27.0385	26.6706	26.9773	23.7715	25.9035	24.4202
tr|A0A0F6B2N5|A0A0F6B2N5_SALT1	tr|A0A0F6B2N5|A0A0F6B2N5_SALT1	A0A0F6B2N5	yecO	STM14_2317	27.848	1186	12	61.9	61.9	12	10	10	7	9	10	10	0	67.933	0	0		0.918847090380702	0.250826517740887				0.918847090380702	0.250826517740887				27.5169	27.2539	27.2691	27.4134	27.6501	27.7288
tr|A0A0F6B2N6|A0A0F6B2N6_SALT1	tr|A0A0F6B2N6|A0A0F6B2N6_SALT1	A0A0F6B2N6	yecP	STM14_2318	37.11	1187	18	69	69	18	12	13	7	8	16	15	0	83.938	0	0		1.25485217184017	0.164032618204754				1.25485217184017	0.164032618204754				27.6063	27.5953	27.7453	27.8851	27.7969	27.757
tr|A0A0F6B2N7|A0A0F6B2N7_SALT1	tr|A0A0F6B2N7|A0A0F6B2N7_SALT1	A0A0F6B2N7	cutC	STM14_2319	26.61	1188	6	32.7	32.7	6	4	5	2	4	6	5	0	21.17	0	0		0.782964842068812	0.573187510172527				0.782964842068812	0.573187510172527				25.8314	25.6042	25.7986	25.6584	26.6207	26.6747
tr|A0A0F6B2N8|A0A0F6B2N8_SALT1	tr|A0A0F6B2N8|A0A0F6B2N8_SALT1	A0A0F6B2N8	yecM	STM14_2320	21.453	1189	6	49.2	49.2	6	2	2	3	3	4	6	0	45.954	0	0		2.25995798695569	1.18671226501465	+			2.25995798695569	1.18671226501465	+			24.505	24.5487	25.006	25.6646	25.7976	26.1577
tr|A0A0F6B2P0|A0A0F6B2P0_SALT1	tr|A0A0F6B2P0|A0A0F6B2P0_SALT1	A0A0F6B2P0	argS	STM14_2322	64.275	1190	39	77.6	77.6	39	34	34	35	33	37	35	0	323.31	0	0		2.39538365262461	0.328475316365559				2.39538365262461	0.328475316365559				31.6059	31.5124	31.4435	31.801	31.8449	31.9013
tr|A0A0F6B2P5|A0A0F6B2P5_SALT1	tr|A0A0F6B2P5|A0A0F6B2P5_SALT1	A0A0F6B2P5	flhA	STM14_2327	74.848	1192	6	12.4	12.4	6	5	5	3	2	4	3	0	20.287	0	0		0.143890769104158	0.135280609130859				0.143890769104158	0.135280609130859				27.2221	27.8591	27.8141	28.2036	27.8585	27.2391
tr|A0A0F6B2P8|A0A0F6B2P8_SALT1	tr|A0A0F6B2P8|A0A0F6B2P8_SALT1	A0A0F6B2P8	cheZ	STM14_2330	23.92	1193	14	80.8	80.8	14	13	14	11	11	11	12	0	323.31	0	0		1.35585540086682	-0.567916234334309				1.35585540086682	-0.567916234334309				30.5381	30.969	30.5369	29.9811	30.379	29.9801
tr|A0A0F6B2P9|A0A0F6B2P9_SALT1	tr|A0A0F6B2P9|A0A0F6B2P9_SALT1	A0A0F6B2P9	cheY	STM14_2331	14.125	1194	10	86.8	86.8	10	9	10	8	6	9	8	0	203.94	0	0		1.81395787197759	-0.927314758300781	+			1.81395787197759	-0.927314758300781	+			31.0046	31.3092	30.8149	29.8011	30.4148	30.1309
tr|A0A0F6B2Q0|A0A0F6B2Q0_SALT1	tr|A0A0F6B2Q0|A0A0F6B2Q0_SALT1	A0A0F6B2Q0	cheB	STM14_2332	37.551	1195	18	65.3	65.3	18	17	16	17	17	17	15	0	137.03	0	0		1.57504175797624	-0.689634958902992				1.57504175797624	-0.689634958902992				30.6157	31.1096	30.8189	29.877	30.2784	30.3199
tr|A0A0F6B2Q1|A0A0F6B2Q1_SALT1	tr|A0A0F6B2Q1|A0A0F6B2Q1_SALT1	A0A0F6B2Q1	cheR	STM14_2333	32.923	1196	8	39.9	39.9	8	7	8	6	6	6	6	0	57.801	0	0		1.81245380461987	-1.00806490580241	+			1.81245380461987	-1.00806490580241	+			26.9328	27.0963	26.536	25.5851	26.2034	25.7524
tr|A0A0F6B2Q2|A0A0F6B2Q2_SALT1	tr|A0A0F6B2Q2|A0A0F6B2Q2_SALT1	A0A0F6B2Q2	cheM	STM14_2334	67.701	1197	32	55.7	51.4	29	28	29	25	22	23	25	0	323.31	0	0		2.91009037219972	-1.16547711690267	+			2.91009037219972	-1.16547711690267	+			33.3115	33.4647	33.1967	31.9283	32.3319	32.2162
tr|A0A0F6B2Q3|A0A0F6B2Q3_SALT1	tr|A0A0F6B2Q3|A0A0F6B2Q3_SALT1	A0A0F6B2Q3	cheW	STM14_2335	18.049	1198	7	52.1	52.1	7	7	6	6	6	5	6	0	88.112	0	0		1.62919317717068	-0.844077428181969	+			1.62919317717068	-0.844077428181969				31.152	31.7632	31.3389	30.6498	30.7926	30.2795
tr|A0A0F6B2Q4|A0A0F6B2Q4_SALT1	tr|A0A0F6B2Q4|A0A0F6B2Q4_SALT1	A0A0F6B2Q4	cheA	STM14_2336	73.012	1199	31	62.9	62.9	31	30	31	27	27	30	29	0	323.31	0	0		2.70893523807273	-0.654016494750973				2.70893523807273	-0.654016494750973				32.136	32.3256	32.1963	31.4666	31.7038	31.5254
tr|A0A0F6B2Q5|A0A0F6B2Q5_SALT1	tr|A0A0F6B2Q5|A0A0F6B2Q5_SALT1	A0A0F6B2Q5	motB	STM14_2337	34.159	1200	10	50.5	50.5	10	10	8	8	6	8	6	0	23.883	0	0		1.81286691813235	-0.582539240519207				1.81286691813235	-0.582539240519207				26.9632	27.1613	26.8917	26.2899	26.3188	26.6599
tr|A0A0F6B2Q6|A0A0F6B2Q6_SALT1	tr|A0A0F6B2Q6|A0A0F6B2Q6_SALT1	A0A0F6B2Q6	motA	STM14_2338	32.082	1201	5	18.6	18.6	5	4	5	4	4	4	4	0	23.643	0	0		3.10453961629105	-0.528628667195637				3.10453961629105	-0.528628667195637				26.7743	26.8628	26.9594	26.3502	26.2945	26.3659
tr|A0A0F6B2R2|A0A0F6B2R2_SALT1	tr|A0A0F6B2R2|A0A0F6B2R2_SALT1	A0A0F6B2R2	yecG	STM14_2344	15.498	1202	7	78.9	78.9	7	5	5	7	7	6	7	0	171.4	0	0		2.64980048497152	1.57465998331705	+	+		2.64980048497152	1.57465998331705	+	+		28.2935	28.4604	28.955	30.0975	29.9844	30.3509
tr|A0A0F6B2R3|A0A0F6B2R3_SALT1	tr|A0A0F6B2R3|A0A0F6B2R3_SALT1	A0A0F6B2R3	otsA	STM14_2345	53.58	1203	28	57.5	57.5	28	25	24	25	4	5	7	0	164.69	0	0		4.52702852738865	-8.10717837015788	+	+	+	4.52702852738865	-8.10717837015788	+	+	+	31.6546	31.775	31.706	23.1849	23.2611	24.368
tr|A0A0F6B2R4|A0A0F6B2R4_SALT1	tr|A0A0F6B2R4|A0A0F6B2R4_SALT1	A0A0F6B2R4	otsB	STM14_2346	33.213	1204	20	70	70	20	18	17	17	2	2	6	0	189.35	0	0		3.63280012345497	-8.8188419342041	+	+	+	3.63280012345497	-8.8188419342041	+	+	+	31.3433	31.1307	31.2731	22.0018	21.489	23.7999
tr|A0A0F6B2R8|A0A0F6B2R8_SALT1	tr|A0A0F6B2R8|A0A0F6B2R8_SALT1	A0A0F6B2R8		STM14_2351	23.085	1205	5	24.5	24.5	5	2	3	1	3	4	5	0	16.286	1	0		1.27881963147184	0.593664169311523				0.747476682286597	1.50839424133301	+			24.724	24.6135	21.9245	25.1648	25.0764	25.546
tr|A0A0F6B2R9|A0A0F6B2R9_SALT1	tr|A0A0F6B2R9|A0A0F6B2R9_SALT1	A0A0F6B2R9		STM14_2352	12.197	1206	2	24.3	24.3	2	2	2	1	0	1	1	0	8.0015	1	3	SI_AvsB_Exclusively in A						0.180263640687782	-0.255877176920574				24.771	24.9955	24.007	25.1287	24.3048	23.5724
tr|A0A0F6B2S0|A0A0F6B2S0_SALT1	tr|A0A0F6B2S0|A0A0F6B2S0_SALT1	A0A0F6B2S0	ftn	STM14_2353	19.309	1207	10	66.7	66.7	10	7	8	7	10	10	10	0	238.9	0	0		3.13833634449105	4.59200032552084	+	+	+	3.13833634449105	4.59200032552084	+	+	+	28.1988	29.3289	27.7912	32.7631	33.3506	32.9811
tr|A0A0F6B2S3|A0A0F6B2S3_SALT1	tr|A0A0F6B2S3|A0A0F6B2S3_SALT1	A0A0F6B2S3	yecA	STM14_2356	25.125	1209	11	82.4	82.4	10	8	9	10	10	10	10	0	313.07	0	0		2.31154855676034	1.84195391337077	+	+		2.31154855676034	1.84195391337077	+	+		29.7056	29.9654	29.0274	31.4	31.7052	31.119
tr|A0A0F6B2S5|A0A0F6B2S5_SALT1	tr|A0A0F6B2S5|A0A0F6B2S5_SALT1	A0A0F6B2S5		STM14_2358	54.379	1210	4	11.1	11.1	4	3	4	3	3	3	3	0	12.466	0	0		0.399898978370702	0.165430068969727				0.399898978370702	0.165430068969727				25.4622	24.9006	25.1332	25.4243	25.208	25.36
tr|A0A0F6B2S8|A0A0F6B2S8_SALT1	tr|A0A0F6B2S8|A0A0F6B2S8_SALT1	A0A0F6B2S8	uvrC	STM14_2364	68.047	1211	19	32.5	32.5	19	18	19	17	14	13	13	0	65.497	0	0		2.36653810142543	-0.861597061157227	+			2.36653810142543	-0.861597061157227	+			28.4301	28.1418	28.193	27.6196	27.2221	27.3383
tr|A0A0F6B2S9|A0A0F6B2S9_SALT1	tr|A0A0F6B2S9|A0A0F6B2S9_SALT1	A0A0F6B2S9	uvrY	STM14_2365	23.906	1212	13	80.7	80.7	13	11	10	9	11	11	12	0	78.88	0	0		1.65166348905157	-0.498055775960285				1.65166348905157	-0.498055775960285				28.5394	28.391	28.7075	28.0555	27.8664	28.2219
tr|A0A0F6B2T1|A0A0F6B2T1_SALT1	tr|A0A0F6B2T1|A0A0F6B2T1_SALT1	A0A0F6B2T1	yecF	STM14_2367	8.1823	1213	2	55.4	55.4	2	1	2	2	2	2	2	0	26.533	1	0		1.61802533918938	0.580429712931316				0.672456454764224	1.77129046122233	+			23.3419	26.7917	27.0373	27.3376	27.5872	27.5598
tr|A0A0F6B2T3|A0A0F6B2T3_SALT1	tr|A0A0F6B2T3|A0A0F6B2T3_SALT1	A0A0F6B2T3	yecC	STM14_2369	27.668	1214	9	52.4	52.4	9	8	7	7	7	8	6	0	111.31	0	0		2.64924431938655	-0.691549301147461	+			2.64924431938655	-0.691549301147461				28.1657	28.4608	28.3422	27.5381	27.7105	27.6455
tr|A0A0F6B2T5|A0A0F6B2T5_SALT1	tr|A0A0F6B2T5|A0A0F6B2T5_SALT1	A0A0F6B2T5	yedO	STM14_2371	34.911	1215	11	52.7	52.7	11	11	11	10	10	10	10	0	258.3	0	0		4.17663497897363	-0.994890213012695	+			4.17663497897363	-0.994890213012695	+			30.7317	30.7803	30.8695	29.8466	29.7167	29.8336
tr|A0A0F6B2T6|A0A0F6B2T6_SALT1	tr|A0A0F6B2T6|A0A0F6B2T6_SALT1	A0A0F6B2T6	fliY	STM14_2372	28.805	1216	27	78.2	78.2	27	26	25	24	25	25	26	0	212.18	0	0		2.87344022105068	-0.950663884480797	+			2.87344022105068	-0.950663884480797	+			32.4986	32.5059	32.8061	31.7777	31.601	31.5798
tr|A0A0F6B2T7|A0A0F6B2T7_SALT1	tr|A0A0F6B2T7|A0A0F6B2T7_SALT1	A0A0F6B2T7	fliZ	STM14_2373	21.688	1217	7	50.3	50.3	7	4	4	3	5	4	5	0	28.559	0	0		1.60284937192237	1.41782824198405	+			1.60284937192237	1.41782824198405	+			24.934	26.0127	24.7007	26.599	26.6982	26.6037
tr|A0A0F6B2T8|A0A0F6B2T8_SALT1	tr|A0A0F6B2T8|A0A0F6B2T8_SALT1	A0A0F6B2T8	fliA	STM14_2374	27.473	1218	6	22.6	22.6	6	4	5	2	5	6	6	0	26.057	0	0		1.87922371228389	1.35176277160645	+			1.87922371228389	1.35176277160645	+			24.8526	25.9031	25.6276	26.7384	26.9075	26.7927
tr|A0A0F6B2U1|A0A0F6B2U1_SALT1	tr|A0A0F6B2U1|A0A0F6B2U1_SALT1	A0A0F6B2U1	fliB	STM14_2377	45.414	1219	14	40.6	40.6	14	11	13	14	12	12	12	0	66.316	0	0		1.20204380385513	0.27142842610677				1.20204380385513	0.27142842610677				27.6763	27.9693	27.9323	28.1253	28.0422	28.2246
tr|A0A0F6B2U2|A0A0F6B2U2_SALT1	tr|A0A0F6B2U2|A0A0F6B2U2_SALT1	A0A0F6B2U2	fliC	STM14_2378	51.611	1220	27	75.2	37.4	13	12	13	13	8	9	11	0	294.72	0	0		2.43317738892401	-3.2178757985433	+	+	+	2.43317738892401	-3.2178757985433	+	+		33.3332	34.0443	34.5286	30.0282	30.819	31.4053
tr|A0A0F6B2U4|A0A0F6B2U4_SALT1	tr|A0A0F6B2U4|A0A0F6B2U4_SALT1	A0A0F6B2U4	fliD	STM14_2380	49.834	1221	25	76.9	76.9	25	24	24	20	17	22	23	0	273.56	0	0		0.837740028966083	-0.615362167358398				0.837740028966083	-0.615362167358398				29.9979	30.5957	29.6638	29.2966	29.8781	29.2367
tr|A0A0F6B2U7|A0A0F6B2U7_SALT1	tr|A0A0F6B2U7|A0A0F6B2U7_SALT1	A0A0F6B2U7	amyA	STM14_2383	56.521	1224	10	38.7	38.7	10	7	9	6	1	0	1	0	48.77	0	3	SI_AvsB_Exclusively in A						2.68356689491884	-2.75707054138184	+	+		26.9156	26.3255	26.715	24.2774	23.2018	24.2056
tr|A0A0F6B2U8|A0A0F6B2U8_SALT1	tr|A0A0F6B2U8|A0A0F6B2U8_SALT1	A0A0F6B2U8	yedD	STM14_2384	15.356	1225	10	69.5	69.5	10	9	10	8	7	7	9	0	73.123	0	0		2.39534134707287	-0.600090026855469				2.39534134707287	-0.600090026855469				29.342	29.1089	29.2613	28.4888	28.7186	28.7044
tr|A0A0F6B2V0|A0A0F6B2V0_SALT1	tr|A0A0F6B2V0|A0A0F6B2V0_SALT1	A0A0F6B2V0	yedF	STM14_2386	8.6389	1226	5	90.9	90.9	5	1	2	3	3	4	3	0	31.18	1	0		2.47175737213658	1.48760763804118	+	+		2.52082546192335	1.71845181783041	+	+		24.5061	25.3792	25.018	26.515	26.7772	26.7665
tr|A0A0F6B2V4|A0A0F6B2V4_SALT1	tr|A0A0F6B2V4|A0A0F6B2V4_SALT1	A0A0F6B2V4	fliF	STM14_2390	61.229	1227	16	35.5	35.5	16	12	14	12	8	10	8	0	78.039	0	0		2.46577706491365	-0.881338119506836	+			2.46577706491365	-0.881338119506836	+			28.1468	28.27	28.5466	27.4785	27.5523	27.2886
tr|A0A0F6B2V5|A0A0F6B2V5_SALT1	tr|A0A0F6B2V5|A0A0F6B2V5_SALT1	A0A0F6B2V5	fliG	STM14_2391	36.851	1228	13	49.2	49.2	13	10	11	10	9	10	9	0	63.289	0	0		1.65997914026014	-0.468564351399742				1.65997914026014	-0.468564351399742				28.3418	28.5833	28.5686	28.1347	28.1281	27.8252
tr|A0A0F6B2V6|A0A0F6B2V6_SALT1	tr|A0A0F6B2V6|A0A0F6B2V6_SALT1	A0A0F6B2V6	fliH	STM14_2392	25.811	1229	7	57.9	57.9	7	5	6	7	5	6	5	0	80.932	0	0		1.60039169648616	-0.734371185302734				1.60039169648616	-0.734371185302734				27.1247	27.4344	27.6543	26.7505	26.8689	26.3909
tr|A0A0F6B2V7|A0A0F6B2V7_SALT1	tr|A0A0F6B2V7|A0A0F6B2V7_SALT1	A0A0F6B2V7	fliI	STM14_2393	49.264	1230	14	38.6	38.6	14	7	11	5	5	9	10	0	43.61	0	0		0.888635450997979	-0.453222274780273				0.888635450997979	-0.453222274780273				25.9144	26.6309	26.5634	25.9414	25.792	26.0155
tr|A0A0F6B2W0|A0A0F6B2W0_SALT1	tr|A0A0F6B2W0|A0A0F6B2W0_SALT1	A0A0F6B2W0	fliL	STM14_2396	17.102	1231	6	40.6	40.6	6	6	5	6	6	5	4	0	21.001	0	0		1.86082543329184	-0.583183924357098				1.86082543329184	-0.583183924357098				27.4813	27.8278	27.9233	27.1853	27.2081	27.0895
tr|A0A0F6B2W1|A0A0F6B2W1_SALT1	tr|A0A0F6B2W1|A0A0F6B2W1_SALT1	A0A0F6B2W1	fliM	STM14_2397	37.858	1232	16	62.6	62.6	16	15	14	13	10	11	12	0	74.568	0	0		2.2995472265743	-0.481446584065754				2.2995472265743	-0.481446584065754				29.0345	29.2403	29.1179	28.5623	28.6167	28.7693
tr|A0A0F6B2W2|A0A0F6B2W2_SALT1	tr|A0A0F6B2W2|A0A0F6B2W2_SALT1	A0A0F6B2W2	fliN	STM14_2398	14.789	1233	4	54	54	4	3	4	4	4	4	4	0	129.76	0	0		0.890391700092772	-0.70115852355957				0.890391700092772	-0.70115852355957				28.6989	28.9945	28.0897	27.8689	28.3422	27.4685
tr|A0A0F6B2W9|A0A0F6B2W9_SALT1	tr|A0A0F6B2W9|A0A0F6B2W9_SALT1	A0A0F6B2W9	yodD	STM14_2405	8.6323	1235	3	49.3	49.3	3	3	3	2	1	2	3	0	72.804	0	1		4.2961474383538	-5.96286487579346	+	+	+	4.24914529845893	-6.28709920247396	+	+	+	31.5057	31.2759	31.1271	24.3674	25.464	25.2161
tr|A0A0F6B2X0|A0A0F6B2X0_SALT1	tr|A0A0F6B2X0|A0A0F6B2X0_SALT1	A0A0F6B2X0	yedP	STM14_2407	30.925	1236	12	50.6	50.6	12	12	12	9	1	4	4	0	236.16	0	1		3.42725797573632	-4.97086652119954	+	+	+	4.4717052528166	-5.09894625345866	+	+	+	30.3155	29.928	29.7094	24.6292	25.2209	24.806
tr|A0A0F6B2X2|A0A0F6B2X2_SALT1	tr|A0A0F6B2X2|A0A0F6B2X2_SALT1	A0A0F6B2X2		STM14_2409	8.2213	1237	3	31.9	31.9	3	3	3	2	0	0	0	0	8.5258	0	3	SI_AvsB_Exclusively in A						2.65807326389002	-2.72110493977865	+	+		26.8088	26.386	26.6473	23.171	24.3863	24.1214
tr|A0A0F6B2X7|A0A0F6B2X7_SALT1	tr|A0A0F6B2X7|A0A0F6B2X7_SALT1	A0A0F6B2X7	dcm	STM14_2414	54.136	1239	9	18.5	18.5	9	3	4	2	6	8	9	0	16.86	0	0		3.19879885666726	0.883391698201496	+			3.19879885666726	0.883391698201496	+			24.7264	24.6092	24.8032	25.5656	25.4907	25.7327
tr|A0A0F6B2X8|A0A0F6B2X8_SALT1	tr|A0A0F6B2X8|A0A0F6B2X8_SALT1	A0A0F6B2X8	yedJ	STM14_2415	26.174	1240	5	22.5	22.5	5	1	3	0	2	5	4	0	27.446	2	1	SI_AvsB_Exclusively in B		0.84901237487793				0.753443275818759	0.959636688232422				23.7232	25.0809	24.9155	24.7388	26.0073	25.8525
tr|A0A0F6B2Z0|A0A0F6B2Z0_SALT1	tr|A0A0F6B2Z0|A0A0F6B2Z0_SALT1	A0A0F6B2Z0		STM14_2428	37.89	1242	3	10.7	10.7	3	0	1	0	2	2	3	0.00038373	2.6176	3	0	SI_AvsB_Exclusively in B						1.0014023336903	1.02629788716634				24.7966	23.8202	24.1295	25.6076	24.5075	25.71
tr|A0A0F6B335|A0A0F6B335_SALT1	tr|A0A0F6B335|A0A0F6B335_SALT1	A0A0F6B335		STM14_2474	25.665	1244	7	32.5	32.5	7	6	7	6	6	6	7	0	25.901	0	0		1.5231696814644	0.2484130859375				1.5231696814644	0.2484130859375				27.4479	27.4768	27.3939	27.6217	27.6117	27.8304
tr|A0A0F6B337|A0A0F6B337_SALT1	tr|A0A0F6B337|A0A0F6B337_SALT1	A0A0F6B337		STM14_2476	30.67	1245	8	47.6	47.6	8	4	4	3	5	6	5	0	61.506	0	0		0.356047301008795	0.309368133544922				0.356047301008795	0.309368133544922				26.8839	26.7521	25.8314	26.5095	26.9726	26.9135
tr|A0A0F6B343|A0A0F6B343_SALT1	tr|A0A0F6B343|A0A0F6B343_SALT1	A0A0F6B343		STM14_2482	20.975	1246	3	18.5	18.5	3	1	2	1	2	3	2	0	6.8009	2	0	SI_AvsB_Exclusively in B		0.900336583455402				0.404291766121737	0.425810496012367				23.8136	23.7451	25.1002	24.5197	24.6507	24.7659
tr|A0A0F6B346|A0A0F6B346_SALT1	tr|A0A0F6B346|A0A0F6B346_SALT1	A0A0F6B346	yeeI	STM14_2485	30.192	1247	7	28.3	28.3	7	7	6	6	7	7	6	0	86.456	0	0		3.92296829198232	1.9158255259196	+	+		3.92296829198232	1.9158255259196	+	+		26.5349	26.8169	26.3877	28.4953	28.5438	28.4479
tr|A0A0F6B347|A0A0F6B347_SALT1	tr|A0A0F6B347|A0A0F6B347_SALT1	A0A0F6B347		STM14_2489	16.604	1248	2	20.4	20.4	2	2	2	1	1	2	2	0.0018925	2.2081	1	2	SI_AvsB_Exclusively in A		-1.76600360870361				0.379695505818279	-2.13802655537923				30.1294	23.7016	29.4425	24.3403	28.0199	24.4992
tr|A0A0F6B353|A0A0F6B353_SALT1	tr|A0A0F6B353|A0A0F6B353_SALT1	A0A0F6B353	amn	STM14_2495	54.003	1249	24	71.3	71.3	24	19	19	18	19	20	17	0	285.94	0	0		2.02757015874439	0.469018936157227				2.02757015874439	0.469018936157227				30.0663	30.2107	29.882	30.4634	30.5342	30.5684
tr|A0A0F6B359|A0A0F6B359_SALT1	tr|A0A0F6B359|A0A0F6B359_SALT1	A0A0F6B359	erfK	STM14_2503	34.208	1250	10	52.4	52.4	10	9	9	8	0	0	0	0	29.406	0	3	SI_AvsB_Exclusively in A						2.69177274861071	-3.15149434407552	+	+	+	27.3256	26.9459	27.5449	24.8969	23.5314	23.9336
tr|A0A0F6B360|A0A0F6B360_SALT1	tr|A0A0F6B360|A0A0F6B360_SALT1	A0A0F6B360	cobT	STM14_2504	36.612	1251	20	95.8	95.8	20	16	18	15	18	20	20	0	323.31	0	0		2.04094803961881	1.22561454772949	+			2.04094803961881	1.22561454772949	+			28.865	29.2965	28.9608	29.8526	30.6203	30.3262
tr|A0A0F6B362|A0A0F6B362_SALT1	tr|A0A0F6B362|A0A0F6B362_SALT1	A0A0F6B362	cobU	STM14_2506	19.902	1252	6	49.7	49.7	6	5	5	3	6	6	5	0	113.28	0	0		1.35557335013737	0.726648966471352				1.35557335013737	0.726648966471352				27.1629	27.1559	26.5626	27.561	27.9902	27.5101
tr|A0A0F6B363|A0A0F6B363_SALT1	tr|A0A0F6B363|A0A0F6B363_SALT1	A0A0F6B363	cbiP	STM14_2507	54.966	1253	15	39.1	39.1	15	4	2	0	11	15	15	0	210.91	2	0	SI_AvsB_Exclusively in B		4.29753303527832				2.54886343023211	4.06850751241048	+	+	+	24.1893	23.9768	25.089	27.4488	29.0721	28.9397
tr|A0A0F6B364|A0A0F6B364_SALT1	tr|A0A0F6B364|A0A0F6B364_SALT1	A0A0F6B364	cbiO	STM14_2508	30.146	1254	5	19.2	19.2	5	0	1	0	3	5	5	0	13.159	3	0	SI_AvsB_Exclusively in B						1.72844017050991	0.984897613525391	+			24.3876	24.1521	24.8788	25.2189	25.4409	25.7134
tr|A0A0F6B368|A0A0F6B368_SALT1	tr|A0A0F6B368|A0A0F6B368_SALT1	A0A0F6B368	cbiL	STM14_2512	25.806	1255	14	81.4	81.4	14	7	9	5	14	14	14	0	280.08	0	0		3.17527635130092	3.5096918741862	+	+	+	3.17527635130092	3.5096918741862	+	+	+	27.2721	27.9324	26.7598	30.6186	31.0942	30.7806
tr|A0A0F6B369|A0A0F6B369_SALT1	tr|A0A0F6B369|A0A0F6B369_SALT1	A0A0F6B369	cbiK	STM14_2513	29.238	1256	7	43.6	43.6	7	1	1	0	6	6	7	0	50.754	3	0	SI_AvsB_Exclusively in B						2.42084870966337	3.22619883219401	+	+		23.836	23.3155	25.0334	26.9682	27.5103	27.385
tr|A0A0F6B370|A0A0F6B370_SALT1	tr|A0A0F6B370|A0A0F6B370_SALT1	A0A0F6B370	cbiJ	STM14_2514	28.402	1257	11	62	62	11	6	6	5	9	8	7	0	45.781	0	0		2.39054410294856	1.42013359069824	+	+		2.39054410294856	1.42013359069824	+	+		25.8374	26.4072	26.3079	27.7389	27.7943	27.2798
tr|A0A0F6B371|A0A0F6B371_SALT1	tr|A0A0F6B371|A0A0F6B371_SALT1	A0A0F6B371	cbiH	STM14_2515	25.869	1258	8	60.6	60.6	8	3	5	4	6	8	6	0	65.437	0	0		3.88496363654697	2.66130383809407	+	+	+	3.88496363654697	2.66130383809407	+	+	+	27.0444	27.3704	26.8307	29.6242	29.9296	29.6756
tr|A0A0F6B372|A0A0F6B372_SALT1	tr|A0A0F6B372|A0A0F6B372_SALT1	A0A0F6B372	cbiG	STM14_2516	37.782	1259	7	28.2	28.2	7	1	1	0	4	7	6	0	14.252	3	0	SI_AvsB_Exclusively in B						3.05957942285553	1.7703177134196	+	+		23.4205	23.9971	23.958	25.6576	25.4284	25.6006
tr|A0A0F6B373|A0A0F6B373_SALT1	tr|A0A0F6B373|A0A0F6B373_SALT1	A0A0F6B373	cbiF	STM14_2517	28.376	1260	11	47.5	47.5	11	7	7	7	9	10	11	0	77.482	0	0		3.21105029304363	1.79323132832845	+	+		3.21105029304363	1.79323132832845	+	+		28.8972	29.0888	28.7497	30.4287	30.9653	30.7213
tr|A0A0F6B374|A0A0F6B374_SALT1	tr|A0A0F6B374|A0A0F6B374_SALT1	A0A0F6B374	cbiT	STM14_2518	20.746	1261	5	63	63	5	3	2	2	3	5	5	0	123.62	0	0		1.95571870725171	1.7729606628418	+	+		1.95571870725171	1.7729606628418	+	+		25.8082	25.8803	25.9173	27.1091	28.4139	27.4015
tr|A0A0F6B375|A0A0F6B375_SALT1	tr|A0A0F6B375|A0A0F6B375_SALT1	A0A0F6B375	cbiE	STM14_2519	21.778	1262	4	22.4	22.4	4	0	1	0	3	4	4	0	15.661	3	0	SI_AvsB_Exclusively in B						0.635914512910063	0.778511047363281				24.8244	23.4866	25.2007	25.0798	25.6515	25.116
tr|A0A0F6B376|A0A0F6B376_SALT1	tr|A0A0F6B376|A0A0F6B376_SALT1	A0A0F6B376	cbiD	STM14_2520	40.8	1263	3	17.2	17.2	3	1	1	1	3	2	3	0.0048471	1.8083	3	1	SI_AvsB_Exclusively in B						0.394891645074077	1.06832186381022				24.7567	24.8072	26.0833	27.3754	24.17	27.3068
tr|A0A0F6B377|A0A0F6B377_SALT1	tr|A0A0F6B377|A0A0F6B377_SALT1	A0A0F6B377	cbiC	STM14_2521	23.034	1264	13	80	80	13	8	11	5	12	12	11	0	123.31	0	0		1.94030339275152	1.74670537312825	+	+		1.94030339275152	1.74670537312825	+	+		27.4662	28.2079	26.9952	29.0013	29.6138	29.2943
tr|A0A0F6B379|A0A0F6B379_SALT1	tr|A0A0F6B379|A0A0F6B379_SALT1	A0A0F6B379	cbiA	STM14_2523	50.036	1265	11	39.2	39.2	11	10	7	7	9	10	10	0	170.84	0	0		2.84499338053449	1.24309221903483	+	+		2.84499338053449	1.24309221903483	+			27.4249	27.5063	27.1942	28.5564	28.8644	28.4339
tr|A0A0F6B381|A0A0F6B381_SALT1	tr|A0A0F6B381|A0A0F6B381_SALT1	A0A0F6B381	pocR	STM14_2525	34.414	1266	6	21.1	21.1	6	0	0	0	2	4	4	0	3.1286	3	0	SI_AvsB_Exclusively in B						0.346000308942328	-0.40376091003418				24.6903	23.8294	24.6978	23.7777	23.4701	24.7584
tr|A0A0F6B383|A0A0F6B383_SALT1	tr|A0A0F6B383|A0A0F6B383_SALT1	A0A0F6B383	pduA	STM14_2527	9.5921	1268	6	77.7	77.7	6	5	6	6	6	6	6	0	44.405	0	0		1.86906297530775	1.43029149373372	+	+		1.86906297530775	1.43029149373372	+			29.9168	30.0669	29.8744	30.8341	31.9877	31.3272
tr|A0A0F6B384|A0A0F6B384_SALT1	tr|A0A0F6B384|A0A0F6B384_SALT1	A0A0F6B384	pudB	STM14_2528	28.016	1269	18	81.5	81.5	18	12	12	14	17	16	15	0	258.84	0	0		2.57545105167168	1.39417584737142	+	+		2.57545105167168	1.39417584737142	+	+		30.1892	30.2833	30.2338	31.2557	31.9743	31.6587
tr|A0A0F6B385|A0A0F6B385_SALT1	tr|A0A0F6B385|A0A0F6B385_SALT1	A0A0F6B385	pduC	STM14_2529	60.362	1270	32	83.8	83.8	32	23	23	24	26	31	26	0	323.31	0	0		2.07177512449156	1.53591664632161	+	+		2.07177512449156	1.53591664632161	+	+		30.5244	30.6937	30.5305	31.6932	32.7298	31.9332
tr|A0A0F6B386|A0A0F6B386_SALT1	tr|A0A0F6B386|A0A0F6B386_SALT1	A0A0F6B386	pduD	STM14_2530	24.172	1271	11	75.4	75.4	11	11	9	10	11	10	11	0	266.12	0	0		2.52099256938303	1.73003768920898	+	+		2.52099256938303	1.73003768920898	+	+		29.2202	29.3726	29.5721	30.8172	31.6127	30.9251
tr|A0A0F6B387|A0A0F6B387_SALT1	tr|A0A0F6B387|A0A0F6B387_SALT1	A0A0F6B387	pduE	STM14_2531	19.143	1272	16	79.8	79.8	16	11	12	14	15	14	15	0	113.14	0	0		2.18181452265464	1.62669690450032	+	+		2.18181452265464	1.62669690450032	+	+		31.0785	31.2497	31.0461	32.2943	33.3356	32.6245
tr|A0A0F6B388|A0A0F6B388_SALT1;REV__tr|A0A0F6B3C8|A0A0F6B3C8_SALT1	tr|A0A0F6B388|A0A0F6B388_SALT1	A0A0F6B388	pduG	STM14_2532	64.512	1273	19	47	47	19	7	6	7	13	18	16	0	93.954	0	0		3.07815522013713	2.20073890686035	+	+	+	3.07815522013713	2.20073890686035	+	+		25.9505	26.0413	25.5091	27.877	28.3937	27.8324
tr|A0A0F6B389|A0A0F6B389_SALT1	tr|A0A0F6B389|A0A0F6B389_SALT1	A0A0F6B389	pduH	STM14_2533	12.656	1274	2	28.4	28.4	2	0	0	0	1	2	2	0	10.329	3	1	SI_AvsB_Exclusively in B						0.654678728304661	0.598061243693031				24.7365	23.8016	24.3306	24.2725	25.2899	25.1005
tr|A0A0F6B390|A0A0F6B390_SALT1	tr|A0A0F6B390|A0A0F6B390_SALT1	A0A0F6B390	pduJ	STM14_2534	9.0674	1275	7	90.1	90.1	7	7	7	7	7	7	7	0	51.943	0	0		2.01237733739448	1.31568845113119	+			2.01237733739448	1.31568845113119	+			30.5474	30.4068	30.4571	31.2429	32.1785	31.937
tr|A0A0F6B391|A0A0F6B391_SALT1	tr|A0A0F6B391|A0A0F6B391_SALT1	A0A0F6B391	pduK	STM14_2535	16.776	1276	4	31.9	31.9	4	1	2	2	2	4	2	0	19.659	2	1	SI_AvsB_Exclusively in B		1.70324325561523				0.601973863495815	1.70180702209473	+			23.1329	25.904	25.8271	27.3669	27.6939	24.9087
tr|A0A0F6B392|A0A0F6B392_SALT1	tr|A0A0F6B392|A0A0F6B392_SALT1	A0A0F6B392	pduL	STM14_2536	22.971	1277	10	60	60	10	5	4	6	6	9	8	0	43.647	0	0		2.63593569530577	1.80318196614583	+	+		2.63593569530577	1.80318196614583	+	+		25.6341	25.8899	25.546	27.3531	27.961	27.1655
tr|A0A0F6B394|A0A0F6B394_SALT1	tr|A0A0F6B394|A0A0F6B394_SALT1	A0A0F6B394	pduN	STM14_2538	9.0943	1279	3	80.2	80.2	3	1	1	1	3	3	3	0	3.3447	3	0	SI_AvsB_Exclusively in B						2.48855976267886	1.7945302327474	+	+		24.3804	23.7303	24.0033	25.9332	26.1418	25.4226
tr|A0A0F6B395|A0A0F6B395_SALT1	tr|A0A0F6B395|A0A0F6B395_SALT1	A0A0F6B395	pduO	STM14_2539	36.633	1280	9	37.2	37.2	9	6	6	3	6	8	7	0	64.847	0	0		1.60865774164029	1.43070729573568	+			1.60865774164029	1.43070729573568	+			26.6585	26.9172	26.5143	27.3822	28.6992	28.3008
tr|A0A0F6B396|A0A0F6B396_SALT1	tr|A0A0F6B396|A0A0F6B396_SALT1	A0A0F6B396	pduP	STM14_2540	49.045	1281	26	68.3	68.3	26	13	15	14	22	22	24	0	282.42	0	0		1.88717505123492	1.55003674825033	+	+		1.88717505123492	1.55003674825033	+	+		28.625	28.653	28.2109	29.5074	30.6571	29.9746
tr|A0A0F6B397|A0A0F6B397_SALT1	tr|A0A0F6B397|A0A0F6B397_SALT1	A0A0F6B397	pduQ	STM14_2541	39.469	1282	6	22.4	22.4	6	1	2	1	4	5	5	0	48.911	3	0	SI_AvsB_Exclusively in B						3.92637004836891	2.19295120239258	+	+		24.1666	24.3567	23.9115	26.3538	26.4522	26.2076
tr|A0A0F6B398|A0A0F6B398_SALT1	tr|A0A0F6B398|A0A0F6B398_SALT1	A0A0F6B398	pduS	STM14_2542	48.389	1283	11	34.8	34.8	11	3	2	3	6	11	6	0	39.551	0	0		1.68086335534105	2.16026369730631	+	+		1.68086335534105	2.16026369730631	+	+		24.6821	24.2843	24.6099	25.8933	27.7941	26.3696
tr|A0A0F6B399|A0A0F6B399_SALT1	tr|A0A0F6B399|A0A0F6B399_SALT1	A0A0F6B399	pduT	STM14_2543	19.18	1284	6	34.8	34.8	6	2	3	2	5	5	4	0	11.857	1	0		0.50237089556845	0.683329582214355				0.813087173606187	1.2247314453125	+			24.0487	25.7632	25.5826	26.4839	27.0396	25.5453
tr|A0A0F6B3A0|A0A0F6B3A0_SALT1	tr|A0A0F6B3A0|A0A0F6B3A0_SALT1	A0A0F6B3A0	pduU	STM14_2544	12.476	1285	5	62.9	62.9	5	2	3	1	4	5	5	0	24.729	1	0		1.23834192453559	1.37187894185384	+			1.61430702629068	1.69754473368327	+	+		25.4095	24.2289	23.8422	26.0223	26.1913	26.3597
tr|A0A0F6B3A4|A0A0F6B3A4_SALT1	tr|A0A0F6B3A4|A0A0F6B3A4_SALT1	A0A0F6B3A4	yeeX	STM14_2548	13.073	1286	7	58.6	58.6	7	6	7	6	6	7	7	0	323.31	0	0		0.307174278827687	-0.184774398803711				0.307174278827687	-0.184774398803711				32.1541	31.6769	31.3385	31.4546	31.6649	31.4957
tr|A0A0F6B3A6|A0A0F6B3A6_SALT1	tr|A0A0F6B3A6|A0A0F6B3A6_SALT1	A0A0F6B3A6	yeeA	STM14_2550	39.572	1287	3	9.9	9.9	3	3	2	1	0	2	3	0	8.3867	1	2	SI_AvsB_Exclusively in A		-1.05809783935547				0.200947282220874	-0.275182723999023				24.5443	24.5643	23.056	23.7578	24.085	23.4962
tr|A0A0F6B3A7|A0A0F6B3A7_SALT1	tr|A0A0F6B3A7|A0A0F6B3A7_SALT1	A0A0F6B3A7	sbmC	STM14_2551	18.062	1288	6	45.2	45.2	6	6	6	6	6	6	6	0	76.069	0	0		1.11896152317747	0.565597534179688				1.11896152317747	0.565597534179688				31.3792	31.2299	30.7557	31.5515	31.978	31.5321
tr|A0A0F6B3B0|A0A0F6B3B0_SALT1	tr|A0A0F6B3B0|A0A0F6B3B0_SALT1	A0A0F6B3B0	phsB	STM14_2554	21.32	1290	14	71.9	71.9	14	8	8	9	13	11	12	0	96.403	0	0		3.53478932803353	2.57053756713867	+	+	+	3.53478932803353	2.57053756713867	+	+		27.0107	27.4149	27.5168	30.1404	29.6124	29.9012
tr|A0A0F6B3B1|A0A0F6B3B1_SALT1	tr|A0A0F6B3B1|A0A0F6B3B1_SALT1	A0A0F6B3B1	phsA	STM14_2555	82.799	1291	36	72.2	72.2	36	22	24	24	30	34	32	0	323.31	0	0		3.47869110768494	2.11393292744954	+	+	+	3.47869110768494	2.11393292744954	+	+		29.0521	29.2567	29.5874	31.2207	31.5496	31.4678
sp|D0ZMG9|SOPA_SALT1	sp|D0ZMG9|SOPA_SALT1	D0ZMG9	sopA	STM14_2557	86.782	67	22	43	43	22	13	18	9	18	20	18	0	132.78	0	0		4.00630343388821	1.25989087422689	+	+		4.00630343388821	1.25989087422689	+	+		27.8397	27.851	27.7369	29.1989	28.9497	29.0587
tr|A0A0F6B3B4|A0A0F6B3B4_SALT1	tr|A0A0F6B3B4|A0A0F6B3B4_SALT1	A0A0F6B3B4	sbcB	STM14_2559	54.499	1292	22	66.8	66.8	22	20	16	19	18	21	19	0	173.2	0	0		0.885699032776856	0.137753168741863				0.885699032776856	0.137753168741863				28.874	28.8135	28.6542	28.9256	28.9678	28.8615
tr|A0A0F6B3B9|A0A0F6B3B9_SALT1	tr|A0A0F6B3B9|A0A0F6B3B9_SALT1	A0A0F6B3B9	yeeZ	STM14_2564	29.662	1293	15	71.9	71.9	15	14	14	15	13	13	13	0	187.26	0	0		2.657211571198	-1.22697512308757	+	+		2.657211571198	-1.22697512308757	+			30.8786	30.8353	30.5797	29.4808	29.8187	29.3132
tr|A0A0F6B3C0|A0A0F6B3C0_SALT1	tr|A0A0F6B3C0|A0A0F6B3C0_SALT1	A0A0F6B3C0	hisG	STM14_2565	38.597	1294	14	43.9	43.9	14	10	10	11	14	13	13	0	107.1	0	0		3.03326038813105	1.30628267923991	+	+		3.03326038813105	1.30628267923991	+	+		27.929	28.1518	28.2439	29.1832	29.5287	29.5316
tr|A0A0F6B3C1|A0A0F6B3C1_SALT1	tr|A0A0F6B3C1|A0A0F6B3C1_SALT1	A0A0F6B3C1	hisD	STM14_2566	45.888	1295	11	39.9	39.9	11	8	9	9	10	10	8	0	100.9	0	0		2.87417760419258	1.33925374348958	+	+		2.87417760419258	1.33925374348958	+	+		27.4144	27.4507	27.5863	29.0792	28.8595	28.5305
tr|A0A0F6B3C2|A0A0F6B3C2_SALT1	tr|A0A0F6B3C2|A0A0F6B3C2_SALT1	A0A0F6B3C2	hisC	STM14_2567	39.715	1296	14	58.8	58.8	14	11	10	9	11	13	13	0	68.57	0	0		3.49034291869661	0.950746536254883	+			3.49034291869661	0.950746536254883	+			28.0158	27.8711	28.0873	28.9699	29.0161	28.8406
tr|A0A0F6B3C3|A0A0F6B3C3_SALT1	tr|A0A0F6B3C3|A0A0F6B3C3_SALT1	A0A0F6B3C3	hisB	STM14_2568	40.182	1297	14	54.4	54.4	14	14	14	11	11	14	12	0	128.87	0	0		0.0576264696561103	0.0260918935139962				0.0576264696561103	0.0260918935139962				29.4736	29.244	29.1232	29.0771	29.4706	29.3715
tr|A0A0F6B3C4|A0A0F6B3C4_SALT1	tr|A0A0F6B3C4|A0A0F6B3C4_SALT1	A0A0F6B3C4	hisH	STM14_2569	21.835	1298	11	64	64	11	6	7	8	6	7	9	0	54.953	0	0		0.362847259431534	0.105744679768883				0.362847259431534	0.105744679768883				28.2208	28.389	28.0661	28.1811	28.3682	28.4439
tr|A0A0F6B3C5|A0A0F6B3C5_SALT1	tr|A0A0F6B3C5|A0A0F6B3C5_SALT1	A0A0F6B3C5	hisA	STM14_2570	26.089	1299	12	66.1	66.1	12	10	10	8	11	10	10	0	146.42	0	0		0.41427936312178	0.178096135457356				0.41427936312178	0.178096135457356				28.793	28.6395	28.2226	28.6014	28.8225	28.7655
tr|A0A0F6B3C6|A0A0F6B3C6_SALT1	tr|A0A0F6B3C6|A0A0F6B3C6_SALT1	A0A0F6B3C6	hisF	STM14_2571	28.368	1300	18	80.2	80.2	18	11	15	11	17	16	17	0	166.18	0	0		3.48577340664274	0.310056686401367				3.48577340664274	0.310056686401367				29.2172	29.2179	29.2041	29.4767	29.5238	29.5688
tr|A0A0F6B3C7|A0A0F6B3C7_SALT1	tr|A0A0F6B3C7|A0A0F6B3C7_SALT1	A0A0F6B3C7	hisI	STM14_2572	22.674	1301	6	65	65	6	5	5	4	5	6	5	0	132.86	0	0		0.992267188031316	0.166345596313477				0.992267188031316	0.166345596313477				28.6398	28.6242	28.7447	28.7353	28.9678	28.8046
tr|A0A0F6B3C8|A0A0F6B3C8_SALT1	tr|A0A0F6B3C8|A0A0F6B3C8_SALT1	A0A0F6B3C8	wzzB	STM14_2573	36.258	1302	18	56.9	56.9	18	15	17	13	14	15	14	0	212.42	0	0		2.46081685765094	-1.32766278584798	+	+		2.46081685765094	-1.32766278584798	+			30.8124	30.6524	30.2207	28.9929	29.3292	29.3804
tr|A0A0F6B3C9|A0A0F6B3C9_SALT1	tr|A0A0F6B3C9|A0A0F6B3C9_SALT1	A0A0F6B3C9	udg	STM14_2574	43.633	1303	19	63.1	63.1	19	3	8	1	15	18	18	0	304.62	1	0		1.9958740186383	4.41773096720378	+	+	+	2.77550241492668	4.41858863830566	+	+	+	24.3675	26.4028	25.3826	29.7646	29.8189	29.8253
tr|A0A0F6B3D0|A0A0F6B3D0_SALT1	tr|A0A0F6B3D0|A0A0F6B3D0_SALT1	A0A0F6B3D0	gnd	STM14_2575	51.395	1304	38	84.8	84.8	38	35	37	32	35	35	35	0	323.31	0	0		4.19686282422407	0.382119496663414				4.19686282422407	0.382119496663414				33.3911	33.3478	33.3527	33.7399	33.7782	33.7199
tr|A0A0F6B3D1|A0A0F6B3D1_SALT1	tr|A0A0F6B3D1|A0A0F6B3D1_SALT1	A0A0F6B3D1	rfbP	STM14_2576	56.197	1305	10	28.2	28.2	10	6	6	6	7	8	6	0	95.327	0	0		0.269541053918195	-0.0880997975667306				0.269541053918195	-0.0880997975667306				27.1003	27.0557	26.9364	26.7159	27.1309	26.9812
tr|A0A0F6B3D2|A0A0F6B3D2_SALT1	tr|A0A0F6B3D2|A0A0F6B3D2_SALT1	A0A0F6B3D2	rfbK	STM14_2577	52.086	1306	21	67.9	67.9	21	17	13	14	15	20	18	0	253.73	0	0		4.41856931110642	0.877211888631184	+			4.41856931110642	0.877211888631184	+			29.4328	29.3672	29.2836	30.2502	30.2455	30.2195
tr|A0A0F6B3D3|A0A0F6B3D3_SALT1	tr|A0A0F6B3D3|A0A0F6B3D3_SALT1	A0A0F6B3D3	rfbM	STM14_2578	54.046	1307	16	44.9	44.9	16	11	12	12	13	13	13	0	108.21	0	0		4.86685140028481	0.835247039794922	+			4.86685140028481	0.835247039794922	+			28.1116	28.0122	28.0833	28.8859	28.8965	28.9304
tr|A0A0F6B3D4|A0A0F6B3D4_SALT1	tr|A0A0F6B3D4|A0A0F6B3D4_SALT1	A0A0F6B3D4	rfbN	STM14_2579	35.508	1308	15	50	50	15	12	12	12	10	11	13	0	93	0	0		0.617063108062181	0.226399739583332				0.617063108062181	0.226399739583332				28.1119	28.0233	27.6799	28.0394	28.3603	28.0947
tr|A0A0F6B3D5|A0A0F6B3D5_SALT1	tr|A0A0F6B3D5|A0A0F6B3D5_SALT1	A0A0F6B3D5	rfbU	STM14_2580	40.682	1309	12	36.3	36.3	12	11	11	10	8	9	11	0	36.514	0	0		0.107675364922546	-0.0369606018066406				0.107675364922546	-0.0369606018066406				27.8778	27.83	27.656	27.5549	27.9092	27.7889
tr|A0A0F6B3D6|A0A0F6B3D6_SALT1	tr|A0A0F6B3D6|A0A0F6B3D6_SALT1	A0A0F6B3D6	rfbV	STM14_2581	38.579	1310	14	37.8	37.8	14	11	10	11	11	11	11	0	105.11	0	0		0.173202701609655	-0.0510603586832694				0.173202701609655	-0.0510603586832694				27.7752	27.5309	27.556	27.5301	27.4547	27.7241
tr|A0A0F6B3D8|A0A0F6B3D8_SALT1	tr|A0A0F6B3D8|A0A0F6B3D8_SALT1	A0A0F6B3D8	rfbJ	STM14_2583	34.106	1311	17	57.2	57.2	17	11	12	14	16	13	14	0	74.949	0	0		3.61891704708512	0.796967824300129	+			3.61891704708512	0.796967824300129	+			28.6946	28.7066	28.5423	29.4158	29.4018	29.5168
tr|A0A0F6B3D9|A0A0F6B3D9_SALT1	tr|A0A0F6B3D9|A0A0F6B3D9_SALT1	A0A0F6B3D9	rfbH	STM14_2584	48.103	1312	31	65.2	65.2	31	29	29	27	31	30	30	0	323.31	0	0		2.05127222636252	0.416918436686196				2.05127222636252	0.416918436686196				33.8869	33.838	33.7166	34.1435	34.3723	34.1765
tr|A0A0F6B3E0|A0A0F6B3E0_SALT1	tr|A0A0F6B3E0|A0A0F6B3E0_SALT1	A0A0F6B3E0	rfbG	STM14_2585	41.021	1313	31	88.9	88.9	31	29	28	26	26	30	30	0	323.31	0	0		0.563827912306007	0.273958841959637				0.563827912306007	0.273958841959637				31.4924	31.575	31.154	31.3389	31.8978	31.8065
tr|A0A0F6B3E1|A0A0F6B3E1_SALT1	tr|A0A0F6B3E1|A0A0F6B3E1_SALT1	A0A0F6B3E1	rfbF	STM14_2586	29.035	1314	13	53.7	53.7	13	12	13	11	11	12	12	0	76.942	0	0		2.22321830114873	0.555635452270508				2.22321830114873	0.555635452270508				30.267	30.2156	30.1585	30.9661	30.6966	30.6452
tr|A0A0F6B3E2|A0A0F6B3E2_SALT1	tr|A0A0F6B3E2|A0A0F6B3E2_SALT1	A0A0F6B3E2	rfbI	STM14_2587	36.582	1315	15	70.3	70.3	15	12	13	14	15	13	13	0	119.9	0	0		0.0525463218394968	-0.0254160563151054				0.0525463218394968	-0.0254160563151054				29.4155	29.3337	28.9123	29.0987	29.1864	29.3002
tr|A0A0F6B3E3|A0A0F6B3E3_SALT1	tr|A0A0F6B3E3|A0A0F6B3E3_SALT1	A0A0F6B3E3	rfbC	STM14_2588	20.663	1316	9	74.9	74.9	9	8	8	9	9	9	7	0	85.677	0	0		1.3047464262123	0.793381373087566	+			1.3047464262123	0.793381373087566				28.9853	29.0687	29.8102	30.253	30.1189	29.8724
tr|A0A0F6B3E4|A0A0F6B3E4_SALT1;tr|A0A0F6B987|A0A0F6B987_SALT1	tr|A0A0F6B3E4|A0A0F6B3E4_SALT1	A0A0F6B3E4	rfbA	STM14_2589	32.453	1317	18	80.5	80.5	18	15	17	17	18	17	17	0	302.09	0	0		4.14433762213786	0.641157150268555	+			4.14433762213786	0.641157150268555				30.1337	30.0936	30.0291	30.7324	30.7625	30.685
tr|A0A0F6B3E5|A0A0F6B3E5_SALT1	tr|A0A0F6B3E5|A0A0F6B3E5_SALT1	A0A0F6B3E5	rfbD	STM14_2590	32.554	1318	11	77.6	77.6	11	7	11	10	9	11	9	0	205.12	0	0		1.26702807634885	0.729991912841797				1.26702807634885	0.729991912841797				29.1638	29.2081	28.5693	29.4508	29.6366	30.0437
tr|A0A0F6B3E6|A0A0F6B3E6_SALT1	tr|A0A0F6B3E6|A0A0F6B3E6_SALT1	A0A0F6B3E6	rfbB	STM14_2591	40.718	1319	18	58.2	58.2	17	12	12	13	16	15	15	0	143.23	0	0		2.32355904627694	0.528940836588543				2.32355904627694	0.528940836588543				28.9833	28.9426	28.9659	29.3478	29.6645	29.4663
tr|A0A0F6B3E7|A0A0F6B3E7_SALT1	tr|A0A0F6B3E7|A0A0F6B3E7_SALT1	A0A0F6B3E7	galF	STM14_2592	37.907	1320	22	74.7	74.7	22	21	21	19	18	20	20	0	323.31	0	0		2.70470804302815	-1.11329460144043	+			2.70470804302815	-1.11329460144043	+			32.9774	32.958	32.7085	31.5149	31.9296	31.8595
tr|A0A0F6B3H0|A0A0F6B3H0_SALT1	tr|A0A0F6B3H0|A0A0F6B3H0_SALT1	A0A0F6B3H0	yegH	STM14_2615	58.973	1321	8	25.9	25.9	8	6	8	7	2	6	5	0	94.317	0	0		2.14881510247438	-0.55416933695475				2.14881510247438	-0.55416933695475				26.2135	26.2058	26.354	25.8994	25.6108	25.6005
tr|A0A0F6B3H1|A0A0F6B3H1_SALT1	tr|A0A0F6B3H1|A0A0F6B3H1_SALT1	A0A0F6B3H1	asmA	STM14_2616	68.866	1322	23	46.3	46.3	23	15	18	13	14	20	18	0	192.07	0	0		0.100504738100012	0.0340684254964216				0.100504738100012	0.0340684254964216				28.1956	28.3672	28.0755	28.0719	28.337	28.3315
tr|A0A0F6B3H2|A0A0F6B3H2_SALT1	tr|A0A0F6B3H2|A0A0F6B3H2_SALT1	A0A0F6B3H2	dcd	STM14_2617	21.236	1323	8	34.7	34.7	8	8	7	5	6	7	6	0	82.225	0	0		1.2061245664043	0.602594375610352				1.2061245664043	0.602594375610352				29.6551	29.8633	30.2101	30.8042	30.2151	30.517
tr|A0A0F6B3H3|A0A0F6B3H3_SALT1	tr|A0A0F6B3H3|A0A0F6B3H3_SALT1	A0A0F6B3H3	udk	STM14_2618	24.498	1324	9	61.5	61.5	9	8	8	8	7	8	8	0	49.456	0	0		1.59633239512593	0.941692988077801	+			1.59633239512593	0.941692988077801	+			26.4605	27.3115	26.8546	27.6716	27.7407	28.0394
tr|A0A0F6B3H5|A0A0F6B3H5_SALT1	tr|A0A0F6B3H5|A0A0F6B3H5_SALT1	A0A0F6B3H5	yegE	STM14_2620	111.61	1325	9	13.1	13.1	9	6	5	5	1	1	0	0	10.01	1	3	SI_AvsB_Exclusively in A						0.655814556159633	-1.20414670308431				24.4804	25.23	24.7861	22.0247	24.4661	24.3933
tr|A0A0F6B3H6|A0A0F6B3H6_SALT1	tr|A0A0F6B3H6|A0A0F6B3H6_SALT1	A0A0F6B3H6	alkA	STM14_2621	35.789	1326	11	45.2	45.2	11	10	8	5	0	0	0	0	28.39	0	3	SI_AvsB_Exclusively in A						4.85851345668432	-2.06075286865234	+	+		26.1209	25.9863	25.9069	24.0455	23.8957	23.8905
tr|A0A0F6B3H7|A0A0F6B3H7_SALT1	tr|A0A0F6B3H7|A0A0F6B3H7_SALT1	A0A0F6B3H7	yegD	STM14_2622	49.212	1327	4	20.4	20.4	4	0	2	1	2	3	4	0	4.1728	3	0	SI_AvsB_Exclusively in B						3.61167566746529	4.69125556945801	+	+	+	24.5269	23.4976	24.0159	29.1703	28.4154	28.5285
tr|A0A0F6B3I4|A0A0F6B3I4_SALT1	tr|A0A0F6B3I4|A0A0F6B3I4_SALT1	A0A0F6B3I4	baeR	STM14_2629	27.594	1329	18	79.2	79.2	18	16	17	16	13	14	15	0	127.75	0	0		3.57139440893994	-0.905475616455078	+			3.57139440893994	-0.905475616455078	+			29.7568	29.7745	29.5941	28.8794	28.8155	28.7142
tr|A0A0F6B3I8|A0A0F6B3I8_SALT1	tr|A0A0F6B3I8|A0A0F6B3I8_SALT1	A0A0F6B3I8	yegQ	STM14_2634	51.084	1330	14	43.5	43.5	14	11	12	9	11	13	10	0	58.465	0	0		2.02232994072781	0.452808380126953				2.02232994072781	0.452808380126953				27.5023	27.4758	27.5529	27.9524	28.1314	27.8055
tr|A0A0F6B3J0|A0A0F6B3J0_SALT1	tr|A0A0F6B3J0|A0A0F6B3J0_SALT1	A0A0F6B3J0		STM14_2637	16.065	1331	4	30.4	30.4	4	4	4	3	2	4	4	0	46.386	0	0		1.26339613467281	-0.688654581705727				1.26339613467281	-0.688654581705727				27.7233	28.1308	27.5168	26.792	27.093	27.42
tr|A0A0F6B3J4|A0A0F6B3J4_SALT1	tr|A0A0F6B3J4|A0A0F6B3J4_SALT1	A0A0F6B3J4	yegS	STM14_2641	32.028	1332	15	58.2	58.2	15	14	14	14	2	5	7	0	148.45	0	0		1.9420508240036	-5.62207094828288	+	+	+	1.9420508240036	-5.62207094828288	+	+	+	31.1775	31.2479	30.9777	23.0085	27.0982	26.4303
tr|A0A0F6B3J5|A0A0F6B3J5_SALT1	tr|A0A0F6B3J5|A0A0F6B3J5_SALT1	A0A0F6B3J5	fbaB	STM14_2642	38.088	1333	30	80	80	30	28	28	30	18	18	18	0	323.31	0	0		4.35303467837314	-5.28451919555664	+	+	+	4.35303467837314	-5.28451919555664	+	+	+	35.0828	34.9287	34.9972	29.7355	29.2369	30.1828
tr|A0A0F6B3J7|A0A0F6B3J7_SALT1	tr|A0A0F6B3J7|A0A0F6B3J7_SALT1	A0A0F6B3J7	yegU	STM14_2644	35.358	1334	7	35.6	35.6	7	4	5	1	6	6	6	0	12.631	1	0		3.3323549505171	1.13348738352458	+			3.00303665180842	1.02666727701823	+			24.6993	24.7177	25.029	25.742	25.9182	25.8658
tr|A0A0F6B3J8|A0A0F6B3J8_SALT1	tr|A0A0F6B3J8|A0A0F6B3J8_SALT1	A0A0F6B3J8	yegV	STM14_2645	34.2	1335	2	9.7	9.7	2	2	2	2	1	2	2	0	6.7753	1	1		0.971760849732448	0.83249568939209				0.676241001018535	0.763654708862305				23.3605	22.9943	24.3012	24.9272	23.7771	24.2427
tr|A0A0F6B3J9|A0A0F6B3J9_SALT1	tr|A0A0F6B3J9|A0A0F6B3J9_SALT1	A0A0F6B3J9	yegW	STM14_2646	28.33	1336	7	41.9	41.9	7	4	4	4	5	5	7	0	18.301	0	0		0.372790216697713	0.17845853169759				0.372790216697713	0.17845853169759				25.9597	25.7209	26.055	26.3813	25.7789	26.1108
tr|A0A0F6B3K3|A0A0F6B3K3_SALT1	tr|A0A0F6B3K3|A0A0F6B3K3_SALT1	A0A0F6B3K3		STM14_2650	11.835	1338	4	61.5	61.5	4	4	4	3	4	4	3	0	45.182	0	0		0.799713949182622	-0.252619425455727				0.799713949182622	-0.252619425455727				29.3374	29.427	29.3888	28.8911	29.388	29.1162
tr|A0A0F6B3K8|A0A0F6B3K8_SALT1	tr|A0A0F6B3K8|A0A0F6B3K8_SALT1	A0A0F6B3K8	stcA	STM14_2655	18.678	1339	4	38.6	38.6	4	1	1	2	3	4	4	0	56.22	2	0	SI_AvsB_Exclusively in B		1.39758809407552				2.16106437206554	2.22567876180013	+	+		24.3635	24.0564	25.4521	26.6572	26.9899	26.902
tr|A0A0F6B3L0|A0A0F6B3L0_SALT1	tr|A0A0F6B3L0|A0A0F6B3L0_SALT1	A0A0F6B3L0	mrp	STM14_2657	39.93	1340	13	45.3	45.3	13	13	13	12	11	11	12	0	120.13	0	0		1.32023348735277	-0.228109359741211				1.32023348735277	-0.228109359741211				31.076	30.9557	31.162	30.7376	30.8463	30.9254
tr|A0A0F6B3L1|A0A0F6B3L1_SALT1	tr|A0A0F6B3L1|A0A0F6B3L1_SALT1	A0A0F6B3L1	metG	STM14_2658	76.273	1341	45	73	73	45	41	38	38	40	40	41	0	323.31	0	0		1.89380535518921	0.436042785644531				1.89380535518921	0.436042785644531				31.4627	31.4093	31.2191	31.667	31.9039	31.8283
tr|A0A0F6B3L4|A0A0F6B3L4_SALT1	tr|A0A0F6B3L4|A0A0F6B3L4_SALT1	A0A0F6B3L4	yehS	STM14_2661	17.691	1342	9	45.2	45.2	9	8	8	6	6	9	8	0	62.183	0	0		1.30575188207364	0.622587839762367				1.30575188207364	0.622587839762367				27.5478	27.5247	27.4275	28.5621	27.9304	27.8753
tr|A0A0F6B3L5|A0A0F6B3L5_SALT1	tr|A0A0F6B3L5|A0A0F6B3L5_SALT1	A0A0F6B3L5	yehT	STM14_2662	27.409	1343	7	44.8	44.8	7	2	4	4	4	5	4	0	17.694	1	0		0.317049064177717	0.114151318868				0.491161789412024	0.947550455729164				25.794	23.3424	25.8911	25.7855	25.9316	26.153
tr|A0A0F6B3L7|A0A0F6B3L7_SALT1	tr|A0A0F6B3L7|A0A0F6B3L7_SALT1	A0A0F6B3L7	yehV	STM14_2664	27.902	1344	7	36.2	36.2	7	6	5	4	1	0	0	0	24.307	0	3	SI_AvsB_Exclusively in A						2.30285546275676	-2.13390032450358	+	+		26.2835	26.1364	26.8006	24.1644	24.879	23.7755
tr|A0A0F6B3M0|A0A0F6B3M0_SALT1	tr|A0A0F6B3M0|A0A0F6B3M0_SALT1	A0A0F6B3M0	yehX	STM14_2667	35.013	1345	16	69.2	69.2	16	16	13	11	1	0	0	0	145.16	0	3	SI_AvsB_Exclusively in A						3.31708562215589	-3.68332544962565	+	+	+	28.4923	28.1176	27.9482	25.1064	24.3593	24.0425
tr|A0A0F6B3M2|A0A0F6B3M2_SALT1	tr|A0A0F6B3M2|A0A0F6B3M2_SALT1	A0A0F6B3M2	yehZ	STM14_2669	32.757	1346	18	71.8	71.8	18	17	17	18	11	9	10	0	270.78	0	0		4.36024426974542	-4.4636033376058	+	+	+	4.36024426974542	-4.4636033376058	+	+	+	33.3172	33.0249	33.3631	29.0382	28.3631	28.9131
tr|A0A0F6B3M3|A0A0F6B3M3_SALT1	tr|A0A0F6B3M3|A0A0F6B3M3_SALT1	A0A0F6B3M3	bglX	STM14_2670	83.391	1347	47	71	71	47	41	43	40	35	43	40	0	323.31	0	0		3.39881122671848	-0.223043441772461				3.39881122671848	-0.223043441772461				31.1831	31.1772	31.1931	30.9513	30.9998	30.9332
tr|A0A0F6B3M5|A0A0F6B3M5_SALT1	tr|A0A0F6B3M5|A0A0F6B3M5_SALT1	A0A0F6B3M5	dld	STM14_2672	65.05	1348	44	85.4	85.4	44	42	42	41	36	36	31	0	323.31	0	0		4.47460285699102	-1.27533976236979	+	+		4.47460285699102	-1.27533976236979	+	+		32.2189	32.0663	32.0447	30.868	30.86	30.7758
tr|A0A0F6B3N1|A0A0F6B3N1_SALT1	tr|A0A0F6B3N1|A0A0F6B3N1_SALT1	A0A0F6B3N1	yohF	STM14_2678	26.83	1350	9	41.1	41.1	9	9	9	9	3	4	6	0	113.95	0	0		4.22332131731448	-6.58695602416992	+	+	+	4.22332131731448	-6.58695602416992	+	+	+	32.7506	32.3699	31.9919	25.7337	25.2898	26.328
tr|A0A0F6B3N5|A0A0F6B3N5_SALT1	tr|A0A0F6B3N5|A0A0F6B3N5_SALT1	A0A0F6B3N5		STM14_2682	43.954	1351	11	36	36	11	0	1	0	7	10	10	0	82.59	3	0	SI_AvsB_Exclusively in B						3.71283217685752	3.79780642191569	+	+	+	23.9949	23.9418	23.4215	27.2344	27.5165	28.0007
tr|A0A0F6B3N7|A0A0F6B3N7_SALT1	tr|A0A0F6B3N7|A0A0F6B3N7_SALT1	A0A0F6B3N7		STM14_2684	25.895	1352	9	51.1	51.1	9	5	6	4	7	8	8	0	75.382	0	0		4.69630691462134	2.53399403889974	+	+	+	4.69630691462134	2.53399403889974	+	+	+	26.2481	26.5862	26.427	28.8586	29.0017	29.0028
tr|A0A0F6B3N8|A0A0F6B3N8_SALT1	tr|A0A0F6B3N8|A0A0F6B3N8_SALT1	A0A0F6B3N8		STM14_2685	38.937	1353	12	44.6	44.6	12	0	3	1	10	12	12	0	78.799	2	0	SI_AvsB_Exclusively in B		3.70136706034343				4.01105548678	4.18936475118002	+	+	+	24.5731	25.3308	24.6244	28.8135	29.1442	29.1387
tr|A0A0F6B3P3|A0A0F6B3P3_SALT1	tr|A0A0F6B3P3|A0A0F6B3P3_SALT1	A0A0F6B3P3	cdd	STM14_2690	31.618	1356	12	77.2	77.2	12	12	12	11	12	12	12	0	284.65	0	0		0.45743831945605	0.0909525553385393				0.45743831945605	0.0909525553385393				30.2006	30.305	30.1323	30.3997	30.3427	30.1684
tr|A0A0F6B3P4|A0A0F6B3P4_SALT1	tr|A0A0F6B3P4|A0A0F6B3P4_SALT1	A0A0F6B3P4	sanA	STM14_2691	27.376	1357	6	40.2	40.2	6	4	3	1	2	5	4	0	16.092	3	0	SI_AvsB_Exclusively in B						1.01749062554465	0.930863062540691				24.9093	24.1535	23.4952	25.3814	24.9841	24.9851
tr|A0A0F6B3P6|A0A0F6B3P6_SALT1	tr|A0A0F6B3P6|A0A0F6B3P6_SALT1	A0A0F6B3P6		STM14_2693	44.536	1358	20	63.9	63.9	20	8	9	10	17	16	18	0	187.32	0	0		4.91095156564543	2.53424580891927	+	+	+	4.91095156564543	2.53424580891927	+	+	+	26.8266	27.023	27.1555	29.5563	29.5282	29.5233
tr|A0A0F6B3P7|A0A0F6B3P7_SALT1	tr|A0A0F6B3P7|A0A0F6B3P7_SALT1	A0A0F6B3P7	yeiA	STM14_2694	45.078	1359	9	31.1	31.1	9	4	3	2	7	8	8	0	36.429	0	0		1.47508855169878	1.01415252685547	+			1.47508855169878	1.01415252685547	+			25.9468	26.0268	26.8504	27.4649	27.0237	27.3778
tr|A0A0F6B3P9|A0A0F6B3P9_SALT1	tr|A0A0F6B3P9|A0A0F6B3P9_SALT1	A0A0F6B3P9	mglA	STM14_2696	56.477	1360	33	73.1	73.1	33	24	25	19	25	31	30	0	161.24	0	0		2.17302595304655	0.705753326416016	+			2.17302595304655	0.705753326416016				29.7233	29.6255	29.2827	30.3066	30.2363	30.2059
tr|A0A0F6B3Q1|A0A0F6B3Q1_SALT1	tr|A0A0F6B3Q1|A0A0F6B3Q1_SALT1	A0A0F6B3Q1	mglB	STM14_2698	35.813	1361	36	82.8	82.8	36	33	34	33	35	34	35	0	323.31	0	0		3.27504708231168	0.775892893473305	+			3.27504708231168	0.775892893473305	+			33.8917	33.9623	33.9979	34.5957	34.834	34.7499
tr|A0A0F6B3Q3|A0A0F6B3Q3_SALT1	tr|A0A0F6B3Q3|A0A0F6B3Q3_SALT1	A0A0F6B3Q3	galS	STM14_2700	36.963	1362	8	25	25	8	2	3	4	6	5	4	0	19.222	3	1	SI_AvsB_Exclusively in B						1.07103498984235	1.24028778076172	+			24.5401	23.5331	25.1424	25.0955	25.9489	25.8921
tr|A0A0F6B3Q6|A0A0F6B3Q6_SALT1	tr|A0A0F6B3Q6|A0A0F6B3Q6_SALT1	A0A0F6B3Q6	folE	STM14_2703	24.77	1363	11	70.3	70.3	11	5	6	2	10	9	9	0	115.45	1	0		2.77451211117197	3.28726005554199	+	+	+	2.47987921572772	3.85618464152018	+	+	+	26.0277	25.6477	24.1309	28.7104	29.308	29.3564
tr|A0A0F6B3R0|A0A0F6B3R0_SALT1	tr|A0A0F6B3R0|A0A0F6B3R0_SALT1	A0A0F6B3R0	fghA	STM14_2707	31.972	1364	9	49.8	49.8	9	8	9	9	9	9	9	0	105.55	0	0		1.49379690967812	0.747023264567058				1.49379690967812	0.747023264567058				30.0056	29.9955	29.6654	30.3475	31.027	30.5331
tr|A0A0F6B3R8|A0A0F6B3R8_SALT1	tr|A0A0F6B3R8|A0A0F6B3R8_SALT1	A0A0F6B3R8	lysP	STM14_2715	53.683	1366	3	6.7	6.7	3	3	2	3	0	1	1	0	9.2427	1	3	SI_AvsB_Exclusively in A						0.515459101489347	-0.411354064941406				24.8413	24.3919	24.9572	24.8915	23.8522	24.2126
tr|A0A0F6B3S0|A0A0F6B3S0_SALT1	tr|A0A0F6B3S0|A0A0F6B3S0_SALT1	A0A0F6B3S0	yeiE	STM14_2717	31.904	1367	9	38.7	38.7	9	9	8	8	7	6	8	0	133.56	0	0		1.82799044874996	-0.803484598795574	+			1.82799044874996	-0.803484598795574				28.7534	29.0205	28.8098	28.2011	27.7032	28.2689
tr|A0A0F6B3S3|A0A0F6B3S3_SALT1	tr|A0A0F6B3S3|A0A0F6B3S3_SALT1	A0A0F6B3S3	nfo	STM14_2720	31.196	1368	8	44.6	44.6	8	5	4	4	7	7	8	0	58.052	0	0		3.4692979252719	2.06556701660156	+	+	+	3.4692979252719	2.06556701660156	+	+		25.7432	26.0063	25.4181	27.6788	27.7884	27.8972
tr|A0A0F6B3S4|A0A0F6B3S4_SALT1	tr|A0A0F6B3S4|A0A0F6B3S4_SALT1	A0A0F6B3S4	fruA	STM14_2721	57.374	1369	11	20.3	20.3	11	10	11	8	7	8	10	0	96.107	0	0		4.10383413254345	-1.09772300720215	+	+		4.10383413254345	-1.09772300720215	+			28.5389	28.4834	28.3596	27.2856	27.4201	27.383
tr|A0A0F6B3S5|A0A0F6B3S5_SALT1;REV__tr|A0A0F6B0T0|A0A0F6B0T0_SALT1	tr|A0A0F6B3S5|A0A0F6B3S5_SALT1	A0A0F6B3S5	fruK	STM14_2722	33.708	1370	10	35.6	35.6	10	9	9	7	8	8	8	0	195.89	0	0		1.96587304333094	-0.482398351033531				1.96587304333094	-0.482398351033531				28.4057	28.2135	28.3233	28.0145	27.7295	27.7513
tr|A0A0F6B3S6|A0A0F6B3S6_SALT1	tr|A0A0F6B3S6|A0A0F6B3S6_SALT1	A0A0F6B3S6	fruF	STM14_2723	39.593	1371	17	63.6	63.6	17	16	14	15	12	16	13	0	155.67	0	0		0.897837454726748	-0.208633422851563				0.897837454726748	-0.208633422851563				28.8217	28.8942	29.0415	28.8504	28.551	28.7301
tr|A0A0F6B3T5|A0A0F6B3T5_SALT1	tr|A0A0F6B3T5|A0A0F6B3T5_SALT1	A0A0F6B3T5	yeiP	STM14_2733	26.499	1372	13	44.5	44.5	13	6	8	6	12	11	11	0	100.39	0	0		3.40933892189999	0.799426396687824	+			3.40933892189999	0.799426396687824	+			28.944	28.9843	29.1724	29.7964	29.8477	29.8548
tr|A0A0F6B3T6|A0A0F6B3T6_SALT1	tr|A0A0F6B3T6|A0A0F6B3T6_SALT1	A0A0F6B3T6	yeiR	STM14_2734	35.933	1373	6	26.5	26.5	6	5	4	5	5	4	5	0	4.4622	1	2	SI_AvsB_Exclusively in A		-0.335123062133789				0.38917193226028	-0.727761586507164				26.4969	24.6147	25.5255	25.0416	23.7361	25.6761
tr|A0A0F6B3T7|A0A0F6B3T7_SALT1	tr|A0A0F6B3T7|A0A0F6B3T7_SALT1	A0A0F6B3T7	yeiU	STM14_2735	26.922	1374	4	15.5	15.5	4	3	3	3	3	3	3	0	8.4219	0	0		0.144801920590978	0.0654945373535156				0.144801920590978	0.0654945373535156				24.9549	25.2548	24.6805	25.0447	24.9768	25.0651
tr|A0A0F6B3U1|A0A0F6B3U1_SALT1	tr|A0A0F6B3U1|A0A0F6B3U1_SALT1	A0A0F6B3U1	rtn	STM14_2739	58.371	1375	5	18	18	5	2	2	4	3	3	3	0	8.1188	3	0	SI_AvsB_Exclusively in B						2.26829688481419	3.11399841308594	+	+		23.4408	23.1845	24.9441	26.9315	26.7384	27.2415
tr|A0A0F6B3U2|A0A0F6B3U2_SALT1	tr|A0A0F6B3U2|A0A0F6B3U2_SALT1	A0A0F6B3U2	yejA	STM14_2740	69.208	1376	17	41.6	41.6	17	14	14	10	9	15	14	0	87.071	0	0		0.314071321116843	-0.0613123575846366				0.314071321116843	-0.0613123575846366				27.2806	27.3278	27.2624	27.0843	27.3489	27.2537
tr|A0A0F6B3U5|A0A0F6B3U5_SALT1	tr|A0A0F6B3U5|A0A0F6B3U5_SALT1	A0A0F6B3U5	yejF	STM14_2743	58.514	1379	9	25	25	9	9	6	4	4	5	6	0	31.549	0	0		1.20670130378206	-0.11089261372884				1.20670130378206	-0.11089261372884				26.3266	26.3811	26.4713	26.2968	26.2652	26.2843
tr|A0A0F6B3U6|A0A0F6B3U6_SALT1	tr|A0A0F6B3U6|A0A0F6B3U6_SALT1	A0A0F6B3U6	yejG	STM14_2744	12.479	1380	3	48.2	48.2	3	3	3	2	2	2	2	0	12.066	1	1		2.06961082071863	-1.15227127075195	+			3.01822050979168	-1.29083251953125	+	+		25.4478	25.6611	25.5659	23.998	24.3934	24.411
tr|A0A0F6B3U9|A0A0F6B3U9_SALT1	tr|A0A0F6B3U9|A0A0F6B3U9_SALT1	A0A0F6B3U9	rsuA	STM14_2747	25.76	1382	11	67.5	67.5	11	10	9	9	7	8	8	0	119.85	0	0		2.57420771975801	-1.02339617411296	+			2.57420771975801	-1.02339617411296	+			29.0772	29.079	28.7959	28.0625	27.7177	28.1018
tr|A0A0F6B3V0|A0A0F6B3V0_SALT1	tr|A0A0F6B3V0|A0A0F6B3V0_SALT1	A0A0F6B3V0	yejH	STM14_2748	66.44	1383	5	11.8	11.8	5	1	2	2	1	2	5	0	4.6626	2	1	SI_AvsB_Exclusively in B		-0.833602905273438				0.301236190878871	-0.725912094116211				25.4128	23.9336	23.632	25.2039	23.0003	22.5965
tr|A0A0F6B3V1|A0A0F6B3V1_SALT1	tr|A0A0F6B3V1|A0A0F6B3V1_SALT1	A0A0F6B3V1	rplY	STM14_2749	10.541	1384	7	70.2	70.2	7	6	7	7	7	7	6	0	122.43	0	0		0.635330008801584	-0.152687072753906				0.635330008801584	-0.152687072753906				32.3222	32.5238	32.5778	32.3542	32.4335	32.1782
tr|A0A0F6B3V4|A0A0F6B3V4_SALT1	tr|A0A0F6B3V4|A0A0F6B3V4_SALT1	A0A0F6B3V4	yejK	STM14_2752	37.876	1385	12	50.4	50.4	12	11	11	11	10	12	11	0	162.79	0	0		0.069826462892851	0.0282071431477853				0.069826462892851	0.0282071431477853				29.4103	29.4826	29.1666	29.2316	29.5814	29.3311
tr|A0A0F6B3V5|A0A0F6B3V5_SALT1	tr|A0A0F6B3V5|A0A0F6B3V5_SALT1	A0A0F6B3V5	yejL	STM14_2753	8.2312	1386	5	92	92	5	5	5	5	5	5	5	0	165.67	0	0		1.05871769084465	0.53594652811686				1.05871769084465	0.53594652811686				28.8894	28.9178	28.3666	29.3522	29.4738	28.9556
tr|A0A0F6B3V6|A0A0F6B3V6_SALT1	tr|A0A0F6B3V6|A0A0F6B3V6_SALT1	A0A0F6B3V6	yejM	STM14_2754	67.131	1387	11	31.2	31.2	11	5	8	5	8	7	7	0	136.83	0	0		0.956059623174379	-0.170019149780273				0.956059623174379	-0.170019149780273				27.2176	27.1138	27.3282	26.9431	27.0757	27.1307
tr|A0A0F6B3V9|A0A0F6B3V9_SALT1	tr|A0A0F6B3V9|A0A0F6B3V9_SALT1	A0A0F6B3V9	oafA	STM14_2758	69.647	1388	16	34.2	34.2	16	14	14	10	12	13	12	0	135.4	0	0		0.185926415855967	0.13897196451823				0.185926415855967	0.13897196451823				28.27	28.3738	27.7084	27.954	28.6256	28.1895
tr|A0A0F6B3W6|A0A0F6B3W6_SALT1	tr|A0A0F6B3W6|A0A0F6B3W6_SALT1	A0A0F6B3W6		STM14_2765	50.87	1389	4	17.6	17.6	4	0	1	0	4	3	4	0	18.394	3	0	SI_AvsB_Exclusively in B						1.19971763741486	1.09255917867025	+			24.7978	23.62	24.5155	24.9333	25.5643	25.7135
tr|A0A0F6B3X5|A0A0F6B3X5_SALT1	tr|A0A0F6B3X5|A0A0F6B3X5_SALT1	A0A0F6B3X5	narP	STM14_2775	23.776	1390	13	57.7	57.7	13	10	9	9	11	11	11	0	275.36	0	0		2.87288441127909	1.05860964457194	+			2.87288441127909	1.05860964457194	+			27.7327	27.975	27.5514	28.7429	28.9105	28.7815
tr|A0A0F6B3X7|A0A0F6B3X7_SALT1	tr|A0A0F6B3X7|A0A0F6B3X7_SALT1	A0A0F6B3X7	ccmG_1 ccmG_2	STM14_2777 STM14_4605	20.678	1392	3	18.4	18.4	3	2	2	2	2	3	3	0	5.9395	0	0		2.11989325225497	0.593978246053059				2.11989325225497	0.593978246053059				24.6754	24.6718	24.8016	25.0882	25.4359	25.4067
tr|A0A0F6B3X9|A0A0F6B3X9_SALT1	tr|A0A0F6B3X9|A0A0F6B3X9_SALT1	A0A0F6B3X9	ccmE_1 ccmE ccmE_2 cycJ	STM14_2779 STM14_4607	17.688	1393	3	23.3	23.3	3	2	3	2	1	3	2	0	11.945	0	0		1.19706859493447	0.266000111897785				1.19706859493447	0.266000111897785				28.6996	28.3804	28.4619	28.7665	28.7154	28.858
tr|A0A0F6B8Y7|A0A0F6B8Y7_SALT1	tr|A0A0F6B8Y7|A0A0F6B8Y7_SALT1	A0A0F6B8Y7	ccmA_2 ccmA ccmA_1	STM14_2783 STM14_4611	22.335	2319	2	23.9	23.9	2	0	0	0	2	2	2	0	7.0368	3	0	SI_AvsB_Exclusively in B						0.0854664637969098	-0.0476195017496757				25.0223	24.9562	24.5358	24.7284	25.0326	24.6105
tr|A0A0F6B3Y8|A0A0F6B3Y8_SALT1	tr|A0A0F6B3Y8|A0A0F6B3Y8_SALT1	A0A0F6B3Y8	napA	STM14_2788	92.859	1396	41	61	61	41	31	30	27	31	37	34	0	253.63	0	0		0.0391043682817934	0.0115795135498047				0.0391043682817934	0.0115795135498047				29.3471	29.4125	29.4186	29.3889	29.5812	29.2429
tr|A0A0F6B3Z2|A0A0F6B3Z2_SALT1	tr|A0A0F6B3Z2|A0A0F6B3Z2_SALT1	A0A0F6B3Z2	eco	STM14_2792	18.218	1397	10	73.8	73.8	10	9	8	10	10	10	10	0	142.62	0	0		2.77500165586821	0.845102310180664	+			2.77500165586821	0.845102310180664	+			30.9058	30.8405	30.5912	31.544	31.5899	31.7389
tr|A0A0F6B3Z4|A0A0F6B3Z4_SALT1	tr|A0A0F6B3Z4|A0A0F6B3Z4_SALT1	A0A0F6B3Z4	alkB	STM14_2794	23.787	1398	3	22.7	22.7	3	3	3	3	2	2	2	0	28.629	0	0		2.33087390444318	-0.760250091552734	+			2.33087390444318	-0.760250091552734				25.6466	25.5165	25.269	24.7924	24.79	24.5689
tr|A0A0F6B3Z6|A0A0F6B3Z6_SALT1	tr|A0A0F6B3Z6|A0A0F6B3Z6_SALT1	A0A0F6B3Z6	apbE	STM14_2796	38.148	1400	6	26.3	26.3	6	5	5	5	1	2	4	0	41.035	0	1		0.653152519651568	-0.297206878662109				0.586942006506645	-0.221099217732746				26.143	25.8651	26.3797	26.0604	25.8653	25.7987
tr|A0A0F6B3Z7|A0A0F6B3Z7_SALT1;tr|A0A0F6B2Y1|A0A0F6B2Y1_SALT1	tr|A0A0F6B3Z7|A0A0F6B3Z7_SALT1	A0A0F6B3Z7	ompC	STM14_2797	41.238	1401	17	65.1	65.1	17	15	14	14	15	16	13	0	214.92	0	0		1.71224156083151	-0.995594660441078	+			1.71224156083151	-0.995594660441078	+			31.3102	31.3763	31.267	30.0012	30.8399	30.1257
tr|A0A0F6B3Z9|A0A0F6B3Z9_SALT1	tr|A0A0F6B3Z9|A0A0F6B3Z9_SALT1	A0A0F6B3Z9	yojN	STM14_2800	99.808	1402	19	31.7	31.7	19	13	17	14	10	15	12	0	95.235	0	0		1.5834662640891	-0.251349767049156				1.5834662640891	-0.251349767049156				28.36	28.2479	28.1661	28.0956	27.9853	27.9391
tr|A0A0F6B400|A0A0F6B400_SALT1	tr|A0A0F6B400|A0A0F6B400_SALT1	A0A0F6B400	rcsB	STM14_2801	23.714	1403	15	67.1	67.1	15	13	14	14	13	15	14	0	323.31	0	0		0.978590253334384	0.30006217956543				0.978590253334384	0.30006217956543				30.976	30.9949	31.0704	31.448	31.4611	31.0324
tr|A0A0F6B401|A0A0F6B401_SALT1	tr|A0A0F6B401|A0A0F6B401_SALT1	A0A0F6B401	rcsC	STM14_2802	106.28	1404	14	20.5	20.5	14	8	8	4	5	6	7	0	20.099	0	0		0.283489561734354	0.199492136637367				0.283489561734354	0.199492136637367				25.5223	25.7982	25.0531	25.4133	25.5455	26.0133
tr|A0A0F6B403|A0A0F6B403_SALT1	tr|A0A0F6B403|A0A0F6B403_SALT1	A0A0F6B403	gyrA	STM14_2804	97.063	1405	51	56.2	56.2	51	48	47	44	45	48	46	0	323.31	0	0		1.12142050530226	-0.145966211954754				1.12142050530226	-0.145966211954754				32.1305	32.0031	32.0826	32.0209	31.8976	31.8598
tr|A0A0F6B406|A0A0F6B406_SALT1	tr|A0A0F6B406|A0A0F6B406_SALT1	A0A0F6B406		STM14_2807	44.446	1406	6	21.8	21.8	6	1	2	1	4	4	2	0	3.2704	3	0	SI_AvsB_Exclusively in B						0.456087971490328	0.527671178181965				26.0442	25.0337	24.4053	25.9749	25.5864	25.5049
tr|A0A0F6B409|A0A0F6B409_SALT1	tr|A0A0F6B409|A0A0F6B409_SALT1	A0A0F6B409	ubiG	STM14_2810	26.854	1407	12	64	64	12	11	11	11	9	10	11	0	147	0	0		2.09235126486845	-0.941335042317707	+			2.09235126486845	-0.941335042317707	+			30.6646	30.6532	30.5285	29.3028	29.8156	29.9038
tr|A0A0F6B411|A0A0F6B411_SALT1	tr|A0A0F6B411|A0A0F6B411_SALT1	A0A0F6B411	nrdA	STM14_2812	85.735	1408	50	66.2	66.2	50	42	43	42	44	47	42	0	323.31	0	0		1.49318855218358	0.260541280110679				1.49318855218358	0.260541280110679				32.3295	32.333	32.1539	32.6048	32.5687	32.4246
tr|A0A0F6B412|A0A0F6B412_SALT1	tr|A0A0F6B412|A0A0F6B412_SALT1	A0A0F6B412	nrdB	STM14_2813	43.552	1409	21	61.4	61.4	21	19	18	17	18	19	17	0	259.22	0	0		0.898029149791357	0.262056986490883				0.898029149791357	0.262056986490883				31.0914	31.0103	30.724	31.1109	31.3591	31.1417
tr|A0A0F6B415|A0A0F6B415_SALT1	tr|A0A0F6B415|A0A0F6B415_SALT1	A0A0F6B415		STM14_2816	32.503	1410	5	30.8	30.8	5	3	2	3	4	5	4	0	17.368	0	0		0.498372412696132	0.463206609090168				0.498372412696132	0.463206609090168				24.5656	25.4749	24.2764	25.3137	25.5101	24.8827
tr|A0A0F6B416|A0A0F6B416_SALT1	tr|A0A0F6B416|A0A0F6B416_SALT1	A0A0F6B416	glpQ	STM14_2817	40.424	1411	26	81.2	81.2	26	26	25	25	25	25	24	0	323.31	0	0		0.354899651564631	0.0659510294596402				0.354899651564631	0.0659510294596402				33.1405	33.1516	33.1816	33.25	33.3411	33.0806
tr|A0A0F6B417|A0A0F6B417_SALT1	tr|A0A0F6B417|A0A0F6B417_SALT1	A0A0F6B417	glpT	STM14_2818	50.18	1412	10	21.7	21.7	10	8	9	7	5	9	7	0	34.11	0	0		0.51789790457398	-0.353723526000977				0.51789790457398	-0.353723526000977				28.8255	28.7596	28.1837	27.9899	28.6746	28.0432
tr|A0A0F6B418|A0A0F6B418_SALT1	tr|A0A0F6B418|A0A0F6B418_SALT1	A0A0F6B418	glpA	STM14_2819	59.057	1413	27	64.8	64.8	27	12	14	18	22	19	25	0	251.42	0	0		1.43128392031336	1.22238286336263	+			1.43128392031336	1.22238286336263	+			26.9826	27.7104	28.2765	29.0108	28.6136	29.0122
tr|A0A0F6B419|A0A0F6B419_SALT1	tr|A0A0F6B419|A0A0F6B419_SALT1	A0A0F6B419	glpB	STM14_2820	45.671	1414	9	44.9	44.9	9	5	7	7	8	8	8	0	238.05	0	0		1.22173272717433	0.73168118794759				1.22173272717433	0.73168118794759				27.2493	28.117	27.7069	28.2486	28.3476	28.6721
tr|A0A0F6B420|A0A0F6B420_SALT1	tr|A0A0F6B420|A0A0F6B420_SALT1	A0A0F6B420	glpC	STM14_2821	44.13	1415	8	26.8	26.8	8	1	4	6	7	7	8	0	17.947	1	0		1.10788950292065	0.837550799051922	+			1.32341036018272	1.17035547892253	+			24.7223	25.3752	26.0663	26.7005	26.2697	26.7046
tr|A0A0F6B423|A0A0F6B423_SALT1	tr|A0A0F6B423|A0A0F6B423_SALT1	A0A0F6B423	sseL	STM14_2824	35.513	1416	12	46.1	46.1	12	4	8	7	9	11	10	0	122.12	0	0		1.57556950884402	1.16260719299316	+			1.57556950884402	1.16260719299316	+			27.4077	28.3281	28.0946	28.7144	29.3335	29.2703
tr|A0A0F6B425|A0A0F6B425_SALT1	tr|A0A0F6B425|A0A0F6B425_SALT1	A0A0F6B425	rhmA	STM14_2826	28.727	1417	4	22.1	22.1	4	4	4	4	4	4	4	0	47.829	0	0		0.402669699854798	0.389020919799805				0.402669699854798	0.389020919799805				26.3678	26.7457	25.7244	26.3951	27.229	26.3808
tr|A0A0F6B427|A0A0F6B427_SALT1	tr|A0A0F6B427|A0A0F6B427_SALT1	A0A0F6B427	yfaW	STM14_2828	44.679	1418	8	28.6	28.6	8	2	3	2	5	8	8	0	29.725	0	0		0.359733546444332	0.514553070068359				0.359733546444332	0.514553070068359				29.3125	28.4089	30.1866	29.2262	30.2323	29.9932
tr|A0A0F6B429|A0A0F6B429_SALT1	tr|A0A0F6B429|A0A0F6B429_SALT1	A0A0F6B429		STM14_2830	43.946	1419	14	46.2	46.2	14	13	12	10	12	13	10	0	135.26	0	0		1.32807579700539	-0.418094635009766				1.32807579700539	-0.418094635009766				28.4757	28.7289	28.5695	27.9202	28.3262	28.2736
tr|A0A0F6B431|A0A0F6B431_SALT1	tr|A0A0F6B431|A0A0F6B431_SALT1	A0A0F6B431	yfaO	STM14_2832	16.301	1421	6	68.8	68.8	6	2	2	3	4	5	3	0	78.11	0	0		1.21260996903291	0.980715433756512	+			1.21260996903291	0.980715433756512	+			25.4421	25.7487	25.882	26.2436	27.3806	26.3907
tr|A0A0F6B432|A0A0F6B432_SALT1	tr|A0A0F6B432|A0A0F6B432_SALT1	A0A0F6B432	ais	STM14_2833	22.027	1422	8	50.7	50.7	8	6	5	5	6	8	7	0	70.431	0	0		2.30795775519579	1.03720855712891	+			2.30795775519579	1.03720855712891	+			27.1519	27.7557	27.5345	28.5726	28.4097	28.5715
tr|A0A0F6B434|A0A0F6B434_SALT1	tr|A0A0F6B434|A0A0F6B434_SALT1	A0A0F6B434	yfbE	STM14_2835	41.165	1423	21	62.5	62.5	21	18	19	18	19	21	20	0	182.34	0	0		3.60649781717215	1.60440762837728	+	+		3.60649781717215	1.60440762837728	+	+		29.7872	29.8463	29.4726	31.4093	31.3037	31.2062
tr|A0A0F6B435|A0A0F6B435_SALT1	tr|A0A0F6B435|A0A0F6B435_SALT1	A0A0F6B435	pmrF	STM14_2836	36.516	1424	13	43.4	43.4	13	13	13	11	13	12	13	0	186.71	0	0		1.17324591251234	0.497674306233723				1.17324591251234	0.497674306233723				30.1147	30.2073	29.6619	30.3118	30.484	30.6811
tr|A0A0F6B436|A0A0F6B436_SALT1	tr|A0A0F6B436|A0A0F6B436_SALT1	A0A0F6B436	yfbG	STM14_2837	73.587	1425	44	79.8	79.8	44	29	30	22	40	40	43	0	323.31	0	0		4.33281352911511	2.62342198689779	+	+	+	4.33281352911511	2.62342198689779	+	+	+	30.17	30.4659	30.0158	32.9219	32.8273	32.7728
tr|A0A0F6B437|A0A0F6B437_SALT1	tr|A0A0F6B437|A0A0F6B437_SALT1	A0A0F6B437	arnD	STM14_2838	33.009	1426	7	34.4	34.4	7	6	5	4	5	6	7	0	77.224	0	0		1.93979855967185	0.847161610921223	+			1.93979855967185	0.847161610921223	+			27.5946	27.2793	27.0025	27.9965	28.1271	28.2943
tr|A0A0F6B438|A0A0F6B438_SALT1	tr|A0A0F6B438|A0A0F6B438_SALT1	A0A0F6B438	arnT	STM14_2839	61.82	1427	6	13.1	13.1	6	4	4	3	4	5	5	0	16.905	0	0		0.85671542351604	0.260608037312824				0.85671542351604	0.260608037312824				25.4494	25.146	24.9715	25.4832	25.4076	25.4579
tr|A0A0F6B441|A0A0F6B441_SALT1	tr|A0A0F6B441|A0A0F6B441_SALT1	A0A0F6B441	pmrD	STM14_2842	9.7493	1428	3	63.5	63.5	3	0	1	0	2	3	3	0	16.69	3	0	SI_AvsB_Exclusively in B						3.23949158113145	1.16891543070475	+			23.8526	24.147	23.8148	25.0839	25.2083	25.0289
tr|A0A0F6B442|A0A0F6B442_SALT1	tr|A0A0F6B442|A0A0F6B442_SALT1	A0A0F6B442	menE	STM14_2843	50.243	1429	8	25.7	25.7	8	3	6	4	5	5	3	0	16.459	0	0		0.246179021800944	-0.0533491770426444				0.246179021800944	-0.0533491770426444				24.6089	24.4516	24.5495	24.5255	24.3422	24.5822
tr|A0A0F6B443|A0A0F6B443_SALT1	tr|A0A0F6B443|A0A0F6B443_SALT1	A0A0F6B443	menC	STM14_2844	35.36	1430	9	41.2	41.2	9	7	8	6	6	8	7	0	73.258	0	0		1.27807157927042	0.299769719441734				1.27807157927042	0.299769719441734				27.3242	27.3485	27.0697	27.6501	27.4286	27.563
tr|A0A0F6B444|A0A0F6B444_SALT1	tr|A0A0F6B444|A0A0F6B444_SALT1	A0A0F6B444	menB	STM14_2845	31.693	1431	17	73.7	73.7	17	16	17	16	16	16	15	0	323.31	0	0		0.230505096214678	-0.0808315277099609				0.230505096214678	-0.0808315277099609				30.9935	30.9712	30.6429	30.6506	30.9199	30.7947
tr|A0A0F6B446|A0A0F6B446_SALT1	tr|A0A0F6B446|A0A0F6B446_SALT1	A0A0F6B446	menD	STM14_2847	61.523	1432	12	37.6	37.6	12	9	11	9	8	11	10	0	105.87	0	0		1.88538807716355	0.525090535481773				1.88538807716355	0.525090535481773				26.7023	26.8923	26.546	27.1153	27.2368	27.3637
tr|A0A0F6B447|A0A0F6B447_SALT1	tr|A0A0F6B447|A0A0F6B447_SALT1	A0A0F6B447	menF	STM14_2848	48.729	1433	11	32.3	32.3	11	9	8	2	5	9	6	0	21.664	0	0		1.09195447353896	0.323383331298828				1.09195447353896	0.323383331298828				25.4311	25.7066	25.3309	25.6484	25.8922	25.8981
tr|A0A0F6B448|A0A0F6B448_SALT1	tr|A0A0F6B448|A0A0F6B448_SALT1	A0A0F6B448	elaB	STM14_2849	11.637	1434	8	68.9	68.9	8	8	7	7	6	6	6	0	243.42	0	0		3.88734543074639	-4.91325887044271	+	+	+	3.88734543074639	-4.91325887044271	+	+	+	34.6065	34.4294	34.6571	30.1156	29.0117	29.826
tr|A0A0F6B449|A0A0F6B449_SALT1	tr|A0A0F6B449|A0A0F6B449_SALT1	A0A0F6B449	elaA	STM14_2850	17.445	1435	6	59.5	59.5	6	6	6	3	5	6	6	0	42.082	0	0		3.19784878569129	0.662199020385742	+			3.19784878569129	0.662199020385742				27.3871	27.2445	27.3151	28.0855	27.9093	27.9384
tr|A0A0F6B450|A0A0F6B450_SALT1	tr|A0A0F6B450|A0A0F6B450_SALT1	A0A0F6B450		STM14_2852	37.01	1436	21	79	79	21	21	19	19	18	18	21	0	310.79	0	0		1.87307604475112	-0.29226620992025				1.87307604475112	-0.29226620992025				31.5249	31.6163	31.3894	31.2596	31.1964	31.1977
tr|A0A0F6B456|A0A0F6B456_SALT1	tr|A0A0F6B456|A0A0F6B456_SALT1	A0A0F6B456	nuoM	STM14_2858	56.635	1437	2	3.1	3.1	2	2	2	2	2	2	1	0.0041137	1.8331	0	1		0.27077360271691	0.365275065104168				0.0856903128387607	-0.160539627075195				24.8333	24.7104	24.2948	24.3339	25.6223	23.4007
tr|A0A0F6B457|A0A0F6B457_SALT1	tr|A0A0F6B457|A0A0F6B457_SALT1	A0A0F6B457	nuoL	STM14_2859	66.488	1438	3	4.7	4.7	3	1	2	2	2	2	2	0	28.836	0	0		0.232541188425317	0.277615229288738				0.232541188425317	0.277615229288738				25.0077	25.7065	24.4514	24.7624	25.7564	25.4797
tr|A0A0F6B460|A0A0F6B460_SALT1	tr|A0A0F6B460|A0A0F6B460_SALT1	A0A0F6B460	nuoI	STM14_2862	20.52	1440	15	86.1	86.1	15	15	15	15	15	15	15	0	191.4	0	0		2.19509001896695	0.341259638468426				2.19509001896695	0.341259638468426				30.9146	31.0101	30.7941	31.2831	31.2195	31.24
tr|A0A0F6B461|A0A0F6B461_SALT1	tr|A0A0F6B461|A0A0F6B461_SALT1	A0A0F6B461	nuoH	STM14_2863	36.292	1441	2	7.1	7.1	2	2	2	1	2	2	1	0	9.0295	1	1		0.329701677900838	-0.41389274597168				0.0609143786421226	-0.165386835734051				26.1017	25.8609	23.7305	25.1173	26.0174	24.0622
tr|A0A0F6B462|A0A0F6B462_SALT1	tr|A0A0F6B462|A0A0F6B462_SALT1	A0A0F6B462	nuoG	STM14_2864	100.03	1442	54	76.4	76.4	54	46	47	46	50	52	50	0	323.31	0	0		2.78054524150539	0.396547953287758				2.78054524150539	0.396547953287758				33.4966	33.4616	33.4278	33.8577	33.9433	33.7746
tr|A0A0F6B463|A0A0F6B463_SALT1	tr|A0A0F6B463|A0A0F6B463_SALT1	A0A0F6B463	nuoF	STM14_2865	49.245	1443	33	75.5	75.5	33	28	27	30	31	29	29	0	323.31	0	0		0.864514500059048	0.378779093424477				0.864514500059048	0.378779093424477				32.4606	32.4088	32.0233	32.382	32.8736	32.7735
tr|A0A0F6B464|A0A0F6B464_SALT1	tr|A0A0F6B464|A0A0F6B464_SALT1	A0A0F6B464	nuoE	STM14_2866	18.602	1444	11	69.3	69.3	11	6	8	6	7	11	10	0	128.22	0	0		1.97153329867795	0.482946395874023				1.97153329867795	0.482946395874023				30.593	30.7364	30.4483	30.9428	31.1596	31.1241
tr|A0A0F6B465|A0A0F6B465_SALT1	tr|A0A0F6B465|A0A0F6B465_SALT1	A0A0F6B465	nuoC	STM14_2867	68.86	1445	50	79.3	79.3	50	46	49	45	41	49	47	0	323.31	0	0		0.574371981439533	0.158977508544922				0.574371981439533	0.158977508544922				32.6688	32.5976	32.3653	32.5421	32.8144	32.752
tr|A0A0F6B466|A0A0F6B466_SALT1	tr|A0A0F6B466|A0A0F6B466_SALT1	A0A0F6B466	nuoB	STM14_2868	25.089	1446	16	79.1	79.1	16	13	14	15	15	14	14	0	243.46	0	0		0.540542216647482	0.253398895263672				0.540542216647482	0.253398895263672				31.2167	31.3142	30.7778	31.2599	31.6043	31.2047
tr|A0A0F6B467|A0A0F6B467_SALT1	tr|A0A0F6B467|A0A0F6B467_SALT1	A0A0F6B467	nuoA	STM14_2869	16.493	1447	3	19	19	3	3	3	3	2	3	3	0	23.595	0	0		0.105015071548707	0.0726318359375				0.105015071548707	0.0726318359375				28.5292	28.4486	28.1334	28.0517	28.8053	28.4722
tr|A0A0F6B471|A0A0F6B471_SALT1	tr|A0A0F6B471|A0A0F6B471_SALT1	A0A0F6B471	lrhA	STM14_2873	34.428	1448	9	42	42	9	5	7	6	8	7	8	0	82.316	0	0		1.04028354829373	0.541250864664711				1.04028354829373	0.541250864664711				26.5232	26.9364	26.421	26.9696	26.9932	27.5415
tr|A0A0F6B472|A0A0F6B472_SALT1	tr|A0A0F6B472|A0A0F6B472_SALT1	A0A0F6B472	yfbQ	STM14_2874	45.491	1449	17	59.7	59.7	17	12	11	11	16	17	16	0	105.82	0	0		5.02030626923995	1.32449849446614	+	+		5.02030626923995	1.32449849446614	+	+		27.7218	27.7749	27.8126	29.165	29.0878	29.03
tr|A0A0F6B473|A0A0F6B473_SALT1	tr|A0A0F6B473|A0A0F6B473_SALT1	A0A0F6B473	yfbR	STM14_2875	22.697	1450	8	66.3	66.3	8	5	6	7	7	7	8	0	128.84	0	0		0.33611419795487	0.235197703043617				0.33611419795487	0.235197703043617				27.7272	28.2259	27.3662	28.0284	28.2506	27.7459
tr|A0A0F6B475|A0A0F6B475_SALT1	tr|A0A0F6B475|A0A0F6B475_SALT1	A0A0F6B475	yfbT	STM14_2877	23.221	1451	12	65.8	65.8	12	11	10	10	11	12	9	0	96.767	0	0		0.022267265997726	0.00922520955403527				0.022267265997726	0.00922520955403527				29.9864	29.8217	29.7731	29.6439	30.0642	29.9008
tr|A0A0F6B476|A0A0F6B476_SALT1	tr|A0A0F6B476|A0A0F6B476_SALT1	A0A0F6B476	yfbU	STM14_2878	19.524	1452	16	93.3	93.3	16	16	16	15	14	14	15	0	118.98	0	0		0.150269178502824	-0.190496444702148				0.150269178502824	-0.190496444702148				30.9665	29.8418	29.6127	29.5103	30.1806	30.1587
tr|A0A0F6B480|A0A0F6B480_SALT1	tr|A0A0F6B480|A0A0F6B480_SALT1	A0A0F6B480	ackA	STM14_2882	43.257	1453	27	86.5	86.5	27	26	26	24	23	25	27	0	323.31	0	0		1.01255601707745	-0.454884847005211				1.01255601707745	-0.454884847005211				34.3292	34.4356	33.8844	33.5243	33.9552	33.805
tr|A0A0F6B481|A0A0F6B481_SALT1	tr|A0A0F6B481|A0A0F6B481_SALT1	A0A0F6B481	pta	STM14_2883	77.277	1454	37	70.9	70.9	37	34	35	33	37	34	34	0	323.31	0	0		0.312405245822829	0.0429306030273438				0.312405245822829	0.0429306030273438				33.4546	33.4006	33.5644	33.5711	33.474	33.5033
tr|A0A0F6B483|A0A0F6B483_SALT1	tr|A0A0F6B483|A0A0F6B483_SALT1	A0A0F6B483		STM14_2885	34.562	1455	19	72.2	72.2	19	9	9	12	18	17	17	0	283.61	0	0		4.05851795860163	2.00126266479492	+	+	+	4.05851795860163	2.00126266479492	+	+		28.4102	28.6064	28.5852	30.6023	30.679	30.3242
tr|A0A0F6B484|A0A0F6B484_SALT1	tr|A0A0F6B484|A0A0F6B484_SALT1	A0A0F6B484		STM14_2886	30.43	1456	19	89.1	89.1	19	9	13	9	17	18	17	0	323.31	0	0		3.8175175151839	2.3259391784668	+	+	+	3.8175175151839	2.3259391784668	+	+		28.1672	28.6385	28.6846	30.8122	30.7952	30.8607
tr|A0A0F6B485|A0A0F6B485_SALT1	tr|A0A0F6B485|A0A0F6B485_SALT1	A0A0F6B485	ulaA	STM14_2887	49.185	1457	3	4.9	4.9	3	3	3	2	3	3	3	0	67.983	0	0		0.57441147527981	0.259681701660156				0.57441147527981	0.259681701660156				26.92	27.0334	26.79	27.1415	27.5159	26.8651
tr|A0A0F6B486|A0A0F6B486_SALT1	tr|A0A0F6B486|A0A0F6B486_SALT1	A0A0F6B486		STM14_2888	9.7082	1458	3	64.4	64.4	3	3	3	3	3	3	3	0	72.052	0	0		0.748496511161243	0.56239128112793				0.748496511161243	0.56239128112793				28.1615	29.1183	28.4782	29.4722	29.1887	28.7841
tr|A0A0F6B487|A0A0F6B487_SALT1	tr|A0A0F6B487|A0A0F6B487_SALT1	A0A0F6B487		STM14_2889	16.099	1459	3	38.8	38.8	3	1	2	1	2	3	3	0	42.986	2	0	SI_AvsB_Exclusively in B		1.2919012705485				1.2043035315655	2.28116734822591	+	+		23.984	25.532	24.1123	27.5128	27.6124	25.3466
tr|A0A0F6B489|A0A0F6B489_SALT1	tr|A0A0F6B489|A0A0F6B489_SALT1	A0A0F6B489		STM14_2891	37.228	1460	4	18.9	18.9	4	1	0	0	1	4	3	0	7.2692	3	1	SI_AvsB_Exclusively in B						1.86309064204052	0.789642969767254				24.4067	24.2407	24.1743	24.7158	25.2701	25.2047
tr|A0A0F6B490|A0A0F6B490_SALT1	tr|A0A0F6B490|A0A0F6B490_SALT1	A0A0F6B490		STM14_2892	20.906	1461	10	84.2	84.2	10	8	8	8	9	9	8	0	199.11	0	0		0.192493083840429	0.0904750823974609				0.192493083840429	0.0904750823974609				29.87	29.9411	29.5193	29.6738	30.0994	29.8287
tr|A0A0F6B491|A0A0F6B491_SALT1	tr|A0A0F6B491|A0A0F6B491_SALT1	A0A0F6B491	yfcE	STM14_2893	19.904	1462	5	46.4	46.4	5	5	5	5	5	5	5	0	109.25	0	0		0.973198375139723	0.3843682607015				0.973198375139723	0.3843682607015				29.3127	29.7113	29.4016	29.5891	29.9309	30.0588
tr|A0A0F6B492|A0A0F6B492_SALT1	tr|A0A0F6B492|A0A0F6B492_SALT1	A0A0F6B492	yfcF	STM14_2894	23.947	1463	11	51.4	51.4	11	11	9	10	10	9	9	0	65.999	0	0		2.91106753552794	-0.94106165568034	+			2.91106753552794	-0.94106165568034	+			30.4562	30.1123	30.2804	29.2379	29.3469	29.441
tr|A0A0F6B493|A0A0F6B493_SALT1	tr|A0A0F6B493|A0A0F6B493_SALT1	A0A0F6B493	yfcG	STM14_2895	24.603	1464	12	65.6	65.6	12	11	11	11	2	2	2	0	111.42	0	0		2.1066132104098	-5.21381187438965	+	+	+	2.1066132104098	-5.21381187438965	+	+	+	30.2966	29.7286	27.0203	23.943	24.2434	23.2176
tr|A0A0F6B494|A0A0F6B494_SALT1	tr|A0A0F6B494|A0A0F6B494_SALT1	A0A0F6B494	yfcH	STM14_2896	32.889	1465	15	53.9	53.9	15	15	14	13	10	10	12	0	112.2	0	0		3.68193208901454	-2.3337287902832	+	+	+	3.68193208901454	-2.3337287902832	+	+		30.6817	30.4858	30.5664	28.3047	27.9213	28.5067
tr|A0A0F6B495|A0A0F6B495_SALT1	tr|A0A0F6B495|A0A0F6B495_SALT1	A0A0F6B495	hisP	STM14_2897	28.771	1466	8	48.1	48.1	8	7	7	8	6	6	7	0	108.87	0	0		1.19224312074421	-0.439861933390297				1.19224312074421	-0.439861933390297				27.6367	27.5088	27.8244	27.3772	26.9228	27.3504
tr|A0A0F6B498|A0A0F6B498_SALT1	tr|A0A0F6B498|A0A0F6B498_SALT1	A0A0F6B498	hisJ	STM14_2900	28.379	1468	22	77.3	74.6	21	20	20	20	20	20	19	0	306.04	0	0		4.44503702468791	-0.356101989746094				4.44503702468791	-0.356101989746094				32.8324	32.8238	32.8585	32.51	32.4628	32.4737
tr|A0A0F6B499|A0A0F6B499_SALT1	tr|A0A0F6B499|A0A0F6B499_SALT1	A0A0F6B499	argT	STM14_2901	28.2	1469	24	77.7	75	23	23	20	22	22	23	22	0	313.82	0	0		4.46548510577698	-0.922868092854817	+			4.46548510577698	-0.922868092854817	+			32.8459	32.8027	32.8884	31.9126	31.8629	31.993
tr|A0A0F6B4A1|A0A0F6B4A1_SALT1	tr|A0A0F6B4A1|A0A0F6B4A1_SALT1	A0A0F6B4A1	ubiX	STM14_2903	20.691	1470	9	73	73	9	7	6	5	5	6	7	0	26.975	0	0		1.96867072956506	0.62893613179525				1.96867072956506	0.62893613179525				26.9493	26.8827	26.5096	27.3588	27.418	27.4515
tr|A0A0F6B4A3|A0A0F6B4A3_SALT1	tr|A0A0F6B4A3|A0A0F6B4A3_SALT1	A0A0F6B4A3		STM14_2905	40.74	1471	10	32.4	32.4	10	0	0	1	7	7	8	0	23.409	3	0	SI_AvsB_Exclusively in B						1.15248652045356	1.17902819315593	+			25.6017	24.5135	24.0442	26.0239	25.626	26.0466
tr|A0A0F6B4A6|A0A0F6B4A6_SALT1	tr|A0A0F6B4A6|A0A0F6B4A6_SALT1	A0A0F6B4A6		STM14_2908	53.395	1473	13	41.1	41.1	13	6	4	4	5	11	10	0	36.839	0	0		0.0656726808828033	-0.0480124155680315				0.0656726808828033	-0.0480124155680315				25.9364	26.0538	26.7183	26.1401	26.0892	26.3351
tr|A0A0F6B4A7|A0A0F6B4A7_SALT1	tr|A0A0F6B4A7|A0A0F6B4A7_SALT1	A0A0F6B4A7	purF	STM14_2909	56.557	1474	22	59.8	59.8	22	20	20	18	16	15	15	0	229.06	0	0		1.4321814925151	-0.48673375447591				1.4321814925151	-0.48673375447591				28.9626	28.8685	28.7284	28.1621	28.6411	28.2961
tr|A0A0F6B4B0|A0A0F6B4B0_SALT1	tr|A0A0F6B4B0|A0A0F6B4B0_SALT1	A0A0F6B4B0	dedD	STM14_2912	23.471	1475	3	15.6	15.6	3	3	2	3	3	3	3	0	8.3448	0	0		1.07720601679065	0.394230524698894				1.07720601679065	0.394230524698894				24.5999	24.7795	24.7814	25.0283	24.8886	25.4266
tr|A0A0F6B4B1|A0A0F6B4B1_SALT1	tr|A0A0F6B4B1|A0A0F6B4B1_SALT1	A0A0F6B4B1	folC	STM14_2913	45.48	1476	19	65.4	65.4	19	14	15	15	15	16	14	0	231.59	0	0		2.24591368463021	0.639649073282879				2.24591368463021	0.639649073282879				29.3296	29.3275	29.067	29.7237	29.934	29.9854
tr|A0A0F6B4B2|A0A0F6B4B2_SALT1	tr|A0A0F6B4B2|A0A0F6B4B2_SALT1	A0A0F6B4B2	accD	STM14_2914	33.215	1477	19	51.3	51.3	19	16	16	18	17	17	17	0	198.2	0	0		2.24749429296317	0.246707280476887				2.24749429296317	0.246707280476887				31.3827	31.2888	31.3458	31.5569	31.6584	31.5422
tr|A0A0F6B4B4|A0A0F6B4B4_SALT1	tr|A0A0F6B4B4|A0A0F6B4B4_SALT1	A0A0F6B4B4	truA	STM14_2916	30.271	1478	6	38.5	38.5	6	4	3	4	5	6	4	0	31.84	0	0		1.28149107796168	0.394218444824219				1.28149107796168	0.394218444824219				25.9788	25.7133	26.139	26.429	26.3922	26.1925
tr|A0A0F6B4B5|A0A0F6B4B5_SALT1	tr|A0A0F6B4B5|A0A0F6B4B5_SALT1	A0A0F6B4B5	usg	STM14_2917	36.288	1479	9	40.7	40.7	9	4	5	6	8	8	7	0	56.811	0	0		0.411356482767186	0.175710678100586				0.411356482767186	0.175710678100586				27.863	28.1356	28.3369	28.508	28.1012	28.2534
tr|A0A0F6B4B6|A0A0F6B4B6_SALT1	tr|A0A0F6B4B6|A0A0F6B4B6_SALT1	A0A0F6B4B6	pdxB	STM14_2918	45.469	1480	27	63.9	63.9	27	25	24	22	24	24	24	0	323.31	0	0		3.73297906514968	0.740391413370769	+			3.73297906514968	0.740391413370769				30.4279	30.4236	30.449	31.1941	31.07	31.2577
tr|A0A0F6B4C5|A0A0F6B4C5_SALT1	tr|A0A0F6B4C5|A0A0F6B4C5_SALT1	A0A0F6B4C5	fabB	STM14_2927	42.373	1481	22	76	76	22	20	21	21	21	22	21	0	323.31	0	0		0.82530950662821	0.280193328857422				0.82530950662821	0.280193328857422				33.7397	33.918	33.904	33.8533	34.2018	34.3472
tr|A0A0F6B4C6|A0A0F6B4C6_SALT1	tr|A0A0F6B4C6|A0A0F6B4C6_SALT1	A0A0F6B4C6	mnmC	STM14_2928	73.709	1482	12	30.5	30.5	12	10	9	6	7	10	8	0	42.877	0	0		2.08924341065211	0.447108586629231				2.08924341065211	0.447108586629231				26.1831	26.0612	25.8857	26.5304	26.4304	26.5105
tr|A0A0F6B4C7|A0A0F6B4C7_SALT1	tr|A0A0F6B4C7|A0A0F6B4C7_SALT1	A0A0F6B4C7	yfcL	STM14_2929	9.979	1483	5	90.1	90.1	5	1	3	4	4	4	4	0	72.643	1	0		0.473421933626168	0.964095433553059				0.822758002645667	1.49062474568685	+			25.214	27.861	25.7262	27.8379	28.0887	27.3465
tr|A0A0F6B4D0|A0A0F6B4D0_SALT1	tr|A0A0F6B4D0|A0A0F6B4D0_SALT1	A0A0F6B4D0	mepA	STM14_2932	30.261	1484	3	13.5	13.5	3	1	2	1	2	3	3	0	7.1579	2	1	SI_AvsB_Exclusively in B		0.376090049743652				0.922143391484599	1.02876472473145				23.2167	24.7173	23.526	24.3595	25.0059	25.1808
tr|A0A0F6B4D1|A0A0F6B4D1_SALT1	tr|A0A0F6B4D1|A0A0F6B4D1_SALT1	A0A0F6B4D1	aroC	STM14_2933	39.108	1485	16	56	56	16	15	13	13	14	14	15	0	202.02	0	0		2.39067262521206	0.502192815144856				2.39067262521206	0.502192815144856				29.2882	29.4902	29.4544	29.822	30.0196	29.8978
tr|A0A0F6B4D2|A0A0F6B4D2_SALT1	tr|A0A0F6B4D2|A0A0F6B4D2_SALT1	A0A0F6B4D2	yfcB	STM14_2934	35.063	1486	8	38.7	38.7	8	7	7	7	8	7	8	0	83.69	0	0		2.72531784597627	0.900835673014328	+			2.72531784597627	0.900835673014328	+			32.4346	32.3251	32.591	33.1709	33.5012	33.3811
tr|A0A0F6B4D3|A0A0F6B4D3_SALT1	tr|A0A0F6B4D3|A0A0F6B4D3_SALT1	A0A0F6B4D3	yfcN	STM14_2935	21.177	1487	6	51.4	51.4	6	3	3	4	3	3	4	0	40.801	0	1		0.531712306153746	-0.128263155619305				0.564991523641688	-0.567340215047203				25.5773	25.4559	25.3196	25.3647	24.0054	25.2806
tr|A0A0F6B4D4|A0A0F6B4D4_SALT1	tr|A0A0F6B4D4|A0A0F6B4D4_SALT1	A0A0F6B4D4	sixA	STM14_2936	17.291	1488	5	37.3	37.3	5	4	5	3	3	4	4	0	83.435	0	0		2.00097337303407	-0.640022277832031				2.00097337303407	-0.640022277832031				27.6158	27.4986	27.618	26.8861	26.7367	27.1895
tr|A0A0F6B4D5|A0A0F6B4D5_SALT1	tr|A0A0F6B4D5|A0A0F6B4D5_SALT1	A0A0F6B4D5	fadJ	STM14_2937	77.254	1489	29	56.1	56.1	29	27	25	21	20	28	24	0	315.68	0	0		1.98524636673955	-0.509618759155273				1.98524636673955	-0.509618759155273				29.7157	29.5481	29.4984	29.2563	28.9634	29.0137
tr|A0A0F6B4D6|A0A0F6B4D6_SALT1	tr|A0A0F6B4D6|A0A0F6B4D6_SALT1	A0A0F6B4D6	fadI	STM14_2938	46.443	1490	18	58.7	58.7	18	17	17	16	15	16	17	0	117.11	0	0		1.04816661745606	-0.20516077677409				1.04816661745606	-0.20516077677409				29.1573	28.8954	28.9714	28.8971	28.7794	28.7321
tr|A0A0F6B4D7|A0A0F6B4D7_SALT1	tr|A0A0F6B4D7|A0A0F6B4D7_SALT1	A0A0F6B4D7	yfcZ	STM14_2939	10.287	1491	2	36.2	36.2	2	2	2	2	2	2	2	0	25.002	0	0		0.677306891764569	0.449263254801433				0.677306891764569	0.449263254801433				28.4154	28.0276	28.5799	28.8372	28.3304	29.203
tr|A0A0F6B4E0|A0A0F6B4E0_SALT1	tr|A0A0F6B4E0|A0A0F6B4E0_SALT1	A0A0F6B4E0	fadL	STM14_2942	47.704	1492	10	38.4	38.4	10	9	9	7	5	8	6	0	120.41	0	0		1.28858953730039	-1.15179634094238	+			1.28858953730039	-1.15179634094238	+			28.2821	27.2248	27.047	26.049	26.45	26.5995
tr|A0A0F6B4E1|A0A0F6B4E1_SALT1	tr|A0A0F6B4E1|A0A0F6B4E1_SALT1	A0A0F6B4E1		STM14_2943	31.774	1493	9	49.1	49.1	9	7	9	5	5	8	8	0	95.442	0	0		0.0803757844326411	0.0540472666422538				0.0803757844326411	0.0540472666422538				28.683	28.5436	28.2947	28.2215	28.9403	28.5218
tr|A0A0F6B4E2|A0A0F6B4E2_SALT1	tr|A0A0F6B4E2|A0A0F6B4E2_SALT1	A0A0F6B4E2	yfdC	STM14_2944	34.887	1494	3	11.2	11.2	3	3	2	2	0	0	0	0	116.66	1	3	SI_AvsB_Exclusively in A						2.4519360428847	-1.40169843037923	+	+		25.5936	25.2267	25.1705	24.0419	24.177	23.5668
tr|A0A0F6B4E4|A0A0F6B4E4_SALT1	tr|A0A0F6B4E4|A0A0F6B4E4_SALT1	A0A0F6B4E4	pgtA	STM14_2947	47.525	1495	5	18.8	18.8	5	3	1	2	4	4	4	0	84.436	3	0	SI_AvsB_Exclusively in B						2.36214227125917	2.8893559773763	+	+		23.6585	22.9945	22.0085	25.9704	25.5303	25.829
tr|A0A0F6B4F1|A0A0F6B4F1_SALT1	tr|A0A0F6B4F1|A0A0F6B4F1_SALT1	A0A0F6B4F1	yfdZ	STM14_2954	46.219	1498	23	68.4	68.4	23	20	20	19	19	18	18	0	221.7	0	0		0.188909436264475	-0.0395469665527344				0.188909436264475	-0.0395469665527344				29.4602	29.3351	29.4816	29.4647	29.4381	29.2555
tr|A0A0F6B4F3|A0A0F6B4F3_SALT1	tr|A0A0F6B4F3|A0A0F6B4F3_SALT1	A0A0F6B4F3	glk	STM14_2956	34.594	1499	18	69.8	69.8	18	16	17	16	16	17	17	0	323.31	0	0		0.32773865098833	0.126605351765949				0.32773865098833	0.126605351765949				31.3095	31.4438	31.2023	31.2493	31.3633	31.7229
tr|A0A0F6B4F5|A0A0F6B4F5_SALT1	tr|A0A0F6B4F5|A0A0F6B4F5_SALT1	A0A0F6B4F5		STM14_2958	59.792	1500	27	66.7	66.7	27	26	27	27	6	15	18	0	323.31	0	0		3.31862798227749	-5.1084410349528	+	+	+	3.31862798227749	-5.1084410349528	+	+	+	32.5057	32.3314	32.3585	26.3534	27.524	27.9929
tr|A0A0F6B4F7|A0A0F6B4F7_SALT1	tr|A0A0F6B4F7|A0A0F6B4F7_SALT1	A0A0F6B4F7		STM14_2960	37.382	1501	24	78	78	24	23	24	21	13	19	15	0	302.82	0	0		4.77848215198203	-1.57355626424154	+	+		4.77848215198203	-1.57355626424154	+	+		31.4079	31.3782	31.3684	29.8587	29.8892	29.6859
tr|A0A0F6B4G0|A0A0F6B4G0_SALT1	tr|A0A0F6B4G0|A0A0F6B4G0_SALT1	A0A0F6B4G0	nupC	STM14_2963	43.394	1502	5	15.2	15.2	5	5	5	5	3	5	4	0	111.73	0	0		1.19400924757831	-0.46148363749186				1.19400924757831	-0.46148363749186				28.4271	28.215	28.2571	28.1648	27.5947	27.7552
tr|A0A0F6B4G2|A0A0F6B4G2_SALT1	tr|A0A0F6B4G2|A0A0F6B4G2_SALT1	A0A0F6B4G2	yfeC	STM14_2967	13.543	1504	4	43.3	43.3	4	0	0	0	3	3	4	0	14.13	3	0	SI_AvsB_Exclusively in B						2.40805963247665	1.69632339477539	+	+		24.0467	24.6276	23.9031	25.6791	25.7476	26.2396
tr|A0A0F6B4G3|A0A0F6B4G3_SALT1	tr|A0A0F6B4G3|A0A0F6B4G3_SALT1	A0A0F6B4G3	yfeD	STM14_2968	14.974	1505	9	68.5	68.5	9	6	7	4	8	9	9	0	52.336	0	0		2.82450956801741	1.43494860331218	+	+		2.82450956801741	1.43494860331218	+	+		27.0601	27.4473	27.6588	28.8672	28.7049	28.8989
tr|A0A0F6B4G4|A0A0F6B4G4_SALT1	tr|A0A0F6B4G4|A0A0F6B4G4_SALT1	A0A0F6B4G4	gltX	STM14_2969	53.633	1506	33	72.4	72.4	33	30	28	29	28	29	30	0	323.31	0	0		0.663113093527044	0.221203486124676				0.663113093527044	0.221203486124676				31.848	31.8077	32.0441	32.3692	32.0771	31.9172
tr|A0A0F6B4H0|A0A0F6B4H0_SALT1	tr|A0A0F6B4H0|A0A0F6B4H0_SALT1	A0A0F6B4H0	yfeR	STM14_2979	33.949	1507	2	7.5	7.5	2	2	2	0	1	1	1	0	6.3894	1	3	SI_AvsB_Exclusively in A						0.409737538944814	-0.767138799031574				25.5265	25.4468	23.4874	23.9528	23.3582	24.8484
tr|A0A0F6B4H3|A0A0F6B4H3_SALT1	tr|A0A0F6B4H3|A0A0F6B4H3_SALT1	A0A0F6B4H3	ligA	STM14_2982	73.451	1509	32	61.5	61.5	32	25	24	25	20	24	25	0	299.13	0	0		4.17642112092664	-0.688052495320637	+			4.17642112092664	-0.688052495320637				30.4214	30.5033	30.5016	29.8263	29.8061	29.7297
tr|A0A0F6B4H4|A0A0F6B4H4_SALT1	tr|A0A0F6B4H4|A0A0F6B4H4_SALT1	A0A0F6B4H4	zipA	STM14_2983	36.334	1510	8	37.8	37.8	8	6	6	7	6	7	8	0	144.27	0	0		1.68868191606766	-0.926169713338219	+			1.68868191606766	-0.926169713338219	+			31.3352	31.1369	30.9374	29.7685	30.4358	30.4267
tr|A0A0F6B4H6|A0A0F6B4H6_SALT1	tr|A0A0F6B4H6|A0A0F6B4H6_SALT1	A0A0F6B4H6	cysK	STM14_2985	34.535	1512	19	83.6	83.6	19	19	19	18	18	19	19	0	323.31	0	0		2.25316076711361	-0.775343577067062	+			2.25316076711361	-0.775343577067062				34.1466	34.029	33.696	33.1139	33.2716	33.1601
tr|A0A0F6B4I0|A0A0F6B4I0_SALT1	tr|A0A0F6B4I0|A0A0F6B4I0_SALT1	A0A0F6B4I0	ptsH	STM14_2989	9.1193	1513	8	78.8	78.8	8	8	7	8	8	8	8	0	259.43	0	0		0.50413317921442	-0.150222778320313				0.50413317921442	-0.150222778320313				32.466	32.5598	32.8268	32.6074	32.3628	32.4318
tr|A0A0F6B4I1|A0A0F6B4I1_SALT1	tr|A0A0F6B4I1|A0A0F6B4I1_SALT1	A0A0F6B4I1	ptsI	STM14_2990	63.368	1514	41	69	69	40	40	40	37	36	39	39	0	323.31	0	0		3.52449668217674	-0.805526733398438	+			3.52449668217674	-0.805526733398438	+			34.4606	34.3961	34.3287	33.4998	33.6951	33.574
tr|A0A0F6B4I2|A0A0F6B4I2_SALT1	tr|A0A0F6B4I2|A0A0F6B4I2_SALT1	A0A0F6B4I2	crr	STM14_2991	18.247	1515	9	65.7	65.7	9	9	9	9	9	9	9	0	298.75	0	0		0.896177939435028	-0.333360036214188				0.896177939435028	-0.333360036214188				34.4526	34.8325	34.4949	34.3856	34.3845	34.0099
tr|A0A0F6B4I4|A0A0F6B4I4_SALT1	tr|A0A0F6B4I4|A0A0F6B4I4_SALT1	A0A0F6B4I4	pdxK	STM14_2993	30.967	1516	6	40.3	40.3	6	4	5	3	5	6	6	0	86.057	0	0		0.854623590535909	0.444255828857422				0.854623590535909	0.444255828857422				27.3013	27.726	27.1894	28.1359	27.89	27.5236
tr|A0A0F6B4I6|A0A0F6B4I6_SALT1	tr|A0A0F6B4I6|A0A0F6B4I6_SALT1	A0A0F6B4I6	yfeJ	STM14_2995	26.951	1517	6	47.7	47.7	6	6	6	5	4	5	6	0	22.711	0	0		0.769317219623437	0.485896428426106				0.769317219623437	0.485896428426106				27.0299	26.5435	26.9986	27.7704	26.9229	27.3365
tr|A0A0F6B4I9|A0A0F6B4I9_SALT1	tr|A0A0F6B4I9|A0A0F6B4I9_SALT1	A0A0F6B4I9	cysM	STM14_2998	32.645	1518	8	38.6	38.6	8	7	7	7	5	6	5	0	65.023	0	0		0.668940329407596	-0.251317977905273				0.668940329407596	-0.251317977905273				26.4303	26.5568	26.4649	26.0409	26.0935	26.5637
tr|A0A0F6B4J3|A0A0F6B4J3_SALT1	tr|A0A0F6B4J3|A0A0F6B4J3_SALT1	A0A0F6B4J3	cysP	STM14_3002	37.582	1519	19	69.8	69.8	19	18	16	14	15	16	16	0	107.08	0	0		1.03229753166589	-0.707122166951496				1.03229753166589	-0.707122166951496				29.2111	28.8234	28.2414	27.948	28.3566	27.8499
tr|A0A0F6B4J4|A0A0F6B4J4_SALT1	tr|A0A0F6B4J4|A0A0F6B4J4_SALT1	A0A0F6B4J4	ucpA	STM14_3003	27.869	1520	18	88.2	88.2	18	14	17	16	18	18	16	0	303.23	0	0		4.30163410669898	2.48440170288086	+	+	+	4.30163410669898	2.48440170288086	+	+	+	30.6457	31.0897	30.979	33.4049	33.3998	33.3629
tr|A0A0F6B4J5|A0A0F6B4J5_SALT1	tr|A0A0F6B4J5|A0A0F6B4J5_SALT1	A0A0F6B4J5		STM14_3004	33.048	1521	21	85.3	85.3	21	0	9	3	20	21	19	0	194.06	1	0		2.35955652719147	5.89878209431966	+	+	+	2.50932183686376	6.7871150970459	+	+	+	22.8982	26.5744	24.5519	31.4941	31.5042	31.3875
tr|A0A0F6B4J6|A0A0F6B4J6_SALT1	tr|A0A0F6B4J6|A0A0F6B4J6_SALT1	A0A0F6B4J6		STM14_3005	20.54	1522	4	32.5	32.5	4	3	2	2	3	3	4	0	36.059	0	0		0.0441080282143971	-0.0396760304768868				0.0441080282143971	-0.0396760304768868				27.1418	26.374	27.2304	26.6274	26.8782	27.1216
tr|A0A0F6B4J8|A0A0F6B4J8_SALT1	tr|A0A0F6B4J8|A0A0F6B4J8_SALT1	A0A0F6B4J8	ypeA	STM14_3007	21.481	1523	9	49.5	49.5	9	8	8	7	8	8	9	0	37.365	0	0		0.886103741463614	-0.213345845540363				0.886103741463614	-0.213345845540363				28.5496	28.4361	28.53	28.2472	28.1338	28.4948
tr|A0A0F6B4K0|A0A0F6B4K0_SALT1	tr|A0A0F6B4K0|A0A0F6B4K0_SALT1	A0A0F6B4K0	hemF	STM14_3009	34.429	1524	5	22.4	22.4	5	5	4	1	2	4	0	0	21.967	1	2	SI_AvsB_Exclusively in A		-0.21275806427002				0.246814978786059	-0.574192047119141				25.8004	25.7075	23.541	23.8856	25.5412	23.8995
tr|A0A0F6B4K2|A0A0F6B4K2_SALT1	tr|A0A0F6B4K2|A0A0F6B4K2_SALT1	A0A0F6B4K2		STM14_3011	48.39	1525	3	12.7	12.7	3	0	1	0	0	3	2	0	5.9537	3	1	SI_AvsB_Exclusively in B						0.778140844300036	-0.790164947509766				25.0561	24.2125	24.7137	23.1226	24.0044	24.4848
tr|A0A0F6B4K4|A0A0F6B4K4_SALT1	tr|A0A0F6B4K4|A0A0F6B4K4_SALT1	A0A0F6B4K4	eutK	STM14_3013	17.486	1526	10	75	75	10	9	9	7	9	9	8	0	103.31	0	0		1.89611348039845	0.970432917277019	+			1.89611348039845	0.970432917277019	+			27.5347	27.4885	27.7648	28.9504	28.5184	28.2305
tr|A0A0F6B4K5|A0A0F6B4K5_SALT1	tr|A0A0F6B4K5|A0A0F6B4K5_SALT1	A0A0F6B4K5	eutL	STM14_3014	22.696	1527	9	80.4	80.4	9	8	9	9	9	9	9	0	298.64	0	0		2.50075835263205	0.430086135864258				2.50075835263205	0.430086135864258				30.0975	30.2692	30.1721	30.5502	30.7003	30.5785
tr|A0A0F6B4K6|A0A0F6B4K6_SALT1	tr|A0A0F6B4K6|A0A0F6B4K6_SALT1	A0A0F6B4K6	eutC	STM14_3015	32.136	1528	18	68.8	68.8	18	17	16	17	16	17	17	0	171.49	0	0		2.77391377686535	0.779819488525391	+			2.77391377686535	0.779819488525391				30.4444	30.5278	30.4543	31.091	31.2373	31.4376
tr|A0A0F6B4K7|A0A0F6B4K7_SALT1	tr|A0A0F6B4K7|A0A0F6B4K7_SALT1	A0A0F6B4K7	eutB	STM14_3016	49.449	1529	29	59.2	59.2	29	26	26	26	25	27	29	0	323.31	0	0		2.60675001774461	0.644344965616863				2.60675001774461	0.644344965616863				30.8668	30.8692	31.125	31.5434	31.5719	31.6787
tr|A0A0F6B4K8|A0A0F6B4K8_SALT1	tr|A0A0F6B4K8|A0A0F6B4K8_SALT1	A0A0F6B4K8	eutA	STM14_3017	49.526	1530	10	32.1	32.1	10	8	9	8	9	8	8	0	55.408	0	0		0.449117093151166	0.211591084798179				0.449117093151166	0.211591084798179				26.6865	26.3556	26.6065	26.8237	27.0308	26.4289
tr|A0A0F6B4L0|A0A0F6B4L0_SALT1	tr|A0A0F6B4L0|A0A0F6B4L0_SALT1	A0A0F6B4L0	eutG	STM14_3019	40.903	1532	8	45.1	45.1	8	4	5	4	6	8	6	0	115.63	0	0		0.170213386245859	0.177572250366211				0.170213386245859	0.177572250366211				26.952	27.9059	26.7939	27.0747	27.3891	27.7208
tr|A0A0F6B4L2|A0A0F6B4L2_SALT1	tr|A0A0F6B4L2|A0A0F6B4L2_SALT1	A0A0F6B4L2	eutE	STM14_3021	49.173	1534	20	67	67	20	9	13	15	15	14	18	0	191.58	0	0		2.89603566057456	1.1646359761556	+			2.89603566057456	1.1646359761556	+			28.7164	28.8448	29.1917	30.0401	30.1241	30.0826
tr|A0A0F6B4L3|A0A0F6B4L3_SALT1	tr|A0A0F6B4L3|A0A0F6B4L3_SALT1	A0A0F6B4L3	eutN	STM14_3022	12.002	1535	2	30.4	30.4	2	2	2	2	2	2	2	0	51.04	0	0		2.58546416476755	1.47429211934407	+	+		2.58546416476755	1.47429211934407	+	+		25.0758	25.2115	25.4173	27.069	26.3912	26.6672
tr|A0A0F6B4L4|A0A0F6B4L4_SALT1	tr|A0A0F6B4L4|A0A0F6B4L4_SALT1	A0A0F6B4L4	eutM	STM14_3023	9.8424	1536	8	82.3	82.3	8	8	8	8	8	8	8	0	208.96	0	0		1.09511405649491	0.679702758789063				1.09511405649491	0.679702758789063				32.1169	32.2697	32.4853	32.4273	33.2341	33.2497
tr|A0A0F6B4L5|A0A0F6B4L5_SALT1	tr|A0A0F6B4L5|A0A0F6B4L5_SALT1	A0A0F6B4L5	eutD	STM14_3024	36.265	1537	11	39.6	39.6	11	7	6	6	6	8	9	0	64.574	0	0		2.54975868818648	0.877203623453777	+			2.54975868818648	0.877203623453777	+			26.2295	26.5355	26.5948	27.2135	27.4612	27.3166
tr|A0A0F6B4L6|A0A0F6B4L6_SALT1	tr|A0A0F6B4L6|A0A0F6B4L6_SALT1	A0A0F6B4L6	eutT	STM14_3025	30.238	1538	7	42.7	42.7	7	5	5	4	5	5	5	0	24.837	0	0		1.43996847130573	0.506405512491863				1.43996847130573	0.506405512491863				26.4519	26.1172	26.4146	26.8091	26.6323	27.0616
tr|A0A0F6B4L7|A0A0F6B4L7_SALT1	tr|A0A0F6B4L7|A0A0F6B4L7_SALT1	A0A0F6B4L7	eutQ	STM14_3026	24.992	1539	11	61.6	61.6	11	9	9	11	11	9	10	0	166.92	0	0		3.58865175941827	0.847027460734047	+			3.58865175941827	0.847027460734047	+			28.7372	28.5754	28.6775	29.6086	29.4391	29.4834
tr|A0A0F6B4L8|A0A0F6B4L8_SALT1	tr|A0A0F6B4L8|A0A0F6B4L8_SALT1	A0A0F6B4L8	eutP	STM14_3027	17.726	1540	5	56.6	56.6	5	0	0	0	2	5	2	0	9.0656	3	0	SI_AvsB_Exclusively in B						0.381817822414822	0.19651985168457				25.5137	24.7923	25.0464	25.3723	25.2214	25.3483
tr|A0A0F6B4L9|A0A0F6B4L9_SALT1	tr|A0A0F6B4L9|A0A0F6B4L9_SALT1	A0A0F6B4L9	eutS	STM14_3028	11.673	1541	5	69.4	69.4	5	4	5	3	4	4	5	0	18.618	0	0		1.36342604865255	0.850922902425129	+			1.36342604865255	0.850922902425129				25.1562	25.543	25.7955	26.0395	26.2222	26.7858
tr|A0A0F6B4M2|A0A0F6B4M2_SALT1	tr|A0A0F6B4M2|A0A0F6B4M2_SALT1	A0A0F6B4M2	maeB	STM14_3031	82.321	1542	58	85.1	85.1	58	47	52	50	53	54	53	0	323.31	0	0		3.73140484970314	0.989630381266274	+			3.73140484970314	0.989630381266274	+			33.9978	33.9662	33.9246	34.9004	35.0937	34.8634
tr|A0A0F6B4M4|A0A0F6B4M4_SALT1	tr|A0A0F6B4M4|A0A0F6B4M4_SALT1	A0A0F6B4M4	talA	STM14_3033	35.591	1543	34	86.7	76.3	32	32	32	30	22	21	21	0	323.31	0	0		4.82935981736943	-4.28122520446777	+	+	+	4.82935981736943	-4.28122520446777	+	+	+	34.6346	34.335	34.5264	30.2525	29.9491	30.4507
tr|A0A0F6B4M5|A0A0F6B4M5_SALT1	tr|A0A0F6B4M5|A0A0F6B4M5_SALT1	A0A0F6B4M5	tktB	STM14_3034	73.031	1544	36	63.7	62.3	35	34	33	31	23	21	23	0	323.31	0	0		6.52247855049341	-4.52205022176107	+	+	+	6.52247855049341	-4.52205022176107	+	+	+	34.2545	34.1183	34.1506	29.6759	29.5498	29.7315
tr|A0A0F6B4M6|A0A0F6B4M6_SALT1	tr|A0A0F6B4M6|A0A0F6B4M6_SALT1	A0A0F6B4M6		STM14_3035	8.3075	1545	4	82.9	82.9	4	4	4	4	4	4	4	0	85.26	0	0		2.22926762457558	0.541463851928711				2.22926762457558	0.541463851928711				28.8709	28.9942	28.9705	29.2996	29.5953	29.5651
tr|A0A0F6B4M9|A0A0F6B4M9_SALT1	tr|A0A0F6B4M9|A0A0F6B4M9_SALT1	A0A0F6B4M9	yffH	STM14_3038	21.81	1546	4	18.3	18.3	4	0	0	0	4	4	4	0	6.2892	3	0	SI_AvsB_Exclusively in B						1.11404468385132	0.990102132161457				25.5447	24.1419	25.0391	25.8414	25.7977	26.0568
tr|A0A0F6B4N0|A0A0F6B4N0_SALT1	tr|A0A0F6B4N0|A0A0F6B4N0_SALT1	A0A0F6B4N0	yfeW	STM14_3039	47.696	1547	15	42.6	42.6	15	8	6	7	9	12	10	0	46.303	0	0		2.10535037912441	0.936639785766602	+			2.10535037912441	0.936639785766602	+			26.2597	25.9482	25.9929	26.7894	26.8978	27.3235
tr|A0A0F6B4N6|A0A0F6B4N6_SALT1	tr|A0A0F6B4N6|A0A0F6B4N6_SALT1	A0A0F6B4N6	yffB	STM14_3045	13.547	1549	6	78	78	6	5	6	5	6	6	5	0	55.792	0	0		1.67166524323921	0.884857813517254	+			1.67166524323921	0.884857813517254	+			28.4044	28.2938	27.7868	28.7701	29.2752	29.0943
tr|A0A0F6B4N7|A0A0F6B4N7_SALT1	tr|A0A0F6B4N7|A0A0F6B4N7_SALT1	A0A0F6B4N7	dapE	STM14_3046	41.578	1550	19	67.2	67.2	19	14	14	12	16	16	16	0	162.64	0	0		1.11305821443346	0.435777028401692				1.11305821443346	0.435777028401692				29.3782	29.4397	29.1191	29.4385	29.8738	29.932
tr|A0A0F6B4N9|A0A0F6B4N9_SALT1	tr|A0A0F6B4N9|A0A0F6B4N9_SALT1	A0A0F6B4N9	ypfI	STM14_3048	74.015	1551	3	7.4	7.4	3	2	2	1	1	1	1	0.0033758	1.9357	1	3	SI_AvsB_Exclusively in A						0.743912597231263	0.995482762654621				23.2088	22.9046	24.1783	25.3804	24.0253	23.8725
tr|A0A0F6B4P0|A0A0F6B4P0_SALT1	tr|A0A0F6B4P0|A0A0F6B4P0_SALT1	A0A0F6B4P0		STM14_3049	31.514	1552	9	35.9	35.9	9	9	9	9	7	5	5	0	89.146	0	0		4.7578460350663	-2.1902338663737	+	+	+	4.7578460350663	-2.1902338663737	+	+		28.9908	28.8788	29.1876	26.8303	26.8442	26.812
tr|A0A0F6B4P1|A0A0F6B4P1_SALT1	tr|A0A0F6B4P1|A0A0F6B4P1_SALT1	A0A0F6B4P1	purC	STM14_3050	26.908	1553	21	84	84	21	18	19	17	19	19	21	0	216.72	0	0		2.35212326517562	1.01054573059082	+			2.35212326517562	1.01054573059082	+			30.2473	30.2818	29.7653	31.1315	31.186	31.0086
tr|A0A0F6B4P2|A0A0F6B4P2_SALT1	tr|A0A0F6B4P2|A0A0F6B4P2_SALT1	A0A0F6B4P2	nlpB	STM14_3051	36.937	1554	20	83.4	83.4	20	17	19	17	17	19	19	0	323.31	0	0		1.64963573614246	0.454026540120442				1.64963573614246	0.454026540120442				30.8997	30.824	30.7923	31.0778	31.3023	31.498
tr|A0A0F6B4P3|A0A0F6B4P3_SALT1	tr|A0A0F6B4P3|A0A0F6B4P3_SALT1	A0A0F6B4P3	dapA	STM14_3052	31.294	1555	17	61.3	61.3	17	17	15	17	17	17	17	0	261.2	0	0		2.38580793919817	1.26463890075684	+	+		2.38580793919817	1.26463890075684	+			31.26	31.4674	31.0781	32.2196	32.5291	32.8508
tr|A0A0F6B4P4|A0A0F6B4P4_SALT1	tr|A0A0F6B4P4|A0A0F6B4P4_SALT1	A0A0F6B4P4	gcvR	STM14_3053	20.774	1556	5	58.4	58.4	5	2	4	4	3	5	5	0	70.615	0	0		0.831049315739143	0.703029632568359				0.831049315739143	0.703029632568359				27.5957	27.6806	26.4946	27.7884	28.0037	28.0879
tr|A0A0F6B4P5|A0A0F6B4P5_SALT1	tr|A0A0F6B4P5|A0A0F6B4P5_SALT1	A0A0F6B4P5	bcp	STM14_3054	17.609	1557	15	84.6	84.6	15	15	15	14	14	14	14	0	241.26	0	0		2.7874699249246	0.88828404744466	+			2.7874699249246	0.88828404744466	+			31.6736	31.651	31.6427	32.4241	32.43	32.7779
tr|A0A0F6B4P9|A0A0F6B4P9_SALT1	tr|A0A0F6B4P9|A0A0F6B4P9_SALT1	A0A0F6B4P9	bepA	STM14_3058	53.74	1559	18	53.8	53.8	18	15	16	15	16	17	16	0	276.35	0	0		0.561205655711686	-0.205960591634113				0.561205655711686	-0.205960591634113				30.2538	30.1552	30.0693	29.6472	30.0802	30.1331
tr|A0A0F6B4Q0|A0A0F6B4Q0_SALT1	tr|A0A0F6B4Q0|A0A0F6B4Q0_SALT1	A0A0F6B4Q0	yfgD	STM14_3059	13.377	1560	7	74.8	74.8	7	7	7	7	7	7	7	0	164.36	0	0		1.09653136899589	0.494741439819332				1.09653136899589	0.494741439819332				31.7095	31.8251	31.4127	31.7981	32.3267	32.3067
tr|A0A0F6B4Q1|A0A0F6B4Q1_SALT1	tr|A0A0F6B4Q1|A0A0F6B4Q1_SALT1	A0A0F6B4Q1	yfgE	STM14_3060	27.471	1561	9	39.4	39.4	9	6	5	4	7	8	7	0	36.777	0	0		1.96050240549423	0.742603937784828	+			1.96050240549423	0.742603937784828				25.7117	25.3307	25.3742	26.0635	26.4374	26.1435
tr|A0A0F6B4Q3|A0A0F6B4Q3_SALT1	tr|A0A0F6B4Q3|A0A0F6B4Q3_SALT1	A0A0F6B4Q3	upp	STM14_3062	22.533	1562	15	85.1	85.1	15	15	15	15	14	14	15	0	317.24	0	0		1.28437492189591	0.257273356119796				1.28437492189591	0.257273356119796				32.2169	32.3098	32.1011	32.3226	32.5386	32.5384
tr|A0A0F6B4Q5|A0A0F6B4Q5_SALT1	tr|A0A0F6B4Q5|A0A0F6B4Q5_SALT1	A0A0F6B4Q5	purM	STM14_3064	37.369	1563	12	54.3	54.3	12	8	8	8	9	12	10	0	167.37	0	0		2.88120440214865	0.606751124064129				2.88120440214865	0.606751124064129				28.6694	28.7232	28.7949	29.3796	29.2054	29.4226
tr|A0A0F6B4Q6|A0A0F6B4Q6_SALT1	tr|A0A0F6B4Q6|A0A0F6B4Q6_SALT1	A0A0F6B4Q6	purN	STM14_3065	23.479	1564	8	56.6	56.6	8	5	5	4	7	6	6	0	18.668	0	0		0.609640734195786	0.521663029988609				0.609640734195786	0.521663029988609				26.1002	25.7235	26.7964	26.7562	26.3335	27.0953
tr|A0A0F6B4Q7|A0A0F6B4Q7_SALT1	tr|A0A0F6B4Q7|A0A0F6B4Q7_SALT1	A0A0F6B4Q7	ppk	STM14_3066	80.455	1565	45	64.4	64.4	45	39	37	33	25	24	22	0	258.02	0	0		3.62031013176756	-1.28109041849772	+	+		3.62031013176756	-1.28109041849772	+	+		30.6814	30.5001	30.3397	29.2266	29.2762	29.1751
tr|A0A0F6B4Q8|A0A0F6B4Q8_SALT1	tr|A0A0F6B4Q8|A0A0F6B4Q8_SALT1	A0A0F6B4Q8	ppx	STM14_3067	58.144	1566	13	28.1	28.1	13	2	3	3	10	12	13	0	35.513	0	0		1.08583421877842	1.47575696309407	+			1.08583421877842	1.47575696309407	+			26.5869	28.3083	26.7614	28.659	28.1414	29.2835
tr|A0A0F6B4R6|A0A0F6B4R6_SALT1	tr|A0A0F6B4R6|A0A0F6B4R6_SALT1	A0A0F6B4R6	guaA	STM14_3075	58.7	1569	34	79.6	79.6	34	29	29	31	32	29	29	0	323.31	0	0		1.2952083081568	0.223735809326172				1.2952083081568	0.223735809326172				31.3154	31.3181	31.1198	31.4086	31.5666	31.4493
tr|A0A0F6B4R7|A0A0F6B4R7_SALT1	tr|A0A0F6B4R7|A0A0F6B4R7_SALT1	A0A0F6B4R7	guaB	STM14_3076	55.024	1570	26	71.1	71.1	26	24	23	20	20	26	25	0	323.31	0	0		2.08804296305363	0.351879755655922				2.08804296305363	0.351879755655922				31.8895	31.705	31.7982	32.2413	32.131	32.076
tr|A0A0F6B4R8|A0A0F6B4R8_SALT1	tr|A0A0F6B4R8|A0A0F6B4R8_SALT1	A0A0F6B4R8	xseA	STM14_3077	50.613	1571	14	42.8	42.8	14	10	9	10	6	8	7	0	38.417	0	0		0.795746439633655	-0.38848050435384				0.795746439633655	-0.38848050435384				26.9985	26.9264	26.948	26.2148	26.5076	26.9851
tr|A0A0F6B4S8|A0A0F6B4S8_SALT1	tr|A0A0F6B4S8|A0A0F6B4S8_SALT1	A0A0F6B4S8	yfgJ	STM14_3088	8.0792	1572	6	82.2	82.2	6	5	5	6	6	5	5	0	33.177	0	0		3.42041417765099	-1.00117111206055	+			3.42041417765099	-1.00117111206055	+			28.1209	27.904	27.9814	26.974	27.1237	26.9051
tr|A0A0F6B4S9|A0A0F6B4S9_SALT1	tr|A0A0F6B4S9|A0A0F6B4S9_SALT1	A0A0F6B4S9	engA	STM14_3089	54.971	1573	29	66.1	64.1	28	26	25	23	20	24	22	0	224.24	0	0		2.72251926263262	-0.583719889322914				2.72251926263262	-0.583719889322914				30.6205	30.4707	30.433	30.0313	29.8411	29.9007
tr|A0A0F6B4T1|A0A0F6B4T1_SALT1	tr|A0A0F6B4T1|A0A0F6B4T1_SALT1	A0A0F6B4T1	yfgL	STM14_3091	41.942	1574	22	76	76	22	18	20	16	18	20	20	0	323.31	0	0		0.735425823449905	0.222183863321941				0.735425823449905	0.222183863321941				30.9706	30.8759	30.8324	30.8937	31.1002	31.3515
tr|A0A0F6B4T2|A0A0F6B4T2_SALT1	tr|A0A0F6B4T2|A0A0F6B4T2_SALT1	A0A0F6B4T2	yfgM	STM14_3092	22.133	1575	14	71.8	71.8	14	13	13	12	12	13	13	0	204.2	0	0		0.611234977500268	0.193069458007813				0.611234977500268	0.193069458007813				29.2149	29.3145	29.2806	29.215	29.6945	29.4797
tr|A0A0F6B4T3|A0A0F6B4T3_SALT1	tr|A0A0F6B4T3|A0A0F6B4T3_SALT1	A0A0F6B4T3	hisS	STM14_3093	46.927	1576	30	63.4	63.4	30	29	28	26	25	27	28	0	323.31	0	0		0.273361948664783	-0.0737616221110002				0.273361948664783	-0.0737616221110002				31.8257	31.7086	31.6617	31.4806	31.8129	31.6813
tr|A0A0F6B4T4|A0A0F6B4T4_SALT1	tr|A0A0F6B4T4|A0A0F6B4T4_SALT1	A0A0F6B4T4	ispG	STM14_3094	40.625	1577	32	87.4	87.4	32	28	29	27	27	31	28	0	323.31	0	0		1.7709686977212	0.289082845052082				1.7709686977212	0.289082845052082				31.4536	31.2901	31.4651	31.631	31.6612	31.7839
tr|A0A0F6B4T5|A0A0F6B4T5_SALT1	tr|A0A0F6B4T5|A0A0F6B4T5_SALT1	A0A0F6B4T5	yfgA	STM14_3095	35.659	1578	12	39.2	39.2	12	12	12	12	11	11	11	0	323.31	0	0		2.12776759146004	-0.854938507080078	+			2.12776759146004	-0.854938507080078	+			31.0384	30.6184	30.5757	29.7819	30.0588	29.827
tr|A0A0F6B4T7|A0A0F6B4T7_SALT1	tr|A0A0F6B4T7|A0A0F6B4T7_SALT1	A0A0F6B4T7	yfgB	STM14_3097	43.51	1579	8	25.3	25.3	8	5	7	5	5	7	8	0	23.302	0	0		1.37430133755061	0.811348597208656	+			1.37430133755061	0.811348597208656				26.3012	25.8517	26.2424	26.4908	27.0475	27.291
tr|A0A0F6B4T8|A0A0F6B4T8_SALT1	tr|A0A0F6B4T8|A0A0F6B4T8_SALT1	A0A0F6B4T8	ndk	STM14_3098	15.521	1580	11	91.6	91.6	11	8	10	8	11	11	11	0	253.19	0	0		6.21999835944315	2.44505182902018	+	+	+	6.21999835944315	2.44505182902018	+	+	+	31.3505	31.3529	31.2496	33.7743	33.8029	33.711
tr|A0A0F6B4U5|A0A0F6B4U5_SALT1	tr|A0A0F6B4U5|A0A0F6B4U5_SALT1	A0A0F6B4U5		STM14_3105	179.67	1581	53	45.2	45.2	53	42	42	37	37	44	41	0	276.15	0	0		1.45501287077421	0.200328826904297				1.45501287077421	0.200328826904297				29.3454	29.4006	29.231	29.5388	29.5879	29.4514
tr|A0A0F6B4U6|A0A0F6B4U6_SALT1	tr|A0A0F6B4U6|A0A0F6B4U6_SALT1	A0A0F6B4U6	sseA	STM14_3106	30.831	1582	20	74.6	74.6	20	19	18	18	17	20	18	0	314.36	0	0		2.01312090475304	-0.175613403320313				2.01312090475304	-0.175613403320313				32.6325	32.5785	32.5969	32.4721	32.4493	32.3596
tr|A0A0F6B4V0|A0A0F6B4V0_SALT1	tr|A0A0F6B4V0|A0A0F6B4V0_SALT1	A0A0F6B4V0	sseB	STM14_3110	28.955	1583	6	40.6	40.6	6	3	4	2	4	4	5	0	41.237	0	0		0.750242256345087	0.679974873860676				0.750242256345087	0.679974873860676				26.2559	26.4438	25.7786	27.2986	27.104	26.1157
tr|A0A0F6B4V1|A0A0F6B4V1_SALT1	tr|A0A0F6B4V1|A0A0F6B4V1_SALT1	A0A0F6B4V1	pepB	STM14_3111	46.355	1584	30	86.7	86.7	30	26	27	28	28	28	27	0	323.31	0	0		0.0101214747394447	0.00448036193847656				0.0101214747394447	0.00448036193847656				31.7037	31.6465	31.5417	31.4656	31.9083	31.5314
tr|A0A0F6B4V2|A0A0F6B4V2_SALT1	tr|A0A0F6B4V2|A0A0F6B4V2_SALT1	A0A0F6B4V2	yfhJ	STM14_3112	7.6854	1585	3	68.2	68.2	3	3	1	3	2	2	2	0	23.344	1	0		0.647627704078444	0.484301567077637				0.683037897090267	1.34548123677572	+			26.2671	23.6057	26.1114	26.6733	27.0932	26.2543
tr|A0A0F6B4V3|A0A0F6B4V3_SALT1	tr|A0A0F6B4V3|A0A0F6B4V3_SALT1	A0A0F6B4V3	fdx	STM14_3113	12.389	1586	7	90.1	90.1	7	7	6	7	7	6	6	0	103.03	0	0		2.26880562338555	0.380794525146484				2.26880562338555	0.380794525146484				29.9261	29.9966	29.957	30.4669	30.313	30.2421
tr|A0A0F6B4V4|A0A0F6B4V4_SALT1	tr|A0A0F6B4V4|A0A0F6B4V4_SALT1	A0A0F6B4V4	hscA	STM14_3114	65.65	1587	27	56.7	56.7	27	17	19	16	22	24	24	0	179.81	0	0		3.58718165575527	0.877774556477863	+			3.58718165575527	0.877774556477863	+			28.7849	28.6456	28.7887	29.6443	29.6955	29.5129
tr|A0A0F6B4V5|A0A0F6B4V5_SALT1	tr|A0A0F6B4V5|A0A0F6B4V5_SALT1	A0A0F6B4V5	hscB	STM14_3115	19.98	1588	6	52.6	52.6	6	3	3	4	4	6	4	0	26.019	0	0		1.54020681404337	1.32219123840332	+			1.54020681404337	1.32219123840332	+			26.4228	27.4049	26.0931	27.9079	28.0363	27.9432
tr|A0A0F6B4V6|A0A0F6B4V6_SALT1	tr|A0A0F6B4V6|A0A0F6B4V6_SALT1	A0A0F6B4V6	iscA	STM14_3116	11.504	1589	4	41.1	41.1	4	4	4	3	4	3	3	0	16.802	0	0		2.57035047874269	1.24705378214518	+	+		2.57035047874269	1.24705378214518	+			25.2041	25.187	25.6314	26.8187	26.526	26.4189
tr|A0A0F6B4V7|A0A0F6B4V7_SALT1	tr|A0A0F6B4V7|A0A0F6B4V7_SALT1	A0A0F6B4V7	nifU	STM14_3117	13.82	1590	9	84.4	84.4	9	9	9	8	9	7	9	0	118.02	0	0		3.90050962628969	1.29217020670573	+	+		3.90050962628969	1.29217020670573	+	+		29.8367	29.7929	29.647	31.1798	31.0182	30.9552
tr|A0A0F6B4V8|A0A0F6B4V8_SALT1	tr|A0A0F6B4V8|A0A0F6B4V8_SALT1	A0A0F6B4V8	nifS	STM14_3118	45.092	1591	23	61.6	61.6	23	17	15	20	23	21	21	0	159.74	0	0		2.79460134235552	1.55080477396647	+	+		2.79460134235552	1.55080477396647	+	+		29.7336	29.8466	29.3026	31.1585	31.3935	30.9833
tr|A0A0F6B4W0|A0A0F6B4W0_SALT1	tr|A0A0F6B4W0|A0A0F6B4W0_SALT1	A0A0F6B4W0	yfhP	STM14_3120	17.39	1592	5	48.2	48.2	5	5	5	5	5	5	5	0	282.42	0	0		0.679514886886043	-0.4844970703125				0.679514886886043	-0.4844970703125				30.734	30.8019	30.1476	30.4466	30.1796	29.6038
tr|A0A0F6B4W1|A0A0F6B4W1_SALT1	tr|A0A0F6B4W1|A0A0F6B4W1_SALT1	A0A0F6B4W1	trmJ	STM14_3121	26.613	1593	10	54.3	54.3	10	9	10	8	8	10	10	0	147.16	0	0		2.04983749835917	0.850735982259113	+			2.04983749835917	0.850735982259113	+			28.3736	28.1189	28.2234	28.7909	29.126	29.3513
tr|A0A0F6B4W4|A0A0F6B4W4_SALT1	tr|A0A0F6B4W4|A0A0F6B4W4_SALT1	A0A0F6B4W4	suhB	STM14_3124	29.158	1594	18	84.3	84.3	18	16	16	17	17	16	17	0	139.67	0	0		0.38725609502889	-0.137359619140625				0.38725609502889	-0.137359619140625				30.0842	30.0457	29.8562	29.6001	30.0338	29.9401
tr|A0A0F6B4W7|A0A0F6B4W7_SALT1	tr|A0A0F6B4W7|A0A0F6B4W7_SALT1	A0A0F6B4W7	asrB	STM14_3127	30.609	1595	10	49.6	49.6	10	6	5	5	6	8	8	0	21.841	0	0		1.70834323117418	0.624392827351887				1.70834323117418	0.624392827351887				25.6378	25.7037	25.9129	26.6101	26.1157	26.4017
tr|A0A0F6B4W8|A0A0F6B4W8_SALT1	tr|A0A0F6B4W8|A0A0F6B4W8_SALT1	A0A0F6B4W8	asrC	STM14_3128	37.29	1596	2	6.8	6.8	2	1	1	1	2	2	2	0.0095694	1.3523	3	0	SI_AvsB_Exclusively in B						3.14047286935962	5.12107721964518	+	+	+	23.4975	21.8004	23.2443	27.7951	27.8653	28.245
tr|A0A0F6B4X1|A0A0F6B4X1_SALT1	tr|A0A0F6B4X1|A0A0F6B4X1_SALT1	A0A0F6B4X1	csiE	STM14_3131	48.984	1598	7	21.9	21.9	7	4	5	6	0	0	1	0	22.988	0	3	SI_AvsB_Exclusively in A						0.396551245390605	-0.765195210774738				24.8999	25.2809	26.3547	24.8016	23.5257	25.9127
tr|A0A0F6B4X3|A0A0F6B4X3_SALT1	tr|A0A0F6B4X3|A0A0F6B4X3_SALT1	A0A0F6B4X3	glyA	STM14_3133	45.454	1599	30	66.2	66.2	30	27	27	26	29	30	29	0	323.31	0	0		4.91602955558376	1.23931503295898	+	+		4.91602955558376	1.23931503295898	+	+		33.9269	34.0093	33.9492	35.1591	35.2808	35.1635
tr|A0A0F6B4X5|A0A0F6B4X5_SALT1	tr|A0A0F6B4X5|A0A0F6B4X5_SALT1	A0A0F6B4X5	hmpA	STM14_3135	44.017	1600	12	50.3	50.3	12	5	7	2	10	11	11	0	116.25	0	0		2.73891686557705	3.22626876831055	+	+	+	2.73891686557705	3.22626876831055	+	+	+	26.2743	26.3153	25.0264	28.8964	29.3025	29.0959
tr|A0A0F6B4X6|A0A0F6B4X6_SALT1	tr|A0A0F6B4X6|A0A0F6B4X6_SALT1	A0A0F6B4X6	cadC	STM14_3136	58.231	1601	11	27.8	27.8	11	10	7	8	2	7	5	0	19.618	0	0		2.86987052478997	-1.15074920654297	+			2.86987052478997	-1.15074920654297	+			28.7557	28.5442	28.4152	27.5487	27.5017	27.2125
tr|A0A0F6B4X8|A0A0F6B4X8_SALT1	tr|A0A0F6B4X8|A0A0F6B4X8_SALT1	A0A0F6B4X8	cadA	STM14_3138	81.234	1602	30	60.1	60.1	30	21	23	26	26	26	27	0	258.02	0	0		0.974411106816532	0.49019495646159				0.974411106816532	0.49019495646159				29.0969	29.5523	29.8295	29.8477	29.9239	30.1777
tr|A0A0F6B4Y0|A0A0F6B4Y0_SALT1	tr|A0A0F6B4Y0|A0A0F6B4Y0_SALT1	A0A0F6B4Y0	glnB	STM14_3140	12.425	1603	7	77.7	77.7	7	6	5	6	7	7	7	0	67.102	0	0		2.20741262078965	0.699709574381512	+			2.20741262078965	0.699709574381512				30.2252	30.025	30.262	31.0334	30.918	30.6599
tr|A0A0F6B4Y1|A0A0F6B4Y1_SALT1	tr|A0A0F6B4Y1|A0A0F6B4Y1_SALT1	A0A0F6B4Y1	yfhA	STM14_3141	49.358	1604	21	62.7	62.7	21	18	19	19	21	19	17	0	145.85	0	0		0.849291912153358	0.150631586710613				0.849291912153358	0.150631586710613				29.1241	29.3039	29.1597	29.3069	29.2657	29.4669
tr|A0A0F6B4Y2|A0A0F6B4Y2_SALT1	tr|A0A0F6B4Y2|A0A0F6B4Y2_SALT1	A0A0F6B4Y2	yfhG	STM14_3142	28.346	1605	6	50	50	6	3	6	4	2	5	3	0	30.149	0	1		0.313740706585028	-0.247475624084473				0.569337513016671	-0.943577448527019				26.8359	26.0064	26.3273	24.0541	26.1274	26.1574
tr|A0A0F6B4Y5|A0A0F6B4Y5_SALT1	tr|A0A0F6B4Y5|A0A0F6B4Y5_SALT1	A0A0F6B4Y5	purG	STM14_3145	141.47	1606	53	61.5	61.5	53	39	43	36	39	45	48	0	323.31	0	0		2.75655742242853	0.661474227905273				2.75655742242853	0.661474227905273				30.1195	30.1697	29.9017	30.7018	30.6814	30.7921
tr|A0A0F6B4Y8|A0A0F6B4Y8_SALT1	tr|A0A0F6B4Y8|A0A0F6B4Y8_SALT1	A0A0F6B4Y8	yfhC	STM14_3148	20.288	1608	8	57.9	57.9	8	8	8	5	4	5	3	0	47.178	0	0		2.35789358790411	-0.676608403523765				2.35789358790411	-0.676608403523765				27.1807	26.9552	27.2178	26.5158	26.2759	26.5322
tr|A0A0F6B4Y9|A0A0F6B4Y9_SALT1	tr|A0A0F6B4Y9|A0A0F6B4Y9_SALT1	A0A0F6B4Y9	yfhB	STM14_3149	24.447	1609	8	43.6	43.6	8	7	6	5	1	2	2	0	19.499	0	1		1.56743933320813	-2.30856386820475	+	+		1.96536991560568	-2.13443946838379	+	+		27.3008	27.2224	25.9471	25.0372	24.4326	24.5972
tr|A0A0F6B4Z0|A0A0F6B4Z0_SALT1	tr|A0A0F6B4Z0|A0A0F6B4Z0_SALT1	A0A0F6B4Z0		STM14_3150	47.247	1610	4	10.2	10.2	4	2	3	1	3	3	4	0	3.9014	1	1		0.691283550178817	0.198298454284668				0.710494259862771	0.495063781738281				24.179	24.177	23.2424	24.331	24.4828	24.2698
tr|A0A0F6B4Z1|A0A0F6B4Z1_SALT1	tr|A0A0F6B4Z1|A0A0F6B4Z1_SALT1	A0A0F6B4Z1	murQ	STM14_3151	30.874	1611	11	55.9	55.9	11	11	9	8	8	11	11	0	142.17	0	0		2.50269978195379	0.352967580159508				2.50269978195379	0.352967580159508				27.753	27.692	27.7614	28.1893	28.0514	28.0244
tr|A0A0F6B4Z2|A0A0F6B4Z2_SALT1	tr|A0A0F6B4Z2|A0A0F6B4Z2_SALT1	A0A0F6B4Z2	yfhH	STM14_3152	30.925	1612	3	15.6	15.6	3	1	2	2	2	3	3	0	5.6051	3	1	SI_AvsB_Exclusively in B						0.012728234950042	0.0206514994303397				24.8987	23.9055	23.4207	23.4773	24.3162	24.4933
tr|A0A0F6B4Z7|A0A0F6B4Z7_SALT1	tr|A0A0F6B4Z7|A0A0F6B4Z7_SALT1	A0A0F6B4Z7	acpS	STM14_3157	14.07	1613	5	32.5	32.5	5	2	2	2	1	5	4	0	13.406	2	1	SI_AvsB_Exclusively in B		-0.395292282104492				0.0190100868058503	-0.0348078409830741				26.2853	24.8238	25.4199	24.6447	26.127	25.6529
tr|A0A0F6B4Z8|A0A0F6B4Z8_SALT1	tr|A0A0F6B4Z8|A0A0F6B4Z8_SALT1	A0A0F6B4Z8	pdxJ	STM14_3158	26.343	1614	11	61.7	61.7	11	8	9	9	11	9	11	0	176.58	0	0		1.73498881845159	0.377979278564453				1.73498881845159	0.377979278564453				30.9626	30.926	30.7898	31.4334	31.1597	31.2192
tr|A0A0F6B500|A0A0F6B500_SALT1	tr|A0A0F6B500|A0A0F6B500_SALT1	A0A0F6B500	era	STM14_3160	33.882	1615	9	36.5	36.5	9	7	6	7	7	7	6	0	38.14	0	0		2.33436335923018	0.981351216634113	+			2.33436335923018	0.981351216634113	+			28.1321	27.9711	28.1433	28.7415	29.2611	29.188
tr|A0A0F6B501|A0A0F6B501_SALT1	tr|A0A0F6B501|A0A0F6B501_SALT1	A0A0F6B501	rnc	STM14_3161	25.505	1616	12	69.9	69.9	12	10	10	9	10	11	11	0	92.565	0	0		1.85240764305349	0.460428873697918				1.85240764305349	0.460428873697918				30.2082	30.3266	30.1375	30.5206	30.6809	30.852
tr|A0A0F6B502|A0A0F6B502_SALT1	tr|A0A0F6B502|A0A0F6B502_SALT1	A0A0F6B502	lepB	STM14_3162	35.778	1617	16	63.9	63.9	16	14	14	12	12	15	12	0	70.366	0	0		0.12355154857195	-0.0255705515543632				0.12355154857195	-0.0255705515543632				29.2314	29.1707	29.1368	29.1762	29.2634	29.0225
tr|A0A0F6B503|A0A0F6B503_SALT1	tr|A0A0F6B503|A0A0F6B503_SALT1	A0A0F6B503	lepA	STM14_3163	66.538	1618	26	47.6	47.6	26	24	24	23	23	23	22	0	261.53	0	0		0.882742756085268	0.0605138142903634				0.882742756085268	0.0605138142903634				30.4997	30.5363	30.5875	30.6311	30.5655	30.6085
tr|A0A0F6B532|A0A0F6B532_SALT1	tr|A0A0F6B532|A0A0F6B532_SALT1	A0A0F6B532		STM14_3193	14.754	1619	7	60.2	13.5	1	1	1	1	1	1	1	0.0059237	1.6556	0	3	SI_AvsB_Exclusively in A						1.74665445307347	-1.54730478922526	+			25.794	25.5271	25.4909	23.5488	24.8181	23.8032
tr|A0A0F6B537|A0A0F6B537_SALT1;tr|A0A0F6AZI6|A0A0F6AZI6_SALT1;tr|A0A0F6AZQ0|A0A0F6AZQ0_SALT1	tr|A0A0F6B537|A0A0F6B537_SALT1;tr|A0A0F6AZI6|A0A0F6AZI6_SALT1	A0A0F6B537		STM14_3198	25.783	1620	7	60.5	60.5	7	2	3	2	5	6	7	0	27.734	1	0		1.45561699885687	1.42922814687093	+			1.71995840326366	1.79073969523112	+	+		24.0184	25.2129	24.993	25.9805	26.6269	26.9891
tr|A0A0F6B549|A0A0F6B549_SALT1	tr|A0A0F6B549|A0A0F6B549_SALT1	A0A0F6B549		STM14_3211	23.761	1621	8	43.3	43.3	8	8	8	7	8	8	8	0	123.77	0	0		1.65573015510571	0.694625218709309				1.65573015510571	0.694625218709309				29.4449	29.4829	28.9869	29.7926	30.1394	30.0665
tr|A0A0F6B555|A0A0F6B555_SALT1	tr|A0A0F6B555|A0A0F6B555_SALT1	A0A0F6B555		STM14_3217	13.844	1622	7	51.3	51.3	7	6	7	5	6	7	7	0	22.683	0	0		0.0214615759281695	0.0125904083251953				0.0214615759281695	0.0125904083251953				27.1153	27.0947	27.1848	27.037	26.8753	27.5203
tr|A0A0F6B556|A0A0F6B556_SALT1	tr|A0A0F6B556|A0A0F6B556_SALT1	A0A0F6B556		STM14_3218	31.631	1623	17	63.4	63.4	17	13	15	14	15	15	14	0	146.03	0	0		1.79401482487272	0.918324788411461	+			1.79401482487272	0.918324788411461	+			29.4862	29.4809	28.8877	29.9743	30.307	30.3284
tr|A0A0F6B557|A0A0F6B557_SALT1	tr|A0A0F6B557|A0A0F6B557_SALT1	A0A0F6B557		STM14_3219	11.957	1624	7	55.9	55.9	7	6	6	6	6	6	6	0	36.343	0	0		0.30217153932893	0.239412943522137				0.30217153932893	0.239412943522137				28.7273	28.5059	27.8107	28.2867	28.8595	28.616
tr|A0A0F6B558|A0A0F6B558_SALT1	tr|A0A0F6B558|A0A0F6B558_SALT1	A0A0F6B558		STM14_3220	25.853	1625	7	30.9	30.9	7	6	5	3	3	6	6	0	13.777	0	0		1.61254998683993	0.472747802734375				1.61254998683993	0.472747802734375				25.5997	25.5119	25.5553	25.766	26.1381	26.1811
tr|A0A0F6B563|A0A0F6B563_SALT1;tr|A0A0F6AZG3|A0A0F6AZG3_SALT1	tr|A0A0F6B563|A0A0F6B563_SALT1;tr|A0A0F6AZG3|A0A0F6AZG3_SALT1	A0A0F6B563		STM14_3225	40.776	637	3	11.7	11.7	3	1	1	2	1	3	2	0	9.9355	2	1	SI_AvsB_Exclusively in B		0.18758487701416				0.341311488567556	-0.336944580078125				25.1386	25.0507	24.0217	24.7816	24.284	24.1346
sp|D0ZSY7|RSEB_SALT1	sp|D0ZSY7|RSEB_SALT1	D0ZSY7	rseB	STM14_3232	35.767	69	17	69.2	69.2	17	15	15	15	12	14	12	0	90.592	0	0		0.983812606142322	-0.298299789428711				0.983812606142322	-0.298299789428711				30.1012	30.0521	29.8196	29.4677	29.8089	29.8014
sp|D0ZSY8|RSEA_SALT1	sp|D0ZSY8|RSEA_SALT1	D0ZSY8	rseA	STM14_3233	24.222	70	11	70.4	70.4	11	6	6	9	6	9	9	0	82.695	0	0		0.339532307857044	0.270398457845051				0.339532307857044	0.270398457845051				27.8612	27.8673	27.1602	27.5091	28.3083	27.8826
sp|D0ZSY9|RPOE_SALT1	sp|D0ZSY9|RPOE_SALT1	D0ZSY9	rpoE	STM14_3234	21.711	71	11	72.3	72.3	11	11	10	10	10	10	9	0	107.05	0	0		1.00901431019678	0.1094970703125				1.00901431019678	0.1094970703125				28.583	28.4245	28.4674	28.5866	28.6383	28.5784
tr|A0A0F6B575|A0A0F6B575_SALT1	tr|A0A0F6B575|A0A0F6B575_SALT1	A0A0F6B575	srmB	STM14_3240	50.056	1627	26	57.9	57.9	26	22	21	20	22	22	23	0	323.31	0	0		1.07807424516555	0.130516052246094				1.07807424516555	0.130516052246094				30.8854	30.9704	30.7927	30.9901	31.0625	30.9875
tr|A0A0F6B578|A0A0F6B578_SALT1	tr|A0A0F6B578|A0A0F6B578_SALT1	A0A0F6B578	yfiD	STM14_3243	14.344	1628	16	87.4	81.9	14	12	11	12	14	14	14	0	125.65	0	0		3.88416083062737	1.58810742696126	+	+		3.88416083062737	1.58810742696126	+	+		30.8966	31.0534	31.1619	32.4988	32.6109	32.7665
tr|A0A0F6B579|A0A0F6B579_SALT1	tr|A0A0F6B579|A0A0F6B579_SALT1	A0A0F6B579	ung	STM14_3244	25.48	1629	16	93.4	93.4	16	15	16	15	14	14	15	0	193.63	0	0		0.0961535386244854	0.0278167724609375				0.0961535386244854	0.0278167724609375				30.3996	30.2189	30.0842	30.2412	30.3548	30.1903
tr|A0A0F6B580|A0A0F6B580_SALT1	tr|A0A0F6B580|A0A0F6B580_SALT1	A0A0F6B580	yfiF	STM14_3245	38.077	1630	21	63.8	63.8	21	21	20	19	16	20	20	0	323.31	0	0		4.78247162491127	-1.38002268473307	+	+		4.78247162491127	-1.38002268473307	+	+		31.5987	31.4553	31.5978	30.2307	30.1428	30.1382
tr|A0A0F6B581|A0A0F6B581_SALT1	tr|A0A0F6B581|A0A0F6B581_SALT1	A0A0F6B581	trxC	STM14_3246	15.56	1631	10	89.2	89.2	10	8	7	9	8	7	7	0	32.5	0	0		1.0081317181511	-0.275014241536457				1.0081317181511	-0.275014241536457				27.612	27.5186	27.5064	27.4351	27.3483	27.0287
tr|A0A0F6B583|A0A0F6B583_SALT1	tr|A0A0F6B583|A0A0F6B583_SALT1	A0A0F6B583	yfiQ	STM14_3248	97.766	1632	30	51.5	51.5	30	26	27	23	22	26	26	0	323.31	0	0		0.401554180510066	0.195870717366535				0.401554180510066	0.195870717366535				30.1355	30.1357	29.5605	29.9913	30.2491	30.1789
tr|A0A0F6B585|A0A0F6B585_SALT1	tr|A0A0F6B585|A0A0F6B585_SALT1	A0A0F6B585	pssA	STM14_3250	52.733	1633	30	71.8	71.8	30	28	28	24	21	24	24	0	239.08	0	0		2.5134683242032	-0.608059565226238				2.5134683242032	-0.608059565226238				30.2721	30.2069	30.1727	29.6719	29.4308	29.7247
tr|A0A0F6B588|A0A0F6B588_SALT1	tr|A0A0F6B588|A0A0F6B588_SALT1	A0A0F6B588		STM14_3253	17.917	1634	2	13.9	13.9	2	2	2	2	0	0	0	0	3.9994	0	3	SI_AvsB_Exclusively in A						0.964174660229544	0.787600835164387				23.8542	23.5653	23.6373	25.1473	23.8612	24.4112
tr|A0A0F6B592|A0A0F6B592_SALT1	tr|A0A0F6B592|A0A0F6B592_SALT1	A0A0F6B592	clpB	STM14_3261	95.436	1635	79	83.3	83.3	79	75	72	74	77	75	75	0	323.31	0	0		2.52267972267311	-0.356175740559898				2.52267972267311	-0.356175740559898				35.2187	35.1104	35.2871	34.8509	34.8131	34.8838
tr|A0A0F6B593|A0A0F6B593_SALT1	tr|A0A0F6B593|A0A0F6B593_SALT1	A0A0F6B593	yfiH	STM14_3262	26.428	1636	14	88.5	88.5	14	13	14	11	13	13	12	0	178.2	0	0		2.5858308766535	-0.906035105387367	+			2.5858308766535	-0.906035105387367	+			29.7081	29.3249	29.5526	28.5076	28.5906	28.7692
tr|A0A0F6B594|A0A0F6B594_SALT1	tr|A0A0F6B594|A0A0F6B594_SALT1	A0A0F6B594	rluD	STM14_3263	37.1	1637	14	53.1	53.1	14	14	12	10	8	9	10	0	193.66	0	0		3.90243401015888	-1.46698760986328	+	+		3.90243401015888	-1.46698760986328	+	+		30.2242	30.2853	30.083	28.648	28.8904	28.6531
tr|A0A0F6B595|A0A0F6B595_SALT1	tr|A0A0F6B595|A0A0F6B595_SALT1	A0A0F6B595	yfiO	STM14_3264	27.826	1638	12	64.5	64.5	12	10	11	11	11	11	11	0	147.62	0	0		0.331662891827115	0.201325734456379				0.331662891827115	0.201325734456379				29.8974	29.9021	29.6894	29.6326	30.4623	29.9979
tr|A0A0F6B596|A0A0F6B596_SALT1	tr|A0A0F6B596|A0A0F6B596_SALT1	A0A0F6B596	yfiA	STM14_3266	12.652	1639	8	71.4	71.4	8	7	8	7	7	8	8	0	323.31	0	0		1.74439378085936	0.800281524658203	+			1.74439378085936	0.800281524658203				33.1763	33.1047	32.7502	33.5884	33.7236	34.12
tr|A0A0F6B598|A0A0F6B598_SALT1	tr|A0A0F6B598|A0A0F6B598_SALT1	A0A0F6B598	pheA	STM14_3268	42.823	1640	14	43	43	14	12	12	10	11	13	14	0	126.02	0	0		4.9254485950215	1.06696637471517	+			4.9254485950215	1.06696637471517	+			28.9343	28.9776	28.9926	30.1021	30.025	29.9783
tr|A0A0F6B599|A0A0F6B599_SALT1	tr|A0A0F6B599|A0A0F6B599_SALT1	A0A0F6B599		STM14_3269	33.713	1641	2	12.9	12.9	2	2	1	2	0	0	0	0	4.6452	1	3	SI_AvsB_Exclusively in A						0.87891014237505	-0.649508794148765				24.4384	24.0292	25.058	24.1657	23.834	23.5775
tr|A0A0F6B5A0|A0A0F6B5A0_SALT1	tr|A0A0F6B5A0|A0A0F6B5A0_SALT1	A0A0F6B5A0	tyrA	STM14_3270	41.914	1642	14	46.6	46.6	14	11	9	5	9	12	11	0	49.546	0	0		0.303100771088682	0.241510391235352				0.303100771088682	0.241510391235352				27.5609	27.9213	27.1098	27.3605	27.8272	28.1289
tr|A0A0F6B5A1|A0A0F6B5A1_SALT1	tr|A0A0F6B5A1|A0A0F6B5A1_SALT1	A0A0F6B5A1	aroF	STM14_3271	38.713	1643	11	50.6	48.6	10	1	2	0	9	8	6	0	86.263	2	0	SI_AvsB_Exclusively in B		2.2249444325765				2.13889045807152	3.57339604695638	+	+		23.8985	26.2082	24.4725	28.2996	28.7152	28.2845
tr|A0A0F6B5A6|A0A0F6B5A6_SALT1	tr|A0A0F6B5A6|A0A0F6B5A6_SALT1	A0A0F6B5A6	rplS	STM14_3276	13.13	1644	12	70.4	70.4	12	12	11	12	12	12	11	0	145.94	0	0		0.223038769172954	-0.0548960367838589				0.223038769172954	-0.0548960367838589				33.1953	33.0396	33.3006	33.2232	33.0188	33.1289
tr|A0A0F6B5A7|A0A0F6B5A7_SALT1	tr|A0A0F6B5A7|A0A0F6B5A7_SALT1	A0A0F6B5A7	trmD	STM14_3277	28.348	1645	4	23.9	23.9	4	2	2	3	3	4	3	0	16.658	0	0		1.70047618272241	0.741932551066078	+			1.70047618272241	0.741932551066078				24.9814	24.9324	25.3051	25.5215	25.853	26.0702
tr|A0A0F6B5A8|A0A0F6B5A8_SALT1	tr|A0A0F6B5A8|A0A0F6B5A8_SALT1	A0A0F6B5A8	rimM	STM14_3278	20.468	1646	10	81.9	81.9	10	10	9	8	9	10	10	0	123.35	0	0		2.37674357131661	0.494686126708984				2.37674357131661	0.494686126708984				28.353	28.4268	28.5338	28.965	29.027	28.8057
tr|A0A0F6B5A9|A0A0F6B5A9_SALT1	tr|A0A0F6B5A9|A0A0F6B5A9_SALT1	A0A0F6B5A9	rpsP	STM14_3279	9.2345	1647	7	58.5	58.5	7	7	7	7	7	7	7	0	61.326	0	0		0.322793162636021	-0.117396672566731				0.322793162636021	-0.117396672566731				31.8057	31.9243	32.1978	31.8186	31.7198	32.0373
tr|A0A0F6B5B1|A0A0F6B5B1_SALT1	tr|A0A0F6B5B1|A0A0F6B5B1_SALT1	A0A0F6B5B1	ffh	STM14_3281	49.799	1648	29	71.3	71.3	29	26	26	25	26	27	28	0	323.31	0	0		0.655854576178777	0.124184290568035				0.655854576178777	0.124184290568035				30.8379	30.9429	30.6541	30.9283	30.9148	30.9644
tr|A0A0F6B5B6|A0A0F6B5B6_SALT1	tr|A0A0F6B5B6|A0A0F6B5B6_SALT1	A0A0F6B5B6	grpE	STM14_3286	21.841	1652	17	86.2	86.2	17	15	15	15	16	17	16	0	304.84	0	0		0.672007520200599	0.243602752685547				0.672007520200599	0.243602752685547				32.5613	32.6032	32.376	32.5244	33.0346	32.7123
tr|A0A0F6B5B7|A0A0F6B5B7_SALT1	tr|A0A0F6B5B7|A0A0F6B5B7_SALT1	A0A0F6B5B7	ppnK	STM14_3288	32.584	1653	10	56.5	56.5	10	5	6	9	6	5	6	0	21.059	0	0		0.446961996555305	-0.12501335144043				0.446961996555305	-0.12501335144043				26.9697	27.0042	27.1537	26.7286	26.9281	27.096
tr|A0A0F6B5B9|A0A0F6B5B9_SALT1	tr|A0A0F6B5B9|A0A0F6B5B9_SALT1	A0A0F6B5B9	smpA	STM14_3290	12.345	1654	2	58	58	2	2	2	1	1	2	1	0	70.764	1	1		0.248522912862229	-0.327866554260254				0.0230460978581381	-0.109395345052082				28.2857	28.2174	24.6273	24.9548	27.446	28.4013
tr|A0A0F6B5C1|A0A0F6B5C1_SALT1	tr|A0A0F6B5C1|A0A0F6B5C1_SALT1	A0A0F6B5C1	yfjF	STM14_3292	10.806	1655	5	60.4	60.4	5	3	3	3	3	4	3	0	8.2568	0	0		4.37025957888461	1.09945360819499	+	+		4.37025957888461	1.09945360819499	+			25.9103	25.7857	25.9007	27.0405	26.9532	26.9014
tr|A0A0F6B5C3|A0A0F6B5C3_SALT1	tr|A0A0F6B5C3|A0A0F6B5C3_SALT1	A0A0F6B5C3	smpB	STM14_3294	18.232	1657	7	41.9	41.9	7	7	7	7	6	7	7	0	143.64	0	0		3.72118665158567	-0.605005900065105				3.72118665158567	-0.605005900065105				29.429	29.53	29.5323	28.8316	28.9308	28.914
tr|A0A0F6B5D4|A0A0F6B5D4_SALT1	tr|A0A0F6B5D4|A0A0F6B5D4_SALT1	A0A0F6B5D4		STM14_3306	31.698	1658	2	11.6	11.6	2	2	1	1	2	2	2	0	3.8935	2	0	SI_AvsB_Exclusively in B		0.880903879801433				0.379817457577968	-0.745651245117188				22.7528	25.0105	25.3748	23.5169	23.8048	23.5795
tr|A0A0F6B5D8|A0A0F6B5D8_SALT1	tr|A0A0F6B5D8|A0A0F6B5D8_SALT1	A0A0F6B5D8		STM14_3310	49.831	1659	25	58.1	58.1	25	16	17	17	25	24	22	0	159.32	0	0		4.93149613864613	1.65244801839193	+	+		4.93149613864613	1.65244801839193	+	+		28.0937	28.2288	28.2042	29.8794	29.7364	29.8681
tr|A0A0F6B5E1|A0A0F6B5E1_SALT1	tr|A0A0F6B5E1|A0A0F6B5E1_SALT1	A0A0F6B5E1		STM14_3313	13.076	1660	2	25.4	25.4	2	1	2	2	2	2	2	0	49.995	1	0		0.989219120684611	0.545234680175781				0.931301623386415	1.02845827738444				23.4606	25.0209	24.7996	25.58	25.1193	25.6671
tr|A0A0F6B5G0|A0A0F6B5G0_SALT1	tr|A0A0F6B5G0|A0A0F6B5G0_SALT1	A0A0F6B5G0		STM14_3334	75.998	1662	30	44.7	44.7	30	21	21	19	26	28	28	0	100.26	0	0		3.30051189243347	1.0121046702067	+			3.30051189243347	1.0121046702067	+			28.6272	28.6616	28.7839	29.7881	29.7899	29.5311
tr|A0A0F6B5G4|A0A0F6B5G4_SALT1	tr|A0A0F6B5G4|A0A0F6B5G4_SALT1	A0A0F6B5G4	fljB	STM14_3338	52.535	1663	33	84.2	47.2	19	19	18	17	17	18	18	0	323.31	0	0		3.07110271154421	-1.09762318929037	+			3.07110271154421	-1.09762318929037	+			38.2826	38.5309	38.479	37.2073	37.5215	37.2707
tr|A0A0F6B5H5|A0A0F6B5H5_SALT1	tr|A0A0F6B5H5|A0A0F6B5H5_SALT1	A0A0F6B5H5	pipB	STM14_3350	37.274	1664	16	57.4	57.4	16	13	16	13	14	16	15	0	249.71	0	0		1.44712846926161	0.560015360514321				1.44712846926161	0.560015360514321				28.9662	29.5395	29.3363	29.7131	29.8873	29.9217
tr|A0A0F6B5I5|A0A0F6B5I5_SALT1	tr|A0A0F6B5I5|A0A0F6B5I5_SALT1	A0A0F6B5I5	tctD	STM14_3360	25.407	1666	10	62.9	62.9	10	4	5	4	8	9	10	0	172.92	0	0		2.37465038795261	1.68985303243001	+	+		2.37465038795261	1.68985303243001	+	+		27.5933	27.1939	26.7821	28.5846	28.8883	29.1659
tr|A0A0F6B5I6|A0A0F6B5I6_SALT1	tr|A0A0F6B5I6|A0A0F6B5I6_SALT1	A0A0F6B5I6		STM14_3361	35.479	1667	24	81.5	81.5	24	22	22	23	22	23	22	0	323.31	0	0		0.870192560409173	-0.326089223225914				0.870192560409173	-0.326089223225914				32.7719	33.0165	32.5285	32.3629	32.6507	32.3252
tr|A0A0F6B5I8|A0A0F6B5I8_SALT1	tr|A0A0F6B5I8|A0A0F6B5I8_SALT1	A0A0F6B5I8		STM14_3363	52.766	1668	3	9.9	9.9	3	2	1	2	2	3	3	0	15.142	1	0		0.0514306318909123	0.0496498743693046				0.110300097611446	0.0772228240966797				24.8023	24.9991	25.3614	25.2478	25.3927	24.754
tr|A0A0F6B5J0|A0A0F6B5J0_SALT1	tr|A0A0F6B5J0|A0A0F6B5J0_SALT1	A0A0F6B5J0	csiD	STM14_3365	37.233	1669	24	86.8	86.8	24	24	24	24	16	18	17	0	323.31	0	0		4.62459876945239	-4.64033889770507	+	+	+	4.62459876945239	-4.64033889770507	+	+	+	34.1792	34.1079	34.2553	29.5468	29.1853	29.8892
tr|A0A0F6B5J1|A0A0F6B5J1_SALT1	tr|A0A0F6B5J1|A0A0F6B5J1_SALT1	A0A0F6B5J1	ygaF	STM14_3366	45.944	1670	20	64.5	64.5	20	17	20	18	6	8	5	0	105.27	0	0		5.4223614473886	-4.36275736490886	+	+	+	5.4223614473886	-4.36275736490886	+	+	+	30.7153	30.6824	30.3947	26.2687	26.3338	26.1017
tr|A0A0F6B5J2|A0A0F6B5J2_SALT1	tr|A0A0F6B5J2|A0A0F6B5J2_SALT1	A0A0F6B5J2	gabD	STM14_3367	51.848	1671	36	85.7	85.7	36	36	36	34	25	24	26	0	323.31	0	0		6.31011628111163	-3.02649116516113	+	+	+	6.31011628111163	-3.02649116516113	+	+	+	33.809	33.7989	33.8085	30.7511	30.878	30.7078
tr|A0A0F6B5J3|A0A0F6B5J3_SALT1	tr|A0A0F6B5J3|A0A0F6B5J3_SALT1	A0A0F6B5J3	gabT	STM14_3368	45.636	1672	27	79.9	79.9	27	27	27	27	24	25	23	0	323.31	0	0		5.48950918110515	-2.48670895894368	+	+	+	5.48950918110515	-2.48670895894368	+	+	+	33.8674	33.845	33.7139	31.2321	31.3401	31.3939
tr|A0A0F6B5J5|A0A0F6B5J5_SALT1	tr|A0A0F6B5J5|A0A0F6B5J5_SALT1	A0A0F6B5J5	ygaE	STM14_3370	25.692	1673	10	55.1	55.1	10	8	8	8	3	4	5	0	47.248	0	0		2.68047095281242	-2.11034520467122	+	+		2.68047095281242	-2.11034520467122	+	+		26.896	27.0123	27.5896	25.2866	25.2362	24.6442
tr|A0A0F6B5J6|A0A0F6B5J6_SALT1	tr|A0A0F6B5J6|A0A0F6B5J6_SALT1	A0A0F6B5J6	ygaU	STM14_3371	16.121	1674	16	88.6	88.6	16	15	14	15	11	12	12	0	257.13	0	0		4.32266574612804	-5.36464945475261	+	+	+	4.32266574612804	-5.36464945475261	+	+	+	35.8169	35.6765	35.8814	30.6118	29.8775	30.7914
tr|A0A0F6B5J9|A0A0F6B5J9_SALT1	tr|A0A0F6B5J9|A0A0F6B5J9_SALT1	A0A0F6B5J9		STM14_3374	10.88	1675	3	40.4	40.4	3	3	3	2	2	1	3	0	9.2109	0	1		0.564425386227509	0.653576532999676				0.928703968724209	0.929347356160484				23.9519	24.6869	24.593	24.5465	25.8915	25.5819
tr|A0A0F6B5K0|A0A0F6B5K0_SALT1	tr|A0A0F6B5K0|A0A0F6B5K0_SALT1	A0A0F6B5K0	ygaP	STM14_3375	18.593	1676	10	53.1	53.1	10	9	9	9	8	10	10	0	46.992	0	0		2.72178427155473	-0.593476613362629				2.72178427155473	-0.593476613362629				28.4073	28.1665	28.3191	27.6495	27.7853	27.6778
tr|A0A0F6B5K1|A0A0F6B5K1_SALT1	tr|A0A0F6B5K1|A0A0F6B5K1_SALT1	A0A0F6B5K1		STM14_3376	6.3553	1677	3	81.4	81.4	3	3	2	2	2	3	3	0	41.83	0	0		0.407533363791244	-0.648922602335613				0.407533363791244	-0.648922602335613				27.9954	27.193	28.0092	27.649	25.8461	27.7557
tr|A0A0F6B5K2|A0A0F6B5K2_SALT1	tr|A0A0F6B5K2|A0A0F6B5K2_SALT1	A0A0F6B5K2	stpA	STM14_3377	15.488	1678	13	75.9	70.7	12	11	11	11	12	12	12	0	192.61	0	0		2.22413310174456	0.134422302246094				2.22413310174456	0.134422302246094				33.3718	33.4505	33.4112	33.5241	33.5522	33.5604
tr|A0A0F6B5K8|A0A0F6B5K8_SALT1	tr|A0A0F6B5K8|A0A0F6B5K8_SALT1	A0A0F6B5K8	ygaM	STM14_3383	12.36	1679	7	73.2	73.2	7	7	7	6	2	3	4	0	45.328	0	0		2.90911677806805	-7.17248407999675	+	+	+	2.90911677806805	-7.17248407999675	+	+	+	32.4307	33.0978	33.1593	25.9665	24.1476	27.0563
tr|A0A0F6B5L6|A0A0F6B5L6_SALT1	tr|A0A0F6B5L6|A0A0F6B5L6_SALT1	A0A0F6B5L6	proV	STM14_3391	44.124	1681	16	48.8	48.8	16	12	12	11	15	14	15	0	67.5	0	0		3.60570985531647	1.29786491394043	+	+		3.60570985531647	1.29786491394043	+	+		28.286	28.3668	28.0525	29.5199	29.6197	29.4593
tr|A0A0F6B5L8|A0A0F6B5L8_SALT1	tr|A0A0F6B5L8|A0A0F6B5L8_SALT1	A0A0F6B5L8	proX	STM14_3393	36.153	1683	18	70.1	70.1	18	16	16	17	18	18	18	0	323.31	0	0		2.55458266004786	1.40345001220703	+	+		2.55458266004786	1.40345001220703	+	+		31.8542	31.9857	31.5301	32.8921	33.4628	33.2255
tr|A0A0F6B5M2|A0A0F6B5M2_SALT1	tr|A0A0F6B5M2|A0A0F6B5M2_SALT1	A0A0F6B5M2	emrR	STM14_3397	20.537	1684	11	78.4	78.4	11	10	10	10	11	9	10	0	323.31	0	0		0.0139475938997899	-0.0126927693684884				0.0139475938997899	-0.0126927693684884				29.9739	30.2816	29.6396	29.5459	30.3676	29.9436
tr|A0A0F6B5M7|A0A0F6B5M7_SALT1	tr|A0A0F6B5M7|A0A0F6B5M7_SALT1	A0A0F6B5M7	luxS	STM14_3402	19.308	1685	11	81.9	81.9	11	11	11	9	9	10	9	0	323.31	0	0		2.25855403932091	-1.27749570210775	+	+		2.25855403932091	-1.27749570210775	+			33.5066	33.4894	33.0704	31.7126	32.3225	32.1988
tr|A0A0F6B5M8|A0A0F6B5M8_SALT1	tr|A0A0F6B5M8|A0A0F6B5M8_SALT1	A0A0F6B5M8	gshA	STM14_3403	58.383	1686	22	60.2	60.2	22	22	22	17	16	17	17	0	323.31	0	0		1.45632882354268	-0.46824518839518				1.45632882354268	-0.46824518839518				30.4719	30.5217	30.2827	29.6979	30.0633	30.1104
tr|A0A0F6B5N0|A0A0F6B5N0_SALT1	tr|A0A0F6B5N0|A0A0F6B5N0_SALT1	A0A0F6B5N0	yqaB	STM14_3405	20.721	1687	7	64.9	64.9	7	5	4	3	6	6	7	0	103.1	0	0		1.12851862033501	0.695035934448242				1.12851862033501	0.695035934448242				27.8339	28.3279	28.0822	28.2817	29.1083	28.9391
tr|A0A0F6B5N2|A0A0F6B5N2_SALT1	tr|A0A0F6B5N2|A0A0F6B5N2_SALT1	A0A0F6B5N2	csrA	STM14_3412	6.8558	1688	4	73.8	73.8	4	4	3	4	3	3	4	0	114.11	0	0		0.896329758986315	-0.446081797281902				0.896329758986315	-0.446081797281902				32.5235	32.5548	32.0106	32.0123	32.117	31.6214
tr|A0A0F6B5N3|A0A0F6B5N3_SALT1	tr|A0A0F6B5N3|A0A0F6B5N3_SALT1	A0A0F6B5N3	alaS	STM14_3413	95.898	1689	64	75.1	75.1	64	56	59	52	55	61	60	0	323.31	0	0		2.97776457858373	0.311012268066406				2.97776457858373	0.311012268066406				32.8804	32.9316	32.8343	33.2066	33.2253	33.1475
tr|A0A0F6B5N7|A0A0F6B5N7_SALT1	tr|A0A0F6B5N7|A0A0F6B5N7_SALT1	A0A0F6B5N7	recA	STM14_3417	37.944	1690	16	61.8	61.8	16	16	15	15	15	15	16	0	240.39	0	0		0.523214830270166	-0.135857899983723				0.523214830270166	-0.135857899983723				31.8527	31.8397	31.7106	31.6241	31.8636	31.5078
tr|A0A0F6B5N8|A0A0F6B5N8_SALT1	tr|A0A0F6B5N8|A0A0F6B5N8_SALT1	A0A0F6B5N8	ygaD	STM14_3418	17.554	1691	12	73.9	73.9	12	11	10	10	9	12	12	0	112.22	0	0		2.46248110240822	0.758452097574871	+			2.46248110240822	0.758452097574871				28.7038	28.7551	28.6199	29.5056	29.6194	29.2291
tr|A0A0F6B5P0|A0A0F6B5P0_SALT1	tr|A0A0F6B5P0|A0A0F6B5P0_SALT1	A0A0F6B5P0	mltB	STM14_3420	39.981	1692	11	60.4	60.4	11	8	9	9	3	5	6	0	82.049	0	0		2.74348942544142	-1.56702613830566	+	+		2.74348942544142	-1.56702613830566	+	+		27.5031	27.0558	26.8019	25.6619	25.4724	25.5255
tr|A0A0F6B5P5|A0A0F6B5P5_SALT1	tr|A0A0F6B5P5|A0A0F6B5P5_SALT1	A0A0F6B5P5	srlD	STM14_3425	27.876	1694	7	36.3	36.3	7	5	4	2	3	7	5	0	5.8454	1	1		0.532889700402883	0.418425559997559				0.537539793395711	0.419637680053711				25.6359	25.9088	25.1362	25.5583	26.4536	25.928
tr|A0A0F6B5P8|A0A0F6B5P8_SALT1	tr|A0A0F6B5P8|A0A0F6B5P8_SALT1	A0A0F6B5P8	srlR	STM14_3428	28.062	1695	13	64.6	64.6	13	10	10	11	9	12	11	0	108.11	0	0		2.23144682965378	0.247618993123371				2.23144682965378	0.247618993123371				28.2612	28.3139	28.3968	28.5267	28.579	28.6091
tr|A0A0F6B5P9|A0A0F6B5P9_SALT1	tr|A0A0F6B5P9|A0A0F6B5P9_SALT1	A0A0F6B5P9	gutQ	STM14_3429	34.134	1696	17	78.8	78.8	17	16	15	15	14	15	13	0	226.89	0	0		3.73337704735307	0.539251327514648				3.73337704735307	0.539251327514648				28.8915	28.8735	28.956	29.5039	29.3937	29.4411
tr|A0A0F6B5Q0|A0A0F6B5Q0_SALT1	tr|A0A0F6B5Q0|A0A0F6B5Q0_SALT1	A0A0F6B5Q0	ygaA	STM14_3430	55.374	1697	8	19.4	19.4	8	5	5	4	1	2	4	0	15.767	0	2	SI_AvsB_Exclusively in A		-0.721385955810547				1.55427052204819	-0.622543334960938				24.7982	24.7481	25.1611	24.539	24.1811	24.1197
tr|A0A0F6B5Q4|A0A0F6B5Q4_SALT1	tr|A0A0F6B5Q4|A0A0F6B5Q4_SALT1	A0A0F6B5Q4	hypF	STM14_3434	81.101	1698	7	12.5	12.5	6	3	1	1	5	5	3	0	16.119	3	1	SI_AvsB_Exclusively in B						0.742553008472168	1.97345860799154	+			22.2959	24.7867	23.0296	26.0471	26.5588	23.4268
tr|A0A0F6B5S1|A0A0F6B5S1_SALT1	tr|A0A0F6B5S1|A0A0F6B5S1_SALT1	A0A0F6B5S1	hypB	STM14_3451	31.392	1700	14	67.9	67.9	14	13	13	12	12	14	14	0	211.72	0	0		3.59918545815318	1.3527463277181	+	+		3.59918545815318	1.3527463277181	+	+		28.9145	28.9922	29.1437	30.2898	30.2753	30.5435
tr|A0A0F6B5S3|A0A0F6B5S3_SALT1	tr|A0A0F6B5S3|A0A0F6B5S3_SALT1	A0A0F6B5S3	hypD	STM14_3453	41.558	1701	8	28.7	28.7	8	2	3	2	4	5	7	0	30.245	2	0	SI_AvsB_Exclusively in B		0.544840494791668				1.03026921213944	1.02815755208334				24.3874	25.7442	25.6511	26.0723	26.619	26.1759
tr|A0A0F6B5S4|A0A0F6B5S4_SALT1	tr|A0A0F6B5S4|A0A0F6B5S4_SALT1	A0A0F6B5S4	hypE	STM14_3454	35.322	1702	13	57.7	57.7	13	10	9	7	11	12	13	0	122.03	0	0		3.32531518564405	1.06015205383301	+			3.32531518564405	1.06015205383301	+			27.2942	27.2621	27.3629	28.2841	28.2558	28.5598
tr|A0A0F6B5S5|A0A0F6B5S5_SALT1	tr|A0A0F6B5S5|A0A0F6B5S5_SALT1	A0A0F6B5S5	fhlA	STM14_3455	82.504	1703	14	26.1	26.1	14	10	12	10	6	4	6	0	46.324	0	0		2.78836569978913	-1.41706466674805	+	+		2.78836569978913	-1.41706466674805	+	+		27.3443	27.1203	26.9488	25.4532	25.9638	25.7452
tr|A0A0F6B5S8|A0A0F6B5S8_SALT1	tr|A0A0F6B5S8|A0A0F6B5S8_SALT1	A0A0F6B5S8	sitA	STM14_3458	33.722	1704	20	76.4	76.4	20	20	19	19	15	15	13	0	323.31	0	0		4.37121770122004	-4.05748494466146	+	+	+	4.37121770122004	-4.05748494466146	+	+	+	34.8158	34.6906	34.2447	30.5284	30.3188	30.7315
tr|A0A0F6B5S9|A0A0F6B5S9_SALT1	tr|A0A0F6B5S9|A0A0F6B5S9_SALT1	A0A0F6B5S9	sitB	STM14_3459	29.782	1705	15	82.4	82.4	15	15	14	13	4	8	7	0	323.31	0	0		4.65884883345857	-4.99875895182292	+	+	+	4.65884883345857	-4.99875895182292	+	+	+	31.9792	31.9875	31.3629	26.6323	26.8447	26.8564
tr|A0A0F6B5T8|A0A0F6B5T8_SALT1	tr|A0A0F6B5T8|A0A0F6B5T8_SALT1	A0A0F6B5T8	orgB	STM14_3468	26.462	1707	8	61.1	61.1	8	8	7	7	8	6	8	0	102	0	0		1.67366745601366	1.19769922892252	+			1.67366745601366	1.19769922892252	+			28.5978	28.5757	27.7629	29.8559	29.3765	29.2971
sp|D0ZV07|ORGA_SALT1	sp|D0ZV07|ORGA_SALT1	D0ZV07	orgA	STM14_3469	22.832	72	5	40.2	40.2	5	3	3	3	3	4	5	0	17.871	0	0		0.834575296171879	0.397425969441731				0.834575296171879	0.397425969441731				26.4047	26.8191	26.2264	27.1179	26.8707	26.6539
tr|A0A0F6B5T9|A0A0F6B5T9_SALT1	tr|A0A0F6B5T9|A0A0F6B5T9_SALT1	A0A0F6B5T9	prgK	STM14_3470	28.21	1708	9	46	46	9	8	7	7	6	9	7	0	70.929	0	0		0.0437264183366562	0.0299193064371757				0.0437264183366562	0.0299193064371757				28.244	28.1348	27.6672	27.8008	28.0099	28.325
tr|A0A0F6B5U0|A0A0F6B5U0_SALT1	tr|A0A0F6B5U0|A0A0F6B5U0_SALT1	A0A0F6B5U0	prgJ	STM14_3471	10.926	1709	9	75.2	75.2	9	8	8	6	7	8	9	0	77.993	0	0		1.07985154327789	0.458171208699543				1.07985154327789	0.458171208699543				26.8872	26.8005	27.1247	27.6627	27.0679	27.4562
tr|A0A0F6B5U1|A0A0F6B5U1_SALT1	tr|A0A0F6B5U1|A0A0F6B5U1_SALT1	A0A0F6B5U1	prgI	STM14_3472	8.8568	1710	6	85	85	6	6	6	6	6	6	6	0	122.6	0	0		0.770350064191084	0.204835255940758				0.770350064191084	0.204835255940758				31.4499	31.6447	31.637	31.8683	31.5739	31.9039
tr|A0A0F6B5U2|A0A0F6B5U2_SALT1	tr|A0A0F6B5U2|A0A0F6B5U2_SALT1	A0A0F6B5U2	prgH	STM14_3473	44.459	1711	20	47.7	47.7	20	17	18	17	16	16	15	0	184.96	0	0		0.389701274146099	0.055809656778969				0.389701274146099	0.055809656778969				29.7248	29.6363	29.577	29.777	29.63	29.6985
tr|A0A0F6B5U4|A0A0F6B5U4_SALT1	tr|A0A0F6B5U4|A0A0F6B5U4_SALT1	A0A0F6B5U4	hilA	STM14_3475	63.04	1712	19	53.7	53.7	19	17	17	16	13	17	19	0	283.97	0	0		0.419951218539929	0.141747792561851				0.419951218539929	0.141747792561851				30.1107	30.0424	29.7365	30.1681	29.9342	30.2126
tr|A0A0F6B5U6|A0A0F6B5U6_SALT1	tr|A0A0F6B5U6|A0A0F6B5U6_SALT1	A0A0F6B5U6	sptP	STM14_3477	60.047	1713	33	73.5	73.5	33	16	21	19	26	30	28	0	235.14	0	0		2.24467306707269	1.40018018086752	+	+		2.24467306707269	1.40018018086752	+	+		29.0542	29.8486	29.4853	30.7231	30.7628	31.1027
tr|A0A0F6B5U7|A0A0F6B5U7_SALT1	tr|A0A0F6B5U7|A0A0F6B5U7_SALT1	A0A0F6B5U7	sicP	STM14_3478	14.467	1714	4	35.4	35.4	4	3	3	2	4	3	4	0	7.4282	0	0		0.761319540515905	1.17265065511068	+			0.761319540515905	1.17265065511068				25.2069	25.3757	25.6047	27.925	26.183	25.5971
tr|A0A0F6B5V0|A0A0F6B5V0_SALT1	tr|A0A0F6B5V0|A0A0F6B5V0_SALT1	A0A0F6B5V0	sipA	STM14_3481	73.967	1716	47	79.3	79.3	47	35	45	41	42	44	44	0	323.31	0	0		0.859367237427059	1.0621223449707	+			0.859367237427059	1.0621223449707				30.7734	32.5859	31.2941	32.2172	32.8564	32.7662
tr|A0A0F6B5V1|A0A0F6B5V1_SALT1	tr|A0A0F6B5V1|A0A0F6B5V1_SALT1	A0A0F6B5V1	sipD	STM14_3482	37.112	1717	22	84.8	84.8	22	17	18	18	18	22	22	0	165.87	0	0		1.47105420057992	1.03675015767415	+			1.47105420057992	1.03675015767415	+			29.024	29.6427	29.7108	30.0119	30.6976	30.7783
sp|D0ZV21|SIPC_SALT1	sp|D0ZV21|SIPC_SALT1	D0ZV21	sipC	STM14_3483	42.983	73	33	88	88	33	29	29	31	31	33	32	0	323.31	0	0		1.15186291205807	0.771282196044922				1.15186291205807	0.771282196044922				34.7879	35.5141	35.7203	36.3412	35.8625	36.1324
tr|A0A0F6B5V2|A0A0F6B5V2_SALT1	tr|A0A0F6B5V2|A0A0F6B5V2_SALT1	A0A0F6B5V2	sipB	STM14_3484	62.45	1718	36	61.6	61.6	36	30	32	33	36	35	36	0	323.31	0	0		0.973421904770046	1.10999234517415	+			0.973421904770046	1.10999234517415	+			31.5123	33.2629	32.897	33.7169	33.6006	33.6847
tr|A0A0F6B5V3|A0A0F6B5V3_SALT1	tr|A0A0F6B5V3|A0A0F6B5V3_SALT1	A0A0F6B5V3	sicA	STM14_3485	19.221	1719	17	87.3	87.3	17	10	11	9	16	15	17	0	196	0	0		2.96656826684649	2.4464791615804	+	+	+	2.96656826684649	2.4464791615804	+	+		28.7066	29.0943	28.0989	31.1029	31.0723	31.0641
tr|A0A0F6B5V8|A0A0F6B5V8_SALT1	tr|A0A0F6B5V8|A0A0F6B5V8_SALT1	A0A0F6B5V8	spaO	STM14_3490	33.793	1721	12	46.2	46.2	12	10	10	9	11	12	11	0	63.163	0	0		2.17686998977076	0.832876841227211	+			2.17686998977076	0.832876841227211	+			28.918	28.9416	29.0455	30.0358	29.505	29.8629
tr|A0A0F6B5V9|A0A0F6B5V9_SALT1	tr|A0A0F6B5V9|A0A0F6B5V9_SALT1	A0A0F6B5V9	invJ	STM14_3491	36.437	1722	5	26.2	26.2	5	2	3	0	4	5	4	0	14.797	1	0		2.12705525253707	0.736769358317058	+			1.40402300610731	1.08647028605143	+			24.9388	25.0922	23.9664	25.6068	25.8639	25.7862
tr|A0A0F6B5W1|A0A0F6B5W1_SALT1	tr|A0A0F6B5W1|A0A0F6B5W1_SALT1	A0A0F6B5W1	invC	STM14_3493	47.61	1723	17	44.3	44.3	17	10	11	9	10	10	12	0	46.818	0	0		1.07242153557682	0.520484288533531				1.07242153557682	0.520484288533531				27.5009	26.8749	26.9384	27.5756	27.4615	27.8386
tr|A0A0F6B5W2|A0A0F6B5W2_SALT1	tr|A0A0F6B5W2|A0A0F6B5W2_SALT1	A0A0F6B5W2	invB	STM14_3494	14.919	1724	5	54.1	54.1	5	5	5	5	5	5	5	0	107.94	0	0		1.36628621675183	0.829874674479164	+			1.36628621675183	0.829874674479164				31.3662	31.2534	30.5752	31.7072	31.8097	32.1675
tr|A0A0F6B5W3|A0A0F6B5W3_SALT1	tr|A0A0F6B5W3|A0A0F6B5W3_SALT1	A0A0F6B5W3	invA	STM14_3495	76.054	1725	15	23.6	22.3	14	10	8	7	10	10	12	0	34.57	0	0		0.698623973452204	0.112744649251301				0.698623973452204	0.112744649251301				28.0983	28.0355	28.1027	28.3264	28.0897	28.1586
tr|A0A0F6B5W4|A0A0F6B5W4_SALT1	tr|A0A0F6B5W4|A0A0F6B5W4_SALT1	A0A0F6B5W4	invE	STM14_3496	42.421	1726	3	8.3	8.3	3	0	0	0	2	1	3	0	3.9121	3	1	SI_AvsB_Exclusively in B						1.29882601165055	-0.859931945800781				24.6176	24.943	23.9298	23.6686	23.7641	23.4779
tr|A0A0F6B5W5|A0A0F6B5W5_SALT1	tr|A0A0F6B5W5|A0A0F6B5W5_SALT1	A0A0F6B5W5	invG	STM14_3497	61.765	1727	31	60.7	60.7	31	25	26	24	28	29	27	0	252.94	0	0		1.8613469179311	0.324076970418293				1.8613469179311	0.324076970418293				30.4548	30.4374	30.2774	30.6778	30.6462	30.8179
tr|A0A0F6B5W7|A0A0F6B5W7_SALT1	tr|A0A0F6B5W7|A0A0F6B5W7_SALT1	A0A0F6B5W7	invH	STM14_3499	16.455	1728	6	50.3	50.3	6	6	5	4	3	5	5	0	16.654	0	0		0.0291321419568649	0.0284385681152344				0.0291321419568649	0.0284385681152344				26.3102	26.1459	25.7053	25.5563	26.2116	26.479
tr|A0A0F6B5X3|A0A0F6B5X3_SALT1	tr|A0A0F6B5X3|A0A0F6B5X3_SALT1	A0A0F6B5X3		STM14_3505	10.678	1730	3	37.5	37.5	3	3	3	3	2	3	3	0	106.5	0	0		2.05876682180285	-1.04895718892416	+			2.05876682180285	-1.04895718892416	+			28.3533	28.2015	28.316	27.1107	27.6602	26.953
tr|A0A0F6B5X4|A0A0F6B5X4_SALT1	tr|A0A0F6B5X4|A0A0F6B5X4_SALT1	A0A0F6B5X4		STM14_3506	19.07	1731	8	63.4	63.4	8	7	7	7	5	6	4	0	44.435	0	0		2.15762308295451	-0.743481953938804	+			2.15762308295451	-0.743481953938804				26.8436	26.9651	27.3017	26.344	26.1947	26.3413
tr|A0A0F6B5X8|A0A0F6B5X8_SALT1	tr|A0A0F6B5X8|A0A0F6B5X8_SALT1	A0A0F6B5X8	mutS	STM14_3511	95.406	1732	46	70.3	70.3	46	35	36	28	37	43	37	0	323.31	0	0		1.55116512559186	0.65576680501302				1.55116512559186	0.65576680501302				29.8063	29.9532	29.4266	30.1558	30.5251	30.4726
tr|A0A0F6B5Y3|A0A0F6B5Y3_SALT1	tr|A0A0F6B5Y3|A0A0F6B5Y3_SALT1	A0A0F6B5Y3		STM14_3516	34.176	1734	13	40.5	40.5	13	10	12	10	12	12	13	0	144.58	0	0		2.85578274457102	1.08174641927083	+			2.85578274457102	1.08174641927083	+			28.4114	28.6651	28.3439	29.4804	29.4394	29.7459
tr|A0A0F6B5Y4|A0A0F6B5Y4_SALT1	tr|A0A0F6B5Y4|A0A0F6B5Y4_SALT1	A0A0F6B5Y4	ygbM	STM14_3517	28.923	1735	7	39.1	39.1	7	2	4	3	5	6	6	0	42.582	0	0		2.22565328999357	1.51650428771973	+	+		2.22565328999357	1.51650428771973	+	+		25.4442	25.2748	25.0013	26.3262	26.7405	27.2032
[truncated: 1,002 more rows]
