# Supplementary material for: Proteome remodelling by the stress sigma factor RpoS/σS in Salmonella: identification of small proteins and evidence for post-transcriptional regulation
Source: Sci Rep. 2017 May 18;7:2127. doi: 10.1038/s41598-017-02362-3 (PMC5437024; doi:10.1038/s41598-017-02362-3)
Supplement: Supplementary file 4 — Dataset 3 [file 41598_2017_2362_MOESM4_ESM.xls]

## Sheet: sheets
sS regulation: comparison of proteomics and transcriptomics data sets
A= wild-type strain ATCC14028
B= DrpoS
RNA-seq DATA from Levi-Meyrueis et al. (2014)
Expanding the RpoS/sS-Network by RNA Sequencing and Identification of sS-controlled Small RNAs in Salmonella.
PLoS ONE 9(5): e96918. doi:10.1371/journal.pone.0096918
LC-MS/MS full data in in Dataset S2
	The sS proteome (p-value<0.05)
		Exclusive proteins (AI approach p<0.05)		FDR 0.001	FDR 0.01	FDR 0.05
			WT	23*	22	9
			DrpoS	17	46	16
STM14_0620/ylbE and STM14_1276/ycdC encoding exclusive proteins were excluded because AI analyses were inconsistent with SI data
* The RpoS protein was "exclusive" for the wild-type strain, a finding consistent with the deletion of the rpoS gene in the mutant, and was thus excluded from the list of sS regulated proteins
		Differentially abundant proteins (SI approach, p<0.05)		FDR 0.001	FDR 0.01	FDR 0.05
			UP-regulated	118	77	152
			Down-regulated	65	146	248

## Sheet: LC-MSMS and RNAseq
sS regulation: comparison of proteomics and transcriptomics data sets
A= wild-type strain ATCC14028
B= DrpoS
Nb of MV : Number of Missing Values
AvsB exclusives proteins : A vs B comparison -> a protein is considered as exclusive if it is identified in less than 2 samples in one strain
SI_VP_BvsA : without imputation_Differential abundance_BvsA
AI_VP_BvsA : with Imputation_Differential abundance_BvsA
																																					Imputated values are colored in yellow
				RNAseq PLoS ONE 9(5): e96918. doi:10.1371/journal.pone.0096918						Protein LC-MS/MS A=WT B=DrpoS														AvsB exclusives proteins			SI_VP_BvsA					AI_VP_BvsA					Quantification Values (Ln2 scale)
Annotation	Id	Name	Gene	WT.norm	deltarpoS.norm	FC.deltarpoS.WT	log2FC.deltarpoS.WT	adjpBH.deltarpoS.WT	STM	N: Mol. weight [kDa]	T: id	N: Peptides	N: Sequence coverage [%]	N: Unique sequence coverage [%]	N: Unique peptides	T: Unique peptides A1	T: Unique peptides A2	T: Unique peptides A3	T: Unique peptides B1	T: Unique peptides B2	T: Unique peptides B3	N: Q-value	N: Score	Nb of MV-A	Nb of MV-B	AvsB exclusives proteins	-LOG(P-value)	Difference	Significant FDR 0.05	Significant FDR 0.01	Significant FDR 0.001	-LOG(P-value)	Difference	Significant FDR 0.05	Significant FDR 0.01	Significant FDR 0.001	LFQ intensity A1	LFQ intensity A2	LFQ intensity A3	LFQ intensity B1	LFQ intensity B2	LFQ intensity B3
Bifunctional aspartokinase I/homeserine dehydrogenase I	STM14_0002	thrA	STM0002	36	69	1.92	0.945	0.116	STM14_0002	88.694	107	30	53	53	30	24	25	21	23	27	29	0	323.31	0	0		2.07113460762554	0.429454167683918				2.07113460762554	0.429454167683918				29.2485	29.0368	29.3065	29.6681	29.5578	29.6542
Homoserine kinase (HK) (HSK) (EC 2.7.1.39)	STM14_0003	thrB	STM0003	18	22	1.25	0.324	0.838	STM14_0003	33.286	108	12	48.5	48.5	12	7	7	7	7	12	12	0	42.124	0	0		2.919937443057	1.08488527933757	+			2.919937443057	1.08488527933757	+			26.6675	26.9158	26.9432	28.0962	27.9316	27.7535
Threonine synthase	STM14_0004	thrC	STM0004	51	34	0.676	-0.566	0.522	STM14_0004	46.987	109	23	77.8	77.8	23	19	20	20	19	20	23	0	323.31	0	0		2.46596141722219	0.254052480061848				2.46596141722219	0.254052480061848				30.6492	30.6461	30.7433	30.9298	30.9796	30.8913
UPF0246 protein YaaA	STM14_0005	yaaA	STM0005	36	48	1.31	0.389	0.75	STM14_0005	29.764	110	18	80.9	80.9	18	10	12	8	16	17	18	0	296.03	0	0		3.81474385251426	3.19621785481771	+	+	+	3.81474385251426	3.19621785481771	+	+	+	27.434	27.8551	27.0726	30.6631	30.5806	30.7068
Transaldolase (EC 2.2.1.2)	STM14_0007	talB	STM0007	288	423	1.47	0.554	0.349	STM14_0007	35.171	111	28	85.5	80.4	26	25	25	26	26	26	24	0	323.31	0	0		2.58128863934352	0.4630750020345				2.58128863934352	0.4630750020345				33.9873	33.9974	33.8579	34.3053	34.454	34.4725
Molybdenum cofactor biosynthesis protein	STM14_0008	mogA	STM0008	141	87	0.616	-0.699	0.227	STM14_0008	21.363	112	13	81.6	81.6	13	10	10	8	10	11	11	0	59.855	0	0		1.09699488086978	0.409287134806316				1.09699488086978	0.409287134806316				28.9904	29.0153	28.999	29.6725	29.482	29.078
Chaperone protein DnaK (HSP70) (Heat shock 70 kDa protein) (Heat shock protein 70)	STM14_0013	dnaK	STM0012	1195	1785	1.49	0.58	0.404	STM14_0013	69.257	113	58	81	81	58	54	57	58	55	53	56	0	323.31	0	0		0.513460254367436	0.0603523254394531				0.513460254367436	0.0603523254394531				35.7179	35.6403	35.775	35.8381	35.7298	35.7464
Chaperone protein DnaJ	STM14_0014	dnaJ	STM0013	103	151	1.46	0.549	0.394	STM14_0014	41.312	114	23	63.1	63.1	23	19	20	19	22	22	23	0	234.44	0	0		0.00844206765321752	0.00347582499186316				0.00844206765321752	0.00347582499186316				30.9525	30.8795	31.1338	31.2074	30.829	30.9399
Putative arylsulfatase	STM14_0044	STM14_0044	STM0035	14	18	1.3	0.381	0.887	STM14_0044	56.093	115	11	32.2	32.2	11	2	4	3	6	8	6	0	23.004	1	0		1.61935658855602	0.994270324707031	+			2.10477808774939	1.13573201497396	+			24.6916	25.2934	24.9385	25.8402	26.132	26.3585
Transcriptional activator NhaR	STM14_0049	nhaR	STM0040	22	10	0.435	-1.2	0.151	STM14_0049	34.032	116	5	26.4	26.4	5	4	4	3	4	5	4	0	26.429	0	0		0.440789425364186	-0.160462697347008				0.440789425364186	-0.160462697347008				25.3439	25.1488	25.6167	25.3055	25.0561	25.2665
Putative glycosyl hydrolase	STM14_0050	STM14_0050	STM0041	10	9	0.879	-0.186	1	STM14_0050	78.431	117	18	42.7	42.7	18	12	11	7	11	17	14	0	90.673	0	0		2.2299374043101	0.614189147949219				2.2299374043101	0.614189147949219				26.7304	27.046	26.9413	27.416	27.6468	27.4975
30S ribosomal protein S20	STM14_0052	rpsT	STM0043	174	118	0.679	-0.558	0.462	STM14_0052	9.6553	118	4	35.6	35.6	4	4	4	4	4	4	4	0	14.649	0	0		2.69118438106209	-0.633810043334961				2.69118438106209	-0.633810043334961				31.6852	31.5258	31.8134	31.0592	31.0833	30.9805
Riboflavin biosynthesis protein (EC 2.7.1.26) (EC 2.7.7.2)	STM14_0054	ribF	STM0045	57	50	0.89	-0.167	0.93	STM14_0054	34.27	119	11	54.5	54.5	11	9	9	9	8	10	8	0	73.251	0	0		0.512793358734563	0.282435735066731				0.512793358734563	0.282435735066731				28.7417	28.8948	29.0392	29.452	28.7274	29.3435
Isoleucine--tRNA ligase (EC 6.1.1.5) (Isoleucyl-tRNA synthetase)	STM14_0055	ileS	STM0046	360	332	0.922	-0.117	1	STM14_0055	105.67	120	61	74.4	74.4	61	56	58	54	56	59	56	0	323.31	0	0		0.271187536405157	0.0546010335286482				0.271187536405157	0.0546010335286482				32.7011	32.7959	32.6864	32.723	32.9276	32.6967
Peptidyl-prolyl cis-trans isomerase (EC 5.2.1.8)	STM14_0058	slpA	STM0048	21	12	0.562	-0.83	0.57	STM14_0058	16.093	121	8	73.8	73.8	8	7	7	7	7	8	7	0	121.69	0	0		3.05981389395374	1.03770573933919	+			3.05981389395374	1.03770573933919	+			28.4255	28.4055	28.5047	29.6904	29.4537	29.3048
4-hydroxy-3-methylbut-2-enyl diphosphate reductase (EC 1.17.1.2)	STM14_0059	ispH	STM0049	34	37	1.09	0.125	1	STM14_0059	34.527	122	13	59.5	59.5	13	8	8	9	12	10	10	0	83.611	0	0		2.2531892953316	1.09242947896322	+			2.2531892953316	1.09242947896322	+			27.2601	26.9873	27.4484	28.518	28.0285	28.4265
Non-specific ribonucleoside hydrolase RihC (EC 3.2.-.-) (Purine/pyrimidine ribonucleoside hydrolase)	STM14_0061	rihC	STM0051	13	17	1.36	0.446	0.784	STM14_0061	33.122	123	11	53.3	53.3	11	11	10	9	11	10	10	0	249.18	0	0		2.47243464820186	0.606609980265301				2.47243464820186	0.606609980265301				29.0948	29.1231	29.1121	29.7622	29.857	29.5307
Transcriptional regulatory protein	STM14_0062	STM14_0062	STM0052	3	4	1.29	0.37	0.965	STM14_0062	25.995	124	6	41.2	41.2	6	1	1	0	1	5	5	0	9.7373	3	1	SI_AvsB_Exclusively in B						0.33112864539943	0.282133102416992				24.6113	24.9658	24.6656	24.3741	25.4609	25.2542
Pyruvate carboxylase subunit B	STM14_0065	STM14_0065	STM3352	1	1	1.01	0.0175	1	STM14_0065	63.229	125	6	15.2	15.2	6	0	1	0	2	4	5	0	12.595	3	1	SI_AvsB_Exclusively in B						0.0473739829460812	-0.0605227152506522				25.607	24.2793	24.3456	24.8171	24.5835	24.6497
4-hydroxy-tetrahydrodipicolinate reductase (HTPA reductase) (EC 1.17.1.8)	STM14_0075	dapB	STM0064	13	12	0.955	-0.0664	1	STM14_0075	28.851	126	13	61.9	61.9	13	12	11	9	11	12	10	0	74.444	0	0		0.261806419944432	-0.0859928131103516				0.261806419944432	-0.0859928131103516				28.6762	28.5801	28.3419	28.4689	28.5822	28.2892
Carbamoyl-phosphate synthase small chain (EC 6.3.5.5) (Carbamoyl-phosphate synthetase glutamine chain)	STM14_0077	carA	STM0066	26	56	2.15	1.11	0.152	STM14_0077	41.651	127	18	74.9	74.9	18	14	16	13	16	17	17	0	211.08	0	0		5.67488936890847	1.94233194986979	+	+	+	5.67488936890847	1.94233194986979	+	+		28.1824	28.3172	28.1723	30.1547	30.1813	30.1629
Carbamoyl-phosphate synthase (glutamine-hydrolyzing) (EC 6.3.5.5)	STM14_0078	carB	STM0067	20	44	2.18	1.12	0.0599	STM14_0078	118.14	128	49	56.1	56.1	49	32	33	24	41	45	46	0	323.31	0	0		4.57765756849251	1.6146380106608	+	+		4.57765756849251	1.6146380106608	+	+		29.4743	29.5482	29.612	31.1101	31.2839	31.0844
Carnitinyl-CoA dehydratase (EC 4.2.1.149) (Crotonobetainyl-CoA hydratase)	STM14_0083	caiD	STM0070	1	2	2.18	1.13	1	STM14_0083	28.106	129	12	50.6	50.6	12	9	7	6	9	11	10	0	45.646	0	0		4.67503720536558	1.36752001444499	+	+		4.67503720536558	1.36752001444499	+	+		26.6492	26.4788	26.5738	27.8827	27.9252	27.9964
Putative outer membrane lipoprotein	STM14_0095	STM14_0095	STM0080	15	0		-Inf	0.00051	STM14_0095	8.2171	130	3	48.7	48.7	3	3	3	3	1	1	1	0	61.668	0	3	SI_AvsB_Exclusively in A						4.58573819967325	-5.98774973551432	+	+	+	30.7738	30.1496	30.1706	24.1031	24.7222	24.3054
Putative secreted protein	STM14_0096	STM14_0096	STM0081	24	31	1.29	0.372	0.868	STM14_0096	15.41	131	5	44.2	44.2	5	4	3	3	3	5	4	0	12.244	0	0		0.149949321212963	-0.094908396402996				0.149949321212963	-0.094908396402996				24.5869	25.0586	24.8283	25.0592	24.7379	24.392
Putative secreted protein	STM14_0098	STM14_0098	STM0082	37	37	1.01	0.0174	0.997	STM14_0098	10.303	132	5	58.3	58.3	5	5	5	4	4	5	5	0	109.56	0	0		2.69765701556027	-0.732322057088219	+			2.69765701556027	-0.732322057088219				29.4395	29.4617	29.1519	28.6446	28.5749	28.6366
Dihydrofolate reductase (EC 1.5.1.3)	STM14_0106	folA	STM0087	72	34	0.478	-1.06	0.0921	STM14_0106	17.97	135	8	66.7	66.7	8	8	7	8	6	6	6	0	74.629	0	0		0.738878347134031	-0.229782104492188				0.738878347134031	-0.229782104492188				28.7961	28.8295	28.59	28.53	28.7075	28.2887
Bis(5'-nucleosyl)-tetraphosphatase, symmetrical (EC 3.6.1.41) (Ap4A hydrolase) (Diadenosine 5',5'''-P1,P4-tetraphosphate pyrophosphohydrolase) (Diadenosine tetraphosphatase)	STM14_0107	apaH	STM0088	87	13	0.152	-2.72	0.000000721	STM14_0107	31.43	136	7	34	34	7	7	7	6	6	7	7	0	54.591	0	0		0.645346500263308	-0.208531061808269				0.645346500263308	-0.208531061808269				27.2791	26.8631	26.8819	26.9028	26.7212	26.7747
Protein ApaG	STM14_0108	apaG	STM0089	9	2	0.167	-2.58	0.0326	STM14_0108	13.924	137	4	32.8	32.8	4	4	4	4	4	4	4	0	19.085	0	0		2.58723955415008	-0.855780283610027	+			2.58723955415008	-0.855780283610027	+			27.5107	27.4293	27.3918	26.6773	26.3452	26.7419
Ribosomal RNA small subunit methyltransferase A (EC 2.1.1.182) (16S rRNA (adenine(1518)-N(6)/adenine(1519)-N(6))-dimethyltransferase) (16S rRNA dimethyladenosine transferase) (16S rRNA dimethylase) (S-adenosylmethionine-6-N', N'-adenosyl(rRNA) dimethyltransferase)	STM14_0109	ksgA	STM0090	103	32	0.314	-1.67	0.00134	STM14_0109	30.516	138	14	60.8	60.8	14	13	12	11	9	11	13	0	114.61	0	0		0.409835461334141	-0.180879592895508				0.409835461334141	-0.180879592895508				29.1201	29.3293	28.8137	28.6814	29.0275	29.0116
4-hydroxythreonine-4-phosphate dehydrogenase (EC 1.1.1.262) (4-(phosphohydroxy)-L-threonine dehydrogenase)	STM14_0110	pdxA_1	STM0091	45	59	1.31	0.385	0.576	STM14_0110	34.805	139	10	53.5	53.5	10	9	8	9	9	10	9	0	77.535	0	0		0.847504782539462	0.271344502766929				0.847504782539462	0.271344502766929				27.7086	27.5801	27.6888	27.7047	28.1961	27.8908
Chaperone SurA (Peptidyl-prolyl cis-trans isomerase SurA) (Rotamase SurA)	STM14_0111	surA	STM0092	148	168	1.14	0.19	0.881	STM14_0111	47.25	140	27	77.8	77.8	27	26	26	27	27	26	26	0	323.31	0	0		0.0919941589279029	0.027510325113937				0.0919941589279029	0.027510325113937				32.4814	32.4666	32.3147	32.2854	32.6051	32.4547
LPS-assembly protein LptD	STM14_0112	imp	STM0093	648	428	0.66	-0.6	0.316	STM14_0112	89.821	141	35	59	59	35	32	31	23	20	31	26	0	250.43	0	0		0.43167010454719	-0.313868204752602				0.43167010454719	-0.313868204752602				30.4053	30.0898	29.7612	29.2964	30.1407	29.8776
DnaJ-like protein DjlA	STM14_0114	djlA	STM0094	36	39	1.1	0.134	1	STM14_0114	30.583	142	7	34.4	34.4	7	5	4	3	4	5	3	0	19.26	2	0	SI_AvsB_Exclusively in B		0.423538843790691				1.02612091976314	1.67052523295085	+			26.5572	24.5712	24.8021	26.9901	26.2189	27.7331
Pseudouridine synthase (EC 5.4.99.-)	STM14_0115	rluA	STM0095	2	6	3.42	1.77	0.304	STM14_0115	24.797	143	4	39.3	39.3	4	4	4	3	2	3	2	0	32.485	0	0		1.30789127094909	-0.471498489379883				1.30789127094909	-0.471498489379883				25.7491	25.3496	25.5109	24.8204	25.204	25.1706
RNA polymerase-associated protein RapA (EC 3.6.4.-) (ATP-dependent helicase HepA)	STM14_0116	hepA	STM0096	36	20	0.567	-0.82	0.319	STM14_0116	109.86	144	45	59.1	59.1	45	40	40	42	35	38	38	0	323.31	0	0		3.04876732175422	-0.655792872111				3.04876732175422	-0.655792872111				30.9399	30.828	30.7586	30.2468	30.2289	30.0833
Thiamine transporter substrate binding subunit	STM14_0127	tbpA	STM0108	6	6	0.965	-0.0509	1	STM14_0127	36.263	148	12	48.6	48.6	12	11	12	9	10	10	10	0	60.724	0	0		1.39004158218579	0.362007141113281				1.39004158218579	0.362007141113281				27.5004	27.6915	27.4931	27.7371	28.0911	27.943
Glutathione-regulated potassium-efflux system ancillary protein KefF (Quinone oxidoreductase KefF)	STM14_0129	yabN	STM0109	54	58	1.07	0.0919	1	STM14_0129	63.995	149	8	23.7	23.7	8	6	6	3	0	3	2	0	31.695	0	1		0.627665389959114	0.46351146697998				0.0167481738856335	-0.0276495615641288				25.1272	25.4542	24.6418	24.0644	25.6364	25.4394
3-isopropylmalate dehydratase small subunit (EC 4.2.1.33) (Alpha-IPM isomerase) (Isopropylmalate isomerase)	STM14_0131	leuD	STM0110	1	3	1.96	0.967	0.659	STM14_0131	22.506	150	4	36.3	36.3	4	0	0	2	3	4	4	0	15.379	2	0	SI_AvsB_Exclusively in B		0.604290008544922				1.62994255926745	1.27707481384277	+			23.9868	24.2477	25.1264	25.6537	25.9231	25.6154
3-isopropylmalate dehydratase large subunit (EC 4.2.1.33) (Alpha-IPM isomerase) (Isopropylmalate isomerase)	STM14_0132	leuC	STM0111	5	11	2.22	1.15	0.302	STM14_0132	49.785	151	4	12.9	12.9	4	1	1	1	3	4	4	0	10.716	3	0	SI_AvsB_Exclusively in B						0.0175240114515706	0.0167662302653007				25.1471	24.7092	24.0664	24.681	24.5618	24.7301
3-isopropylmalate dehydrogenase (EC 1.1.1.85) (3-IPM-DH) (Beta-IPM dehydrogenase)	STM14_0133	leuB	STM0112	3	8	2.92	1.55	0.228	STM14_0133	39.513	152	12	43.8	43.8	12	7	5	7	9	11	10	0	50.668	0	0		3.13124623454907	1.77496401468913	+	+		3.13124623454907	1.77496401468913	+	+		26.3678	26.6521	26.0754	28.2055	28.2575	27.9572
2-isopropylmalate synthase (EC 2.3.3.13) (Alpha-IPM synthase) (Alpha-isopropylmalate synthase)	STM14_0134	leuA	STM0113	6	22	3.63	1.86	0.0125	STM14_0134	57.43	153	6	20.3	20.3	6	3	2	1	3	5	5	0	15.108	2	0	SI_AvsB_Exclusively in B		0.423677444458008				1.39928619977537	0.694561004638672				24.4023	23.9655	24.0265	25.1993	24.6502	24.6285
Acetolactate synthase (EC 2.2.1.6)	STM14_0139	ilvI	STM0116	28	31	1.11	0.155	0.893	STM14_0139	60.624	154	14	36.2	36.2	14	12	10	10	10	13	13	0	145.78	0	0		2.08482864709885	0.368033091227211				2.08482864709885	0.368033091227211				28.1976	28.0459	27.9739	28.4371	28.3782	28.5062
Acetolactate synthase 3 regulatory subunit	STM14_0140	ilvH	STM0117	33	17	0.495	-1.02	0.17	STM14_0140	18.063	155	11	68.1	68.1	11	6	5	6	8	9	10	0	42.297	0	0		1.68849396761111	0.752303441365559	+			1.68849396761111	0.752303441365559				26.622	27.2783	26.9793	27.6548	27.6301	27.8517
DNA-binding transcriptional regulator FruR	STM14_0142	fruR	STM0118	32	68	2.16	1.11	0.0437	STM14_0142	38.041	156	18	65.3	65.3	18	15	17	15	17	18	18	0	323.31	0	0		1.9405513368887	0.511234919230141				1.9405513368887	0.511234919230141				30.1294	30.1167	29.835	30.6606	30.4435	30.5107
Transcriptional regulator MraZ	STM14_0145	yabB	STM0119	339	132	0.389	-1.36	0.00211	STM14_0145	17.435	157	8	55.3	55.3	8	8	6	5	6	7	4	0	19.464	0	0		2.474112073219	-0.50569788614909				2.474112073219	-0.50569788614909				27.8141	27.6777	27.6528	27.1439	27.1472	27.3365
Ribosomal RNA small subunit methyltransferase H (EC 2.1.1.199) (16S rRNA m(4)C1402 methyltransferase) (rRNA (cytosine-N(4)-)-methyltransferase RsmH)	STM14_0146	mraW	STM0120	285	85	0.297	-1.75	0.00019	STM14_0146	34.775	158	15	58.8	58.8	15	12	14	12	14	14	15	0	156.45	0	0		1.39371180363602	0.275978724161785				1.39371180363602	0.275978724161785				28.9867	29.0631	29.0636	29.1408	29.366	29.4345
Division specific transpeptidase	STM14_0148	ftsI	STM0122	136	128	0.944	-0.0833	1	STM14_0148	63.845	159	12	27.6	27.6	12	7	5	4	7	10	12	0	36.342	0	0		1.56568144135452	0.842987060546875	+			1.56568144135452	0.842987060546875				25.4575	25.7405	25.5472	25.9585	26.6503	26.6653
UDP-N-acetylmuramyl-tripeptide synthetase (EC 6.3.2.-)	STM14_0149	murE	STM0123	50	37	0.746	-0.424	0.625	STM14_0149	53.314	160	25	75.8	75.8	25	21	23	20	21	24	22	0	287.02	0	0		0.986758021874009	0.116959253946941				0.986758021874009	0.116959253946941				30.221	30.2384	30.3064	30.4031	30.4375	30.2761
UDP-N-acetylmuramoyl-tripeptide--D-alanyl-D-alanine ligase (EC 6.3.2.10) (D-alanyl-D-alanine-adding enzyme)	STM14_0150	murF	STM0124	22	19	0.841	-0.25	0.886	STM14_0150	47.533	161	15	52.4	52.4	15	14	14	13	13	14	13	0	185.34	0	0		0.11757195308402	0.0705655415852888				0.11757195308402	0.0705655415852888				31.1472	31.2424	30.7588	30.851	31.1023	31.4069
Phospho-N-acetylmuramoyl-pentapeptide-transferase (EC 2.7.8.13) (UDP-MurNAc-pentapeptide phosphotransferase)	STM14_0151	mraY	STM0125	34	40	1.18	0.242	0.864	STM14_0151	40.022	162	3	8.9	8.9	3	2	3	3	3	3	3	0	5.978	0	0		1.30053518174176	-0.522490183512375				1.30053518174176	-0.522490183512375				33.4905	33.6546	33.9871	33.4245	33.0905	33.0496
UDP-N-acetylmuramoylalanine--D-glutamate ligase (EC 6.3.2.9) (D-glutamic acid-adding enzyme) (UDP-N-acetylmuramoyl-L-alanyl-D-glutamate synthetase)	STM14_0152	murD	STM0126	31	33	1.08	0.11	0.948	STM14_0152	46.997	163	14	48.6	48.6	14	12	13	13	13	14	14	0	221.5	0	0		0.0880742186774641	0.0183213551839216				0.0880742186774641	0.0183213551839216				29.5265	29.6064	29.5363	29.4452	29.6831	29.5958
UDP-N-acetylglucosamine--N-acetylmuramyl-(pentapeptide) pyrophosphoryl-undecaprenol N-acetylglucosamine transferase (EC 2.4.1.227) (Undecaprenyl-PP-MurNAc-pentapeptide-UDPGlcNAc GlcNAc transferase)	STM14_0154	murG	STM0128	9	14	1.48	0.569	0.794	STM14_0154	37.862	164	19	66.5	66.5	19	14	18	13	13	16	16	0	155.66	0	0		2.42421136948896	-0.326277414957683				2.42421136948896	-0.326277414957683				29.4583	29.317	29.4098	29.0385	29.1376	29.0302
UDP-N-acetylmuramate--L-alanine ligase (EC 6.3.2.8) (UDP-N-acetylmuramoyl-L-alanine synthetase)	STM14_0155	murC	STM0129	20	23	1.1	0.137	0.947	STM14_0155	53.437	165	15	44	44	15	14	15	12	13	13	12	0	153.04	0	0		3.21102147100579	-0.243897755940758				3.21102147100579	-0.243897755940758				29.4491	29.3866	29.4675	29.1848	29.1863	29.2004
D-alanine--D-alanine ligase (EC 6.3.2.4) (D-Ala-D-Ala ligase) (D-alanylalanine synthetase)	STM14_0156	ddl_2	STM0130	41	49	1.21	0.278	0.738	STM14_0156	32.635	166	14	67.6	67.6	14	11	12	10	12	13	12	0	171.73	0	0		3.51841657247652	0.668974558512367	+			3.51841657247652	0.668974558512367				28.9627	29.1142	28.9591	29.6879	29.7211	29.634
Cell division protein FtsA	STM14_0158	ftsA	STM0132	139	143	1.03	0.0403	1	STM14_0158	45.313	168	19	74	74	19	18	18	19	15	19	16	0	323.31	0	0		1.77969153876164	-0.348362604777016				1.77969153876164	-0.348362604777016				31.048	30.8942	30.8137	30.643	30.463	30.6048
Cell division protein FtsZ	STM14_0159	ftsZ	STM0133	352	310	0.881	-0.184	0.965	STM14_0159	40.323	169	33	87.5	87.5	33	29	27	29	30	30	29	0	323.31	0	0		2.41224706970277	0.519491831461593				2.41224706970277	0.519491831461593				32.4414	32.521	32.4646	32.8406	33.0191	33.1258
UDP-3-O-[3-hydroxymyristoyl] N-acetylglucosamine deacetylase (EC 3.5.1.-) (UDP-3-O-acyl-GlcNAc deacetylase)	STM14_0160	lpxC	STM0134	2144	3337	1.56	0.638	0.222	STM14_0160	33.985	170	14	39	39	14	13	12	13	12	12	12	0	99.475	0	0		0.666418140993039	0.163117090861004				0.666418140993039	0.163117090861004				28.9872	28.7717	28.6276	29.023	28.8936	28.9593
Protein translocase subunit SecA	STM14_0162	secA	STM0136	194	212	1.09	0.129	0.971	STM14_0162	101.82	171	53	65.3	65.3	52	46	46	45	44	45	44	0	323.31	0	0		0.537138972737187	0.085730870564781				0.537138972737187	0.085730870564781				31.6715	31.8567	31.6934	31.7803	31.9045	31.7939
Nucleoside triphosphate pyrophosphohydrolase	STM14_0163	mutT	STM0137	9	6	0.709	-0.495	0.805	STM14_0163	15.081	172	7	73.3	73.3	7	3	5	6	3	4	4	0	17	0	0		3.55761072877188	-1.86839803059896	+	+		3.55761072877188	-1.86839803059896	+	+		28.095	28.4152	28.3787	26.6502	26.3876	26.246
DNA gyrase inhibitor YacG	STM14_0166	yacG	STM0138	8	10	1.19	0.251	0.855	STM14_0166	7.0498	173	6	98.4	98.4	6	6	5	3	4	4	5	0	102.91	0	0		1.2202447248009	0.557411193847656				1.2202447248009	0.557411193847656				28.9731	29.0849	28.5927	29.1323	29.606	29.5846
Cell division protein ZapD (Z ring-associated protein D)	STM14_0167	yacF	STM0139	29	34	1.15	0.198	0.877	STM14_0167	28.425	174	11	67.6	67.6	11	7	8	8	7	8	10	0	84.143	0	0		0.912815985000571	0.614248275756836				0.912815985000571	0.614248275756836				27.9503	28.1722	27.3966	28.0294	28.7036	28.6288
Dephospho-CoA kinase (EC 2.7.1.24) (Dephosphocoenzyme A kinase)	STM14_0168	coaE	STM0140	38	51	1.35	0.434	0.715	STM14_0168	22.795	175	10	80.1	80.1	10	9	9	8	9	9	8	0	177.06	0	0		2.06486925242595	0.38556734720866				2.06486925242595	0.38556734720866				28.8905	28.9158	28.8507	29.1401	29.2636	29.4099
GMP reductase (EC 1.7.1.7)	STM14_0169	guaC	STM0141	27	69	2.55	1.35	0.0107	STM14_0169	37.138	176	16	75.2	75.2	16	11	12	8	14	16	16	0	177.89	0	0		3.98750554307171	1.77373186747233	+	+		3.98750554307171	1.77373186747233	+	+		29.5156	29.7419	29.498	31.4687	31.414	31.1941
Quinolinate phosphoribosyltransferase	STM14_0174	nadC	STM0145	45	42	0.939	-0.0904	0.996	STM14_0174	32.559	177	15	64.6	64.6	15	11	8	10	11	12	14	0	141.27	0	0		2.5610818285827	0.568603515625				2.5610818285827	0.568603515625				28.2971	28.2995	28.4755	29.0478	28.838	28.8921
N-acetyl-anhydromuranmyl-L-alanine amidase	STM14_0175	ampD	STM0146	62	58	0.943	-0.0841	1	STM14_0175	20.912	178	7	37.4	37.4	7	6	5	5	6	6	6	0	32.41	0	0		3.16269310370829	1.14942995707194	+			3.16269310370829	1.14942995707194	+			26.6084	26.5651	26.5434	27.9044	27.4967	27.764
Regulatory protein AmpE	STM14_0176	ampE	STM0147	28	25	0.882	-0.18	0.982	STM14_0176	32.124	179	3	19	19	3	3	2	3	3	2	3	0	64.196	0	0		0.358931413330547	-0.267598470052086				0.358931413330547	-0.267598470052086				27.6837	27.2654	26.6652	26.77	26.9404	27.1011
Transcriptional regulator PdhR	STM14_0182	pdhR	STM0151	44	56	1.28	0.356	0.751	STM14_0182	29.411	180	8	38.2	38.2	8	4	5	6	7	5	6	0	80.846	0	0		1.14365229166029	0.463504791259766				1.14365229166029	0.463504791259766				27.3867	27.1891	27.0912	27.3945	27.9821	27.6809
Pyruvate dehydrogenase E1 component (EC 1.2.4.1)	STM14_0183	aceE	STM0152	834	420	0.504	-0.989	0.0411	STM14_0183	99.578	181	74	76.3	76.3	74	72	73	70	73	71	71	0	323.31	0	0		2.40630157101614	-0.355566660563149				2.40630157101614	-0.355566660563149				35.6309	35.6079	35.5687	35.2072	35.3586	35.175
Acetyltransferase component of pyruvate dehydrogenase complex (EC 2.3.1.12)	STM14_0184	aceF	STM0153	593	268	0.452	-1.14	0.013	STM14_0184	66.054	182	45	81.7	81.7	45	42	43	42	41	39	43	0	323.31	0	0		2.01445773203747	-0.335576375325523				2.01445773203747	-0.335576375325523				34.6037	34.5651	34.7475	34.2191	34.3782	34.3123
Dihydrolipoyl dehydrogenase (EC 1.8.1.4)	STM14_0185	lpdA	STM0154	465	1770	3.8	1.93	0.0000029	STM14_0185	50.639	183	37	66.7	66.7	37	36	35	35	37	37	37	0	323.31	0	0		4.61195965940867	0.857329050699867	+			4.61195965940867	0.857329050699867	+			34.687	34.7125	34.7242	35.522	35.639	35.5347
Aconitate hydratase B (EC 4.2.1.3) (EC 4.2.1.99) (2-methylisocitrate dehydratase)	STM14_0190	acnB	STM0158	1190	2917	2.45	1.29	0.00307	STM14_0190	93.528	184	61	82.7	82.7	61	60	61	59	61	60	59	0	323.31	0	0		4.21197998608926	1.68600591023763	+	+		4.21197998608926	1.68600591023763	+	+		33.9272	34.0857	34.1494	35.6244	35.8645	35.7313
Putative restriction endonuclease	STM14_0191	STM14_0191	STM0159	19	14	0.752	-0.411	0.896	STM14_0191	32.672	185	14	62.5	62.5	14	10	11	9	11	11	11	0	57.761	0	0		2.67857890131871	-0.595162709554035				2.67857890131871	-0.595162709554035				28.0998	28.1756	28.1276	27.6544	27.3829	27.5802
UPF0231 protein YacL	STM14_0192	yacL	STM0160	390	180	0.463	-1.11	0.015	STM14_0192	13.888	186	5	45.8	45.8	5	4	5	2	3	5	5	0	24.932	0	0		0.029917131829327	-0.0247364044189453				0.029917131829327	-0.0247364044189453				27.11	27.1452	27.1323	26.727	27.6468	26.9394
Putative inner membrane protein	STM14_0194	STM14_0194	STM0162	15	12	0.783	-0.353	0.864	STM14_0194	44.985	187	11	41.1	41.1	11	4	9	6	8	10	8	0	165.07	0	0		2.9321884308559	2.45883369445801	+	+	+	2.9321884308559	2.45883369445801	+	+		25.5463	26.5142	26.2476	28.6773	28.5776	28.4297
4-hydroxythreonine-4-phosphate dehydrogenase (EC 1.1.1.262) (4-(phosphohydroxy)-L-threonine dehydrogenase)	STM14_0195	pdxA_2	STM0163	21	24	1.16	0.213	0.907	STM14_0195	35.064	188	19	76.5	76.5	19	15	15	17	16	16	17	0	243.59	0	0		4.15102889162797	1.34861437479655	+	+		4.15102889162797	1.34861437479655	+	+		29.1621	29.3045	29.3796	30.7101	30.5463	30.6356
Putative transcriptional regulator	STM14_0196	STM14_0196	STM0164	57	109	1.91	0.932	0.0662	STM14_0196	27.862	189	14	65.1	65.1	14	9	13	9	13	11	10	0	198.66	0	0		2.65243833646318	0.579639434814453				2.65243833646318	0.579639434814453				28.6721	28.6312	28.4783	29.2866	29.0901	29.144
S-adenosylmethionine decarboxylase proenzyme (AdoMetDC) (SAMDC) (EC 4.1.1.50)	STM14_0197	speD	STM0165	5	10	2.02	1.02	0.362	STM14_0197	30.414	190	11	62.5	62.5	11	8	9	8	10	9	10	0	165.52	0	0		2.82354234646756	0.709266026814777	+			2.82354234646756	0.709266026814777				27.9567	28.0498	27.9243	28.6681	28.5513	28.8391
Spermidine synthase (EC 2.5.1.16)	STM14_0198	speE	STM0166	8	10	1.21	0.28	0.9	STM14_0198	32.095	191	11	61.9	61.9	11	9	9	7	6	8	9	0	98.686	0	0		0.106414419253384	0.0686842600504569				0.106414419253384	0.0686842600504569				28.5286	28.4782	28.9931	28.492	29.051	28.6629
Multicopper oxidase	STM14_0200	cueO	STM0168	113	41	0.363	-1.46	0.00242	STM14_0200	58.625	192	13	38.8	38.8	13	13	10	11	9	10	11	0	187.39	0	0		2.03631282756718	-0.655860900878906				2.03631282756718	-0.655860900878906				29.443	29.7444	29.2885	28.7891	28.9106	28.8086
Glucose dehydrogenase	STM14_0201	gcd	STM0169	151	6	0.0377	-4.73	5.97E-19	STM14_0201	86.51	193	37	61.2	61.2	37	36	35	33	2	7	7	0	323.31	0	0		3.99646860183076	-7.3387279510498	+	+	+	3.99646860183076	-7.3387279510498	+	+	+	31.3308	30.8085	31.8811	24.5658	24.0998	23.3386
Hypoxanthine-guanine phosphoribosyltransferase	STM14_0202	hpt	STM0170	37	52	1.38	0.461	0.598	STM14_0202	20.068	194	13	68	68	13	12	12	12	11	12	13	0	106.82	0	0		1.8724256161444	0.446273167928062				1.8724256161444	0.446273167928062				29.1961	29.2875	29.2103	29.7226	29.8268	29.4832
Carbonic anhydrase (EC 4.2.1.1) (Carbonate dehydratase)	STM14_0203	yadF	STM0171	90	137	1.53	0.614	0.314	STM14_0203	24.821	195	13	67.7	67.7	13	12	12	13	12	11	11	0	323.31	0	0		0.688048313223527	0.102804183959961				0.688048313223527	0.102804183959961				30.6879	30.7416	30.5374	30.7603	30.8092	30.7059
Putative ABC-type multidrug transport system ATPase component	STM14_0204	yadG	STM0172	42	29	0.694	-0.526	0.612	STM14_0204	34.684	196	14	55.2	55.2	14	10	11	7	6	8	7	0	92.798	0	0		0.831095586378768	-0.752107620239258				0.831095586378768	-0.752107620239258				27.795	28.7291	28.2927	26.8784	27.8704	27.8116
Pantothenate synthetase (PS) (EC 6.3.2.1) (Pantoate--beta-alanine ligase) (Pantoate-activating enzyme)	STM14_0214	panC	STM0181	35	27	0.76	-0.396	0.728	STM14_0214	31.857	198	16	56.7	56.7	16	15	14	14	15	15	14	0	151.68	0	0		4.23641687671695	0.557398478190105				4.23641687671695	0.557398478190105				29.0477	28.96	29.0109	29.5709	29.5292	29.5907
3-methyl-2-oxobutanoate hydroxymethyltransferase (EC 2.1.2.11) (Ketopantoate hydroxymethyltransferase)	STM14_0216	panB	STM0182	11	4	0.406	-1.3	0.306	STM14_0216	28.105	199	11	74.5	74.5	11	8	9	8	9	9	9	0	262.01	0	0		0.641174022113713	0.371112187703449				0.641174022113713	0.371112187703449				29.2841	29.4488	28.7802	29.2315	29.8024	29.5925
2-amino-4-hydroxy-6-hydroxymethyldihyropteridine pyrophosphokinase	STM14_0217	folK	STM0183	1	2	3.02	1.6	0.905	STM14_0217	17.742	200	5	42.8	42.8	5	1	5	2	2	5	4	0	12.588	1	0		2.31240713451676	0.493674596150715				0.849927738298727	1.08386039733887				24.3257	26.109	26.0834	26.5789	26.682	26.5088
Poly(A) polymerase I (PAP I) (EC 2.7.7.19)	STM14_0218	pcnB	STM0184	10	15	1.47	0.553	0.675	STM14_0218	54.676	201	21	49.8	49.8	21	19	19	16	17	18	20	0	111.81	0	0		1.0442726433737	-0.309300104777019				1.0442726433737	-0.309300104777019				29.0204	28.8602	28.6454	28.3884	28.6888	28.5209
Glutamyl-Q tRNA(Asp) synthetase (Glu-Q-RSs) (EC 6.1.1.-)	STM14_0219	yadB	STM0185	27	6	0.229	-2.12	0.00224	STM14_0219	33.567	202	6	34.2	34.2	6	5	6	2	3	6	6	0	33.927	1	0		0.0906412049153507	-0.123863855997723				0.318579929364008	0.706855138142902				26.8616	25.8358	23.8566	26.4992	26.3856	25.7897
RNA polymerase-binding transcription factor DksA	STM14_0220	dksA	STM0186	1568	223	0.142	-2.81	0.00000000000862	STM14_0220	17.516	203	10	75.5	75.5	10	9	9	8	10	10	9	0	252.91	0	0		2.10976404901949	0.567609151204426				2.10976404901949	0.567609151204426				31.4939	31.4803	31.3488	31.8016	32.1422	32.082
Sugar fermentation stimulation protein A	STM14_0221	sfsA	STM0187	345	38	0.11	-3.19	0.000000000000446	STM14_0221	26.16	204	11	61.1	61.1	11	9	8	5	6	9	8	0	24.404	0	0		1.82735750635542	0.697665532430015				1.82735750635542	0.697665532430015				27.4815	27.4299	27.5321	27.8731	28.2124	28.451
RNA 2',3'-cyclic phosphodiesterase (RNA 2',3'-CPDase) (EC 3.1.4.-)	STM14_0222	ligT	STM0188	22	30	1.39	0.478	0.75	STM14_0222	19.634	205	4	39.2	39.2	4	3	4	2	2	4	4	0	5.7353	1	1		0.807814070681861	0.947807312011719				0.105394345865985	0.261681874593098				25.185	25.7925	25.0101	23.8995	26.1389	26.7343
ATP-dependent RNA helicase HrpB	STM14_0223	hrpB	STM0189	144	85	0.589	-0.763	0.183	STM14_0223	90.843	206	21	36	36	21	14	18	11	13	18	15	0	101.49	0	0		1.59341367179375	0.356103261311848				1.59341367179375	0.356103261311848				27.7854	27.5519	27.5494	27.8691	27.9872	28.0985
Penicillin-binding protein 1B (PBP-1b) (PBP1b) (Murein polymerase)	STM14_0226	mrcB	STM0190	252	205	0.811	-0.302	0.766	STM14_0226	93.866	207	32	46.5	46.5	32	28	28	26	21	29	25	0	323.31	0	0		1.46896224111834	-0.427017211914063				1.46896224111834	-0.427017211914063				31.7575	31.5682	31.3669	31.0017	31.2562	31.1537
Ferrichrome outer membrane transporter	STM14_0228	fhuA	STM0191	279	86	0.308	-1.7	0.000273	STM14_0228	80.626	208	10	21.5	21.5	10	6	5	1	0	8	6	0	14.39	1	1		0.217867891079697	-0.299942970275879				0.0356592403761741	0.0813102722167969				26.4523	25.8613	24.1751	25.0189	25.4609	26.2528
Glutamate-1-semialdehyde 2,1-aminomutase (GSA) (EC 5.4.3.8) (Glutamate-1-semialdehyde aminotransferase)	STM14_0241	hemL	STM0202	124	141	1.14	0.191	0.915	STM14_0241	45.325	210	17	62	62	17	16	17	16	17	16	16	0	190.28	0	0		0.0409794868780182	-0.0219237009684221				0.0409794868780182	-0.0219237009684221				31.0373	30.9954	30.6496	30.6299	31.094	30.8926
Iron-sulfur cluster insertion protein ErpA	STM14_0244	yadR	STM0204	221	298	1.35	0.431	0.455	STM14_0244	12.099	211	6	71.1	71.1	6	4	5	5	6	6	6	0	123.74	0	0		4.31388801019906	1.12327321370443	+	+		4.31388801019906	1.12327321370443	+			28.4551	28.5381	28.3755	29.6147	29.6196	29.5042
5'-methylthioadenosine/S-adenosylhomocysteine nucleosidase (MTA/SAH nucleosidase) (MTAN) (EC 3.2.2.9) (5'-methylthioadenosine nucleosidase) (S-adenosylhomocysteine nucleosidase)	STM14_0247	pfs	STM0207	34	49	1.45	0.537	0.497	STM14_0247	24.446	213	13	85.8	85.8	13	10	10	11	12	11	10	0	187.75	0	0		2.40038464029043	0.557472864786785				2.40038464029043	0.557472864786785				29.7897	29.9251	30.0116	30.5724	30.3405	30.4858
Deoxyguanosinetriphosphate triphosphohydrolase (dGTP triphosphohydrolase) (dGTPase) (EC 3.1.5.1)	STM14_0248	dgt	STM0208	138	71	0.519	-0.947	0.091	STM14_0248	59.535	214	23	53.9	53.9	23	20	22	16	15	14	13	0	154.37	0	0		1.73604566960123	-0.825977961222332	+			1.73604566960123	-0.825977961222332				29.5334	29.2291	29.4007	28.9435	28.4468	28.2949
Serine endoprotease	STM14_0249	htrA	STM0209	590	161	0.272	-1.88	0.00000889	STM14_0249	49.315	215	24	66.1	66.1	24	23	24	24	24	23	23	0	323.31	0	0		0.421499261970786	-0.188667297363281				0.421499261970786	-0.188667297363281				33.5773	33.2675	33.1201	32.9017	33.1274	33.3698
Carbohydrate diacid transcriptional activator CdaR	STM14_0250	cdaR	STM0210	19	15	0.767	-0.383	0.73	STM14_0250	43.586	216	6	16.6	16.6	6	2	4	3	4	4	5	0	5.6277	2	0	SI_AvsB_Exclusively in B		0.241270701090496				0.907032349198489	0.719614664713543				24.7231	23.9251	25.0416	24.9833	25.3181	25.5473
UPF0325 protein YaeH	STM14_0251	yaeH	STM0211	461	229	0.497	-1.01	0.0393	STM14_0251	15.094	217	19	82.8	82.8	19	18	18	18	19	19	19	0	310.96	0	0		0.963132437438959	0.298165639241539				0.963132437438959	0.298165639241539				34.5693	34.5595	34.3779	34.5954	34.7618	35.044
2,3,4,5-tetrahydropyridine-2,6-dicarboxylate N-succinyltransferase (EC 2.3.1.117) (Tetrahydrodipicolinate N-succinyltransferase)	STM14_0253	dapD	STM0213	76	104	1.38	0.46	0.491	STM14_0253	29.878	218	24	71.2	71.2	24	22	23	21	24	24	24	0	263.28	0	0		2.32553903238176	0.51966985066732				2.32553903238176	0.51966985066732				31.9423	31.9048	32.1325	32.5799	32.5617	32.397
Bifunctional uridylyltransferase/uridylyl-removing enzyme (UTase/UR) (Bifunctional [protein-PII] modification enzyme) (Bifunctional nitrogen sensor protein)	STM14_0254	glnD	STM0214	39	70	1.76	0.82	0.137	STM14_0254	102.26	219	8	11.7	11.7	8	3	5	5	4	6	6	0	18.064	1	0		0.0339145295247166	-0.0304435094197579				0.229800546387604	0.184818903605144				24.5102	24.8825	25.4296	24.9674	24.9489	25.4604
Methionine aminopeptidase (MAP) (MetAP) (EC 3.4.11.18) (Peptidase M)	STM14_0255	map	STM0215	246	262	1.06	0.0877	1	STM14_0255	29.291	220	16	86.7	86.7	16	13	12	15	13	10	15	0	195.91	0	0		0.0687364788752674	0.0206387837727888				0.0687364788752674	0.0206387837727888				30.4892	30.3896	30.6319	30.6608	30.3913	30.5205
30S ribosomal protein S2	STM14_0257	rpsB	STM0216	177	203	1.15	0.202	0.808	STM14_0257	26.758	221	17	75.9	75.9	17	17	17	17	16	17	17	0	229.59	0	0		1.28270703317038	-0.16864013671875				1.28270703317038	-0.16864013671875				33.8746	33.9349	34.0158	33.7906	33.8429	33.6859
Elongation factor Ts (EF-Ts)	STM14_0258	tsf	STM0217	151	160	1.06	0.0801	0.947	STM14_0258	30.358	222	32	90.1	90.1	32	31	32	30	29	32	31	0	323.31	0	0		3.1815470364879	0.330468495686851				3.1815470364879	0.330468495686851				34.8268	34.8592	34.7951	35.1085	35.209	35.1549
Uridylate kinase (EC 2.7.4.22)	STM14_0259	pyrH	STM0218	10	28	2.79	1.48	0.02	STM14_0259	25.955	223	12	65.6	65.6	12	12	12	12	10	12	12	0	174.18	0	0		2.38077706340647	0.70163853963216	+			2.38077706340647	0.70163853963216				30.2116	30.2544	29.9506	30.7243	30.9723	30.8249
Ribosome-recycling factor (RRF) (Ribosome-releasing factor)	STM14_0260	frr	STM0219	810	214	0.265	-1.92	0.00000292	STM14_0260	20.555	224	15	68.1	68.1	15	15	15	14	14	14	13	0	284.77	0	0		2.94676283518153	-0.394966125488281				2.94676283518153	-0.394966125488281				33.682	33.7442	33.6495	33.3534	33.3137	33.2237
1-deoxy-D-xylulose 5-phosphate reductoisomerase (DXP reductoisomerase) (EC 1.1.1.267) (1-deoxyxylulose-5-phosphate reductoisomerase) (2-C-methyl-D-erythritol 4-phosphate synthase)	STM14_0261	dxr	STM0220	70	54	0.767	-0.383	0.692	STM14_0261	43.352	225	16	48.2	48.2	16	15	14	11	11	12	12	0	55.123	0	0		1.31843762171395	0.22493616739909				1.31843762171395	0.22493616739909				26.9879	26.9291	26.9409	27.025	27.2273	27.2805
Ditrans,polycis-undecaprenyl-diphosphate synthase ((2E,6E)-farnesyl-diphosphate specific) (EC 2.5.1.31) (Ditrans,polycis-undecaprenylcistransferase) (Undecaprenyl diphosphate synthase) (Undecaprenyl pyrophosphate synthase)	STM14_0263	uppS	STM0221	69	128	1.86	0.894	0.0918	STM14_0263	28.328	226	7	41.3	41.3	7	3	4	4	6	3	4	0	6.4315	1	0		1.03399730848655	0.805049260457356				1.05739013132685	1.34575970967611	+			23.6203	25.5491	24.9358	25.6935	26.1358	26.3132
Regulator of sigma-E protease RseP (EC 3.4.24.-) (S2P endopeptidase) (Site-2 protease RseP) (S2P protease RseP) (Site-2-type intramembrane protease)	STM14_0265	yaeL	STM0223	146	179	1.23	0.295	0.794	STM14_0265	49.184	63	11	34.2	34.2	11	11	11	8	7	8	7	0	26.183	0	0		2.61908831258126	-0.904051462809246	+			2.61908831258126	-0.904051462809246	+			27.4235	27.1786	27.2023	26.2503	26.5779	26.2641
Outer membrane protein assembly factor BamA	STM14_0266	yaeT	STM0224	362	505	1.39	0.479	0.403	STM14_0266	89.525	228	44	60.4	60.4	44	43	41	34	38	39	39	0	323.31	0	0		3.27958706924751	0.584689458211265				3.27958706924751	0.584689458211265				31.1989	31.1187	31.0844	31.6274	31.75	31.7786
Chaperone protein skp	STM14_0267	hlpA	STM0225	50	79	1.56	0.638	0.289	STM14_0267	17.905	229	7	44.1	44.1	7	7	7	7	7	7	7	0	111.36	0	0		0.697165099052342	0.18506368001302				0.697165099052342	0.18506368001302				31.9229	31.9218	32.0681	32.1379	32.3563	31.9738
UDP-3-O-(3-hydroxymyristoyl)glucosamine N-acyltransferase (UDP-3-O-(3-OHC14)-GlcN N-acyltransferase) (EC 2.3.1.191) (UDP-3-O-(3-hydroxytetradecanoyl)glucosamine N-acyltransferase)	STM14_0268	lpxD	STM0226	166	280	1.69	0.759	0.112	STM14_0268	35.93	230	5	23.8	23.8	5	3	4	3	5	5	4	0	40.003	0	0		0.186970778197106	-0.178487141927082				0.186970778197106	-0.178487141927082				28.1047	27.6852	27.6395	26.9961	27.7738	28.124
3-hydroxyacyl-[acyl-carrier-protein] dehydratase FabZ (EC 4.2.1.59) ((3R)-hydroxymyristoyl-[acyl-carrier-protein] dehydratase) (Beta-hydroxyacyl-ACP dehydratase)	STM14_0269	fabZ	STM0227	166	208	1.26	0.33	0.662	STM14_0269	20.532	231	8	40.3	40.3	8	8	8	8	8	8	8	0	49.806	0	0		0.0678828311231173	0.0257110595703125				0.0678828311231173	0.0257110595703125				30.8608	30.7793	30.5362	30.5727	30.8329	30.8478
Acyl-[acyl-carrier-protein]--UDP-N-acetylglucosamine O-acyltransferase (UDP-N-acetylglucosamine acyltransferase) (EC 2.3.1.129)	STM14_0270	lpxA	STM0228	155	123	0.796	-0.329	0.767	STM14_0270	28.089	232	13	56.1	56.1	13	12	12	12	13	13	12	0	117.79	0	0		1.54400753935708	0.25598653157552				1.54400753935708	0.25598653157552				30.9587	30.8625	30.7237	31.1519	31.0373	31.1237
Lipid-A-disaccharide synthase (EC 2.4.1.182)	STM14_0271	lpxB	STM0229	18	24	1.31	0.386	0.642	STM14_0271	42.451	233	12	50.8	50.8	12	10	12	8	8	9	10	0	105.97	0	0		0.49246002884165	-0.321900049845375				0.49246002884165	-0.321900049845375				27.4732	27.9476	27.3016	26.8338	27.4448	27.4781
DNA-directed DNA polymerase (EC 2.7.7.7)	STM14_0273	dnaE	STM0231	89	78	0.875	-0.192	1	STM14_0273	130.22	235	20	20.4	20.4	20	16	12	11	9	16	15	0	37.95	0	0		0.703136508800831	0.236932754516602				0.703136508800831	0.236932754516602				26.711	26.6404	26.6005	27.0968	26.5961	26.9698
Acetyl-coenzyme A carboxylase carboxyl transferase subunit alpha (ACCase subunit alpha) (Acetyl-CoA carboxylase carboxyltransferase subunit alpha) (EC 6.4.1.2)	STM14_0274	accA	STM0232	77	84	1.1	0.133	0.978	STM14_0274	35.343	236	28	87.5	87.5	28	24	24	24	25	27	27	0	323.31	0	0		1.3733068935885	0.255489349365234				1.3733068935885	0.255489349365234				32.3354	32.3373	32.1718	32.408	32.5679	32.6351
Lysine decarboxylase 2	STM14_0276	ldcC	STM0234	120	83	0.694	-0.526	0.426	STM14_0276	80.762	237	17	33.1	33.1	17	15	16	12	11	13	12	0	68.164	0	0		1.30253503722947	-0.628408432006836				1.30253503722947	-0.628408432006836				28.3807	28.4959	27.92	27.4157	27.9017	27.594
Uncharacterized protein	STM14_0277	yaeR	STM0235	12	16	1.27	0.341	0.791	STM14_0277	14.809	238	6	74.4	74.4	6	3	6	4	5	5	6	0	96.416	0	0		0.640313887898964	0.418402353922527				0.640313887898964	0.418402353922527				28.0297	28.4112	28.7601	28.4917	28.7652	29.1994
tRNA(Ile)-lysidine synthase (EC 6.3.4.19) (tRNA(Ile)-2-lysyl-cytidine synthase) (tRNA(Ile)-lysidine synthetase)	STM14_0278	tilS	STM0236	13	38	2.88	1.53	0.0153	STM14_0278	48.404	239	14	40.7	40.7	14	5	8	8	6	7	10	0	32.831	0	0		0.0201626802891071	-0.0192826588948556				0.0201626802891071	-0.0192826588948556				26.1217	26.8243	26.189	26.2838	26.0096	26.7838
Rho-binding antiterminator	STM14_0279	rof	STM0237	153	161	1.06	0.0801	1	STM14_0279	9.6129	240	7	52.3	52.3	7	7	7	6	4	7	7	0	135.71	0	0		0.69622282237488	0.180516560872395				0.69622282237488	0.180516560872395				30.1327	30.1161	30.4177	30.3625	30.3135	30.5319
UPF0253 protein YaeP	STM14_0280	yaeP	STM0238	83	98	1.18	0.235	0.833	STM14_0280	7.7207	241	6	87.5	87.5	6	6	6	6	6	6	6	0	62.161	0	0		1.15106368164533	0.278626759847008				1.15106368164533	0.278626759847008				30.4009	30.4063	30.42	30.9066	30.5249	30.6317
Putative cytoplasmic protein	STM14_0281	yaeQ	STM0239	19	36	1.85	0.89	0.216	STM14_0281	20.835	242	5	34.8	34.8	5	3	2	3	4	3	4	0	59.391	1	2	SI_AvsB_Exclusively in A		0.911015510559082				0.484512743754557	0.437548955281574				24.4691	23.7534	23.6269	24.2086	23.9943	24.959
Proline--tRNA ligase (EC 6.1.1.15) (Prolyl-tRNA synthetase)	STM14_0284	proS	STM0242	97	79	0.81	-0.303	0.828	STM14_0284	63.539	243	37	76.7	76.7	37	35	34	34	34	31	33	0	323.31	0	0		0.674626560247998	0.119252522786461				0.674626560247998	0.119252522786461				32.2814	32.2196	32.1321	32.1979	32.3729	32.42
Outer membrane lipoprotein RcsF	STM14_0286	rcsF	STM0244	10	12	1.17	0.228	0.897	STM14_0286	14.189	245	8	78.4	78.4	8	8	7	7	7	7	7	0	131.43	0	0		0.0616191382216752	-0.0290908813476563				0.0616191382216752	-0.0290908813476563				29.3541	29.0445	29.117	28.9505	29.0757	29.402
Lipoprotein	STM14_0287	metQ	STM0245	89	108	1.21	0.276	0.809	STM14_0287	29.435	246	18	73.8	73.8	18	18	18	18	18	17	17	0	323.31	0	0		1.72978966083989	-0.220619201660156				1.72978966083989	-0.220619201660156				31.9316	31.9471	32.03	31.6513	31.795	31.8005
Methionine import ATP-binding protein MetN (EC 3.6.3.-)	STM14_0289	metN	STM0247	24	9	0.389	-1.36	0.0771	STM14_0289	37.661	248	16	62.1	62.1	16	10	13	9	6	12	11	0	54.077	0	0		0.161626145759177	-0.15459887186686				0.161626145759177	-0.15459887186686				27.3631	27.6217	26.952	26.6847	27.0691	27.7193
D,D-heptose 1,7-bisphosphate phosphatase (EC 3.1.3.-)	STM14_0290	yaeD	STM0248	31	29	0.929	-0.107	1	STM14_0290	20.92	249	4	43.1	43.1	4	4	4	3	4	4	4	0	92.449	0	0		0.738038869594115	0.360991160074867				0.738038869594115	0.360991160074867				27.6587	28.1432	27.5659	28.2536	28.3149	27.8822
2,5-diketo-D-gluconate reductase B	STM14_0300	dkgB	STM0255	10	9	0.886	-0.174	1	STM14_0300	29.18	250	16	66.3	66.3	16	12	12	12	13	14	15	0	257.43	0	0		3.55052514647627	0.774050394694012	+			3.55052514647627	0.774050394694012	+			28.6109	28.7539	28.5823	29.3671	29.4935	29.4086
Putative transcriptional regulator	STM14_0301	yafC	STM0256	7	10	1.31	0.386	0.9	STM14_0301	33.899	251	5	21.1	21.1	5	4	3	5	2	4	4	0	40.198	0	0		0.291793079028826	-0.12232271830241				0.291793079028826	-0.12232271830241				25.5749	25.7388	25.1747	25.3992	25.3206	25.4017
UPF0294 protein YafD	STM14_0303	yafD	STM0258	85	85	1	0.00103	1	STM14_0303	29.065	252	7	37.5	37.5	7	6	5	6	3	6	5	0	21.165	0	0		1.10879658628043	-0.580071131388348				1.10879658628043	-0.580071131388348				26.3577	26.1174	25.6144	25.5236	25.2296	25.5962
Putative methyltransferase	STM14_0304	yafE	STM0259	11	6	0.531	-0.914	0.465	STM14_0304	28.36	253	3	12.5	12.5	3	2	2	2	3	3	3	0	4.0763	2	0	SI_AvsB_Exclusively in B		-0.137834548950195				0.379708698713249	0.216060002644856				25.173	24.9194	24.365	25.0451	25.0071	25.0533
Hydroxyacylglutathione hydrolase (EC 3.1.2.6) (Glyoxalase II)	STM14_0306	gloB	STM0261	4	4	0.983	-0.0252	1	STM14_0306	28.633	254	16	76.5	76.5	16	16	15	13	13	15	16	0	303.86	0	0		0.511720383145627	0.175063451131184				0.511720383145627	0.175063451131184				29.9873	29.8426	29.7525	29.7701	30.1895	30.148
Putative SAM-dependent methyltransferase	STM14_0307	yafS	STM0262	16	10	0.609	-0.716	0.515	STM14_0307	27.314	255	6	38.8	38.8	6	6	6	5	4	4	4	0	16.01	0	0		2.65264551766444	-1.64436531066895	+	+		2.65264551766444	-1.64436531066895	+	+		26.8676	26.898	26.6475	25.5637	24.7971	25.1191
Ribonuclease H (RNase H) (EC 3.1.26.4)	STM14_0308	rnhA	STM0263	25	42	1.71	0.771	0.221	STM14_0308	17.51	256	5	49	49	5	5	4	4	3	4	5	0	26.107	0	0		1.65511850218822	0.446207682291668				1.65511850218822	0.446207682291668				26.2976	26.1562	26.058	26.7915	26.6182	26.4407
Uncharacterized protein	STM14_0330	STM14_0330	STM0282	2	4	2.2	1.14	0.801	STM14_0330	47.355	259	3	7.1	7.1	3	2	2	2	1	3	2	0.00038344	2.5967	0	1		0.91650525694589	0.692147572835285				0.134254191431434	-0.412616093953453				27.1434	26.7066	27.1951	24.3929	27.3676	28.0467
Putative cytoplasmic protein	STM14_0342	STM14_0342	STM0293	9	3	0.373	-1.42	0.212	STM14_0342	17.472	261	5	32.4	32.4	5	3	4	3	4	5	4	0	10.355	0	0		0.587733993525819	0.303956985473633				0.587733993525819	0.303956985473633				25.208	25.4349	24.6947	25.4948	25.4847	25.27
Transcriptional regulator	STM14_0358	sinR	STM0304	121	86	0.708	-0.498	0.402	STM14_0358	36.323	262	7	27	27	7	1	2	0	4	6	7	0	18.019	3	0	SI_AvsB_Exclusively in B						3.39994711408894	3.97164026896159	+	+	+	22.9407	24.0754	23.8675	27.6413	27.4054	27.7517
VirG-like protein	STM14_0362	STM14_0362	STM0307	12	10	0.864	-0.211	1	STM14_0362	15.139	263	2	15.6	15.6	2	1	2	2	0	0	0	0	3.3098	1	3	SI_AvsB_Exclusively in A						0.204682168957865	-0.168728510538738				24.6481	24.0864	24.3898	23.9101	23.9549	24.7532
Uncharacterized protein	STM14_0364	yafV	STM0308	82	49	0.598	-0.743	0.321	STM14_0364	29.063	264	15	67.5	67.5	15	15	15	14	12	14	12	0	133.15	0	0		1.83007724358066	-0.724830627441406				1.83007724358066	-0.724830627441406				29.4978	29.2172	29.6579	28.6681	28.5637	28.9667
Acyl-CoA dehydrogenase	STM14_0365	fadE	STM0309	1032	918	0.889	-0.169	0.9	STM14_0365	89.215	265	45	70.3	70.3	45	42	38	32	26	39	35	0	323.31	0	0		1.84507635361059	-0.584760665893555				1.84507635361059	-0.584760665893555				31.5556	31.2513	31.1378	30.6298	30.8539	30.7067
Phosphoheptose isomerase (EC 5.3.1.28) (Sedoheptulose 7-phosphate isomerase)	STM14_0366	gmhA	STM0310	118	154	1.3	0.376	0.57	STM14_0366	20.896	266	18	88	88	18	17	18	15	16	17	18	0	323.31	0	0		5.09627194090261	1.23196601867675	+	+		5.09627194090261	1.23196601867675	+	+		31.5126	31.4864	31.516	32.7937	32.7597	32.6576
Putative glutamine amidotransferase	STM14_0367	yafJ	STM0311	84	88	1.04	0.061	1	STM14_0367	28.669	267	11	51	51	11	8	8	9	9	8	9	0	24.712	0	0		0.321049536745147	-0.103146870930988				0.321049536745147	-0.103146870930988				27.6551	27.8127	27.698	27.7864	27.6911	27.3789
Aminoacyl-histidine dipeptidase	STM14_0372	pepD	STM0316	195	250	1.28	0.361	0.694	STM14_0372	52.436	268	24	58.1	58.1	24	24	22	21	20	22	22	0	323.31	0	0		1.4405604415043	0.375376383463546				1.4405604415043	0.375376383463546				33.0242	33.1399	33.0033	33.2129	33.4869	33.5938
Xanthine phosphoribosyltransferase (EC 2.4.2.22) (Xanthine-guanine phosphoribosyltransferase)	STM14_0373	gpt	STM0317	10	18	1.82	0.863	0.344	STM14_0373	16.969	269	9	85.5	85.5	9	9	9	9	8	8	8	0	137.39	0	0		2.35713301535304	0.86963717142741	+			2.35713301535304	0.86963717142741	+			29.6266	29.7988	29.4407	30.4373	30.7009	30.3368
Esterase FrsA (EC 3.1.-.-)	STM14_0374	frsA	STM0318	190	52	0.273	-1.87	0.0000503	STM14_0374	47.159	270	32	87.4	87.4	32	31	32	31	26	31	30	0	244.94	0	0		2.5771955080517	-0.898359934488933	+			2.5771955080517	-0.898359934488933	+			31.8268	31.5914	31.366	30.6515	30.7107	30.7269
Sigma factor-binding protein Crl	STM14_0375	crl	STM0319	153	295	1.93	0.952	0.042	STM14_0375	15.797	271	6	30.8	30.8	6	5	5	5	6	5	3	0	52.844	0	0		2.30641420658115	1.07533264160156	+			2.30641420658115	1.07533264160156	+			27.9218	27.8467	27.7269	28.5977	29.2306	28.893
Glutamate 5-kinase (EC 2.7.2.11) (Gamma-glutamyl kinase)	STM14_0378	proB	STM0321	128	157	1.23	0.3	0.684	STM14_0378	39.14	272	23	80.9	80.9	23	15	15	15	19	21	20	0	113.23	0	0		3.02601354784602	0.788398742675781	+			3.02601354784602	0.788398742675781	+			28.9275	28.9103	28.6829	29.5434	29.6542	29.6882
Gamma-glutamyl phosphate reductase (GPR) (EC 1.2.1.41) (Glutamate-5-semialdehyde dehydrogenase) (Glutamyl-gamma-semialdehyde dehydrogenase)	STM14_0379	proA	STM0322	18	26	1.44	0.525	0.614	STM14_0379	44.665	273	22	69.5	69.5	22	20	20	21	20	21	19	0	272.45	0	0		2.15460400083186	0.444831848144531				2.15460400083186	0.444831848144531				30.0977	30.1067	30.1666	30.4033	30.6827	30.6196
Putative cytoplasmic protein	STM14_0383	STM14_0383	STM0327	44	60	1.36	0.441	0.592	STM14_0383	11.858	274	12	90.7	90.7	12	10	8	10	9	11	12	0	78.409	0	0		3.4849575284018	1.83978525797526	+	+		3.4849575284018	1.83978525797526	+	+		28.7391	29.1153	28.6721	30.5423	30.824	30.6795
Uncharacterized protein	STM14_0400	STM14_0400	STM0343	23	17	0.734	-0.447	0.648	STM14_0400	58.278	276	5	15.8	15.8	5	3	4	2	0	0	0	0	11.398	0	3	SI_AvsB_Exclusively in A						0.946869363805879	-0.530972162882488				24.3528	23.9269	24.462	23.3305	23.7867	24.0315
Putative response regulator	STM14_0401	STM14_0401	STM0344	7	17	2.44	1.29	0.324	STM14_0401	28.032	277	6	28.7	28.7	6	5	3	3	5	5	5	0	13.368	1	0		0.48292008860249	-0.17605431874593				0.298949776493464	0.518974939982098				25.1929	25.5176	23.2702	25.0414	25.2738	25.2224
Putative inner membrane protein	STM14_0402	STM14_0402	STM0345	3	6	2.23	1.16	0.832	STM14_0402	18.488	278	3	21	21	3	2	3	2	2	1	1	0	16.523	0	3	SI_AvsB_Exclusively in A						1.64122315014718	-1.38744990030925	+			25.3363	26.2312	26.059	24.5438	24.9279	23.9923
DNA methylase	STM14_0417	mod	STM0357	34	37	1.08	0.116	1	STM14_0417	73.336	280	28	55.2	55.2	28	21	22	23	24	27	26	0	283.29	0	0		2.70951166180362	0.497120539347332				2.70951166180362	0.497120539347332				29.6696	29.5129	29.5357	30.0016	30.1636	30.0444
DNA restriction enzyme	STM14_0418	res	STM0358	47	64	1.36	0.439	0.479	STM14_0418	113.52	281	32	42.8	42.8	32	23	23	23	25	29	30	0	145.08	0	0		2.87208013551886	0.436127344767254				2.87208013551886	0.436127344767254				29.1283	29.2695	29.2422	29.709	29.6463	29.593
Putative cytoplasmic protein	STM14_0421	STM14_0421	STM0359	140	0	0.00264	-8.57	0.0000000000000029	STM14_0421	3.8141	282	1	57.6	57.6	1	1	1	1	1	1	1	0	35.502	0	0		4.62501026764041	-5.73831494649251	+	+	+	4.62501026764041	-5.73831494649251	+	+	+	32.7171	32.9497	33.1815	27.4748	26.7766	27.3819
Cytochrome BD2 subunit I	STM14_0422	STM14_0422	STM0360	1203	3	0.00238	-8.71	4.19E-51	STM14_0422	52.287	283	5	17.6	17.6	5	5	5	4	0	0	1	0	66.76	0	3	SI_AvsB_Exclusively in A						3.46390343522101	-5.78025372823079	+	+	+	30.5591	30.2996	29.639	25.2295	24.1019	23.8256
Uncharacterized protein	STM14_0428	yahO	STM0366	961	15	0.0158	-5.98	4.57E-35	STM14_0428	9.9193	284	7	59.3	59.3	7	7	7	7	7	7	6	0	139.34	0	0		5.10763162803939	-4.31932512919108	+	+	+	5.10763162803939	-4.31932512919108	+	+	+	34.3658	34.0419	33.8888	29.7009	29.8076	29.83
2-methylisocitrate lyase (2-MIC) (MICL) (EC 4.1.3.30) ((2R,3S)-2-methylisocitrate lyase)	STM14_0431	prpB	STM0368	221	22	0.102	-3.3	0.000000000000459	STM14_0431	31.999	286	15	68.1	68.1	15	15	15	15	14	15	14	0	323.31	0	0		3.19650560414177	1.20086987813313	+	+		3.19650560414177	1.20086987813313	+			31.8322	32.2139	32.1196	33.3498	33.2074	33.2112
Citrate synthase	STM14_0432	prpC	STM0369	104	13	0.128	-2.97	0.0000000191	STM14_0432	43.173	287	29	79.4	79.4	29	25	26	26	29	28	28	0	323.31	0	0		2.48362733825026	0.885513305664063	+			2.48362733825026	0.885513305664063	+			32.8443	33.1977	33.1587	33.7881	34.0779	33.9912
2-methylcitrate dehydratase	STM14_0433	prpD	STM0370	95	17	0.183	-2.45	0.00000199	STM14_0433	53.786	288	36	78.1	78.1	36	23	30	29	36	34	34	0	323.31	0	0		3.56996124680441	2.56082661946614	+	+	+	3.56996124680441	2.56082661946614	+	+		31.0018	31.6937	31.4213	33.9076	34.059	33.8327
Propionyl-CoA synthetase	STM14_0434	prpE	STM0371	67	21	0.319	-1.65	0.000857	STM14_0434	69.333	289	33	66.2	66.2	33	26	30	29	31	31	31	0	323.31	0	0		2.76423530941737	1.21357536315918	+	+		2.76423530941737	1.21357536315918	+			30.1036	30.5431	30.595	31.6006	31.7175	31.5644
Delta-aminolevulinic acid dehydratase (EC 4.2.1.24)	STM14_0435	hemB	STM0372	65	75	1.16	0.21	0.943	STM14_0435	35.547	290	17	61.7	61.7	17	14	14	13	15	14	14	0	181.35	0	0		1.02071513519646	0.307098388671875				1.02071513519646	0.307098388671875				29.8961	29.6379	29.4746	29.8742	30.1102	29.9454
D-alanine--D-alanine ligase (EC 6.3.2.4) (D-Ala-D-Ala ligase) (D-alanylalanine synthetase)	STM14_0448	ddl_1	STM0380	38	51	1.33	0.415	0.778	STM14_0448	39.356	292	21	76.6	76.6	21	19	17	19	20	18	20	0	277.09	0	0		4.56732754678388	0.690844217936199	+			4.56732754678388	0.690844217936199				29.92	29.941	29.9349	30.6326	30.5643	30.6715
Putative inner membrane protein	STM14_0449	STM14_0449	STM0381	122	8	0.0693	-3.85	0.000000000000106	STM14_0449	26.255	293	4	30.8	30.8	4	3	2	3	0	0	0	0	63.082	0	3	SI_AvsB_Exclusively in A						1.50342801098629	-0.960924784342449	+			25.8524	25.429	25.1665	24.3181	24.2897	24.9572
Anti-adapter protein IraP	STM14_0452	yaiB	STM0383	25	28	1.15	0.198	0.956	STM14_0452	10.113	294	5	81.8	81.8	5	4	4	4	5	4	4	0	130.46	0	0		2.67238900720388	1.00433349609375	+			2.67238900720388	1.00433349609375	+			30.9021	30.8697	30.5266	31.6257	31.8848	31.8009
Uncharacterized protein	STM14_0454	psiF	STM0384	358	4	0.0104	-6.59	2.79E-20	STM14_0454	11.609	295	11	64.2	64.2	11	11	11	10	10	8	9	0	178.4	0	0		5.00009186328258	-5.28879483540853	+	+	+	5.00009186328258	-5.28879483540853	+	+	+	34.0536	34.0356	34.0538	28.798	28.4114	29.0672
Pyrroline-5-carboxylate reductase (P5C reductase) (P5CR) (EC 1.5.1.2) (PCA reductase)	STM14_0456	proC	STM0386	51	65	1.27	0.341	0.745	STM14_0456	28.091	296	11	63.6	63.6	11	10	10	11	9	10	10	0	323.31	0	0		0.947218076353219	0.692537943522133				0.947218076353219	0.692537943522133				32.6727	32.7373	32.1103	32.669	33.6102	33.3188
UPF0178 protein YaiI	STM14_0458	yaiI	STM0387	8	7	0.858	-0.221	1	STM14_0458	16.945	297	5	45	45	5	3	3	3	3	4	4	0	14.92	0	0		1.45149506591848	0.615864435831703				1.45149506591848	0.615864435831703				24.9908	25.0451	25.5319	25.6182	25.9376	25.8597
Shikimate kinase 2 (SK 2) (EC 2.7.1.71)	STM14_0459	aroL	STM0388	32	52	1.63	0.703	0.289	STM14_0459	19.803	298	4	28.2	28.2	4	3	2	3	3	3	3	0	9.8429	0	1		0.950782227412235	0.429638862609863				0.18892898985548	-0.431857426961262				25.838	25.8998	26.1193	26.5941	23.7975	26.17
Uncharacterized protein	STM14_0460	yaiA	STM0389	235	14	0.0616	-4.02	0.000000567	STM14_0460	7.2149	299	3	71.4	71.4	3	3	3	3	0	0	1	0	25.174	0	3	SI_AvsB_Exclusively in A						2.98168530234701	-3.82662455240886	+	+	+	28.1535	27.7898	27.0868	24.2055	23.2066	24.1381
Uncharacterized protein	STM14_0461	aroM	STM0390	126	29	0.235	-2.09	0.0000121	STM14_0461	24.601	300	3	27.6	27.6	3	3	3	3	2	2	1	0	6.1208	0	1		2.37171163949856	-1.54477723439534	+	+		3.16644656598779	-1.50135612487793	+	+		25.7596	25.9758	25.4813	24.2814	24.1069	24.3244
UPF0345 protein YaiE	STM14_0462	yaiE	STM0391	30	41	1.36	0.445	0.666	STM14_0462	10.158	301	4	64.9	64.9	4	4	4	4	3	4	4	0	41.129	0	0		4.06121674251952	1.19333648681641	+	+		4.06121674251952	1.19333648681641	+	+		28.9029	29.1012	28.8896	30.1184	30.2129	30.1424
Recombination-associated protein RdgC	STM14_0463	rdgC	STM0392	26	31	1.21	0.275	0.853	STM14_0463	33.976	302	13	49.2	49.2	13	10	11	9	11	11	12	0	74.558	0	0		1.61740506450012	0.339218139648438				1.61740506450012	0.339218139648438				28.0715	28.0882	28.0801	28.2804	28.374	28.6031
Fructokinase	STM14_0465	yajF	STM0393	55	26	0.464	-1.11	0.0988	STM14_0465	32.245	303	13	62.6	62.6	13	10	11	9	12	12	11	0	75.437	0	0		0.792880717259921	-0.124914169311523				0.792880717259921	-0.124914169311523				28.6564	28.6724	28.7342	28.6994	28.481	28.5078
Exonuclease subunit SbcC	STM14_0467	sbcC	STM0395	9	15	1.65	0.719	0.593	STM14_0467	117.82	304	13	18.6	18.6	13	2	2	0	3	9	11	0	23.001	1	0		0.74176380861105	0.462116559346516				1.14767071748604	0.579987843831379				24.7596	24.9887	24.5205	24.9514	25.4692	25.5882
Exonuclease subunit SbcD	STM14_0468	sbcD	STM0396	4	6	1.4	0.487	0.879	STM14_0468	44.831	305	4	21.8	21.8	4	3	0	2	1	3	4	0	5.4762	1	1		0.000351580136874451	0.00136756896972656				0.171239523104125	-0.398553212483723				23.4811	24.2673	25.8378	23.0689	24.4621	24.8596
Transcriptional regulator PhoB	STM14_0470	phoB	STM0397	18	55	3.08	1.63	0.00341	STM14_0470	26.403	306	8	46.3	46.3	8	6	7	6	6	8	8	0	44.375	0	0		1.77029176117664	1.04959678649902	+			1.77029176117664	1.04959678649902	+			26.9566	27.4091	26.5757	27.8363	28.2307	28.0232
Maltodextrin glucosidase	STM14_0475	malZ	STM0401	41	26	0.642	-0.639	0.418	STM14_0475	69.055	308	10	26.3	26.3	10	10	9	8	1	4	3	0	41.11	0	1		1.75442512817438	-1.57538096110026	+	+		1.44187736866583	-2.25596491495768	+	+		27.9306	27.7362	27.1025	23.9726	26.1125	25.9163
Putative thiol-alkyl hydroperoxide reductase	STM14_0476	STM14_0476	STM0402	296	518	1.75	0.808	0.0824	STM14_0476	22.317	309	16	90.5	90.5	16	15	16	15	16	15	16	0	301.14	0	0		3.34742454506577	0.908184051513672	+			3.34742454506577	0.908184051513672	+			34.3839	34.4617	34.5979	35.2819	35.4025	35.4837
S-adenosylmethionine:tRNA ribosyltransferase-isomerase (EC 2.4.99.17) (Queuosine biosynthesis protein QueA)	STM14_0478	queA	STM0404	4	5	1.5	0.584	0.813	STM14_0478	39.255	310	10	43.5	43.5	10	8	9	9	7	8	8	0	80.819	0	0		0.802110991913704	0.190796534220379				0.802110991913704	0.190796534220379				27.7661	28.0761	27.785	28.1097	27.9766	28.1133
Queuine tRNA-ribosyltransferase (EC 2.4.2.29) (Guanine insertion enzyme) (tRNA-guanine transglycosylase)	STM14_0480	tgt	STM0405	44	34	0.79	-0.34	0.852	STM14_0480	42.521	311	18	65.6	65.6	18	15	11	10	9	15	13	0	122.76	0	0		4.05998817309603	0.296567281087238				4.05998817309603	0.296567281087238				27.5721	27.5629	27.6088	27.8927	27.8866	27.8542
Preprotein translocase subunit YajC	STM14_0481	yajC	STM0406	49	57	1.17	0.227	0.806	STM14_0481	11.844	312	5	28.2	28.2	5	5	5	5	5	5	5	0	13.305	0	0		1.6517413965954	0.366546630859375				1.6517413965954	0.366546630859375				30.3484	30.2398	30.1012	30.5383	30.7387	30.5121
Protein translocase subunit SecD	STM14_0482	secD	STM0407	117	191	1.63	0.703	0.232	STM14_0482	66.604	313	25	45.7	45.7	25	18	17	20	21	23	22	0	179.46	0	0		3.79017224284221	0.952538172403973	+			3.79017224284221	0.952538172403973	+			29.7407	29.8426	29.9352	30.7139	30.8499	30.8123
Protein-export membrane protein SecF	STM14_0483	secF	STM0408	76	139	1.82	0.866	0.106	STM14_0483	35.376	314	5	25.4	25.4	5	4	3	1	5	5	5	0	51.126	1	0		3.85206710980065	1.41237131754557	+	+		1.35460693776161	2.15445327758789	+	+		23.3872	25.5822	25.6447	27.0718	26.9464	27.0593
Uncharacterized protein	STM14_0484	STM14_0484	STM0409	7	7	1.03	0.0488	1	STM14_0484	13.049	315	3	46.3	46.3	3	3	3	1	2	2	2	0	8.9997	1	0		0.253724338399408	-0.216131210327148				0.356031753375001	1.39697329203288				30.0987	30.0341	25.2271	30.3449	29.5045	29.7014
Uncharacterized protein	STM14_0486	yajD	STM0411	25	54	2.17	1.12	0.0621	STM14_0486	13.307	316	4	42.6	42.6	4	4	4	2	2	4	4	0	40.187	0	0		2.23809201989238	0.942562103271484	+			2.23809201989238	0.942562103271484	+			26.6858	26.6752	27.1743	27.908	27.7303	27.7246
Nucleoside channel	STM14_0489	tsx	STM0413	14	61	4.26	2.09	0.000398	STM14_0489	36.879	317	11	46.3	46.3	11	9	11	8	7	9	10	0	53.651	0	0		0.0520279528461978	0.0634797414143868				0.0520279528461978	0.0634797414143868				28.0521	27.8235	27.1443	27.2284	28.3251	27.6569
Uncharacterized protein	STM14_0490	yajI	STM0414	34	9	0.259	-1.95	0.0259	STM14_0490	19.522	318	5	30.7	30.7	5	4	4	5	3	3	3	0	15.319	0	0		2.01358065796018	-1.35179901123047	+	+		2.01358065796018	-1.35179901123047	+			27.6316	27.2405	27.4888	25.6221	26.1363	26.5472
Transcriptional repressor NrdR	STM14_0492	ybaD	STM0415	33	51	1.55	0.632	0.417	STM14_0492	17.198	319	12	67.1	67.1	12	11	11	11	12	11	12	0	56.591	0	0		2.3869172506353	0.556498845418297				2.3869172506353	0.556498845418297				29.8149	29.6476	29.6924	30.4256	30.2445	30.1542
Riboflavin biosynthesis protein RibD	STM14_0493	ribD	STM0416	44	61	1.4	0.489	0.584	STM14_0493	39.73	320	19	70	70	19	16	15	16	19	18	19	0	163.38	0	0		3.05846568824976	0.471944173177082				3.05846568824976	0.471944173177082				28.8056	28.7307	28.7785	29.2568	29.3196	29.1543
6,7-dimethyl-8-ribityllumazine synthase (DMRL synthase) (LS) (Lumazine synthase) (EC 2.5.1.78)	STM14_0494	ribH	STM0417	83	141	1.7	0.769	0.166	STM14_0494	16.008	321	8	87.2	87.2	8	7	8	8	8	8	8	0	202.72	0	0		1.42949882785038	0.697827657063797				1.42949882785038	0.697827657063797				32.8897	33.0936	33.2548	34.0304	33.9211	33.3801
N utilization substance protein B homolog (Protein NusB)	STM14_0495	nusB	STM0418	33	38	1.16	0.215	0.957	STM14_0495	15.689	322	10	60.4	60.4	10	9	9	9	9	9	10	0	37.585	0	0		1.05764990701421	0.407748540242512				1.05764990701421	0.407748540242512				29.395	29.3563	29.8469	29.9712	29.7723	30.078
Thiamine-monophosphate kinase (TMP kinase) (Thiamine-phosphate kinase) (EC 2.7.4.16)	STM14_0496	thiL	STM0419	12	16	1.35	0.432	0.704	STM14_0496	34.985	323	10	46.8	46.8	10	8	7	4	7	9	7	0	38.288	0	0		1.74294385285398	0.324166615804039				1.74294385285398	0.324166615804039				27.1939	27.2907	27.2853	27.5125	27.736	27.4939
Putative oxidoreductase	STM14_0499	yajO	STM0421	439	45	0.102	-3.3	0.000000000000129	STM14_0499	36.161	324	19	74.1	74.1	19	17	19	18	18	17	16	0	246.2	0	0		2.44732944341946	-0.833876291910805	+			2.44732944341946	-0.833876291910805	+			30.9127	31.0249	31.2909	30.3821	30.1179	30.2269
1-deoxy-D-xylulose-5-phosphate synthase (EC 2.2.1.7) (1-deoxyxylulose-5-phosphate synthase)	STM14_0500	dxs	STM0422	104	152	1.46	0.547	0.36	STM14_0500	67.467	325	27	50	50	27	23	25	19	18	24	22	0	154.48	0	0		0.488194192387076	-0.133021036783855				0.488194192387076	-0.133021036783855				29.8826	29.8008	29.5611	29.4811	29.711	29.6534
Geranyltranstransferase	STM14_0501	ispA	STM0423	123	123	0.998	-0.0026	1	STM14_0501	31.986	326	11	54.2	54.2	11	10	10	10	9	10	7	0	144.16	0	0		1.67594868982378	0.517169316609699				1.67594868982378	0.517169316609699				28.2521	28.2301	28.5347	28.9432	28.656	28.9691
Exodeoxyribonuclease 7 small subunit (EC 3.1.11.6) (Exodeoxyribonuclease VII small subunit)	STM14_0502	xseB	STM0424	15	13	0.845	-0.244	1	STM14_0502	8.9317	327	4	73.8	73.8	4	4	3	4	4	3	3	0	171.9	0	0		0.77431229682293	-0.724110285441078				0.77431229682293	-0.724110285441078				29.3536	29.5825	30.0427	28.8283	29.6411	28.337
tRNA sulfurtransferase (EC 2.8.1.4) (Sulfur carrier protein ThiS sulfurtransferase) (Thiamine biosynthesis protein ThiI) (tRNA 4-thiouridine synthase)	STM14_0503	thiI	STM0425	14	16	1.14	0.194	0.965	STM14_0503	54.83	328	14	36.3	36.3	14	8	5	11	8	8	10	0	58.027	0	0		0.00744351460539598	0.00481287638346473				0.00744351460539598	0.00481287638346473				26.865	27.5016	27.0381	26.9952	27.3185	27.1055
Uncharacterized protein	STM14_0512	thiJ	STM0433	13	9	0.65	-0.623	0.714	STM14_0512	20.767	329	10	73.5	73.5	10	10	10	7	8	10	8	0	116.88	0	0		0.0308211403921313	0.0151138305664063				0.0308211403921313	0.0151138305664063				28.6826	28.4532	28.3001	28.7366	28.3954	28.3493
2-dehydropantoate 2-reductase (EC 1.1.1.169) (Ketopantoate reductase)	STM14_0513	apbA	STM0434	163	63	0.386	-1.37	0.00388	STM14_0513	33.937	330	7	35	35	7	6	6	6	5	5	6	0	138.17	0	0		0.495007337497768	-0.546255111694336				0.495007337497768	-0.546255111694336				27.3516	28.0619	26.9587	26.4686	26.6469	27.6179
UPF0234 protein YajQ	STM14_0514	yajQ	STM0435	140	42	0.297	-1.75	0.0002	STM14_0514	18.319	331	14	81.6	81.6	14	12	12	12	13	12	12	0	323.31	0	0		1.55284306603696	0.352814992268883				1.55284306603696	0.352814992268883				32.4884	32.3125	32.6343	32.8353	32.7464	32.912
Cytochrome o ubiquinol oxidase subunit I	STM14_0522	cyoB	STM0442	1430	1979	1.38	0.468	0.463	STM14_0522	74.281	333	9	13.7	13.7	9	8	9	6	5	9	8	0	57.095	0	0		0.196198103716167	0.11710993448893				0.196198103716167	0.11710993448893				30.1183	30.0845	29.6944	29.751	30.3892	30.1084
Cytochrome o ubiquinol oxidase subunit II	STM14_0523	cyoA	STM0443	1918	1890	0.986	-0.0209	1	STM14_0523	35.292	334	10	44.7	44.7	10	10	10	8	10	10	10	0	91.919	0	0		0.255930824323025	0.208557764689129				0.255930824323025	0.208557764689129				30.6331	30.5641	30.0282	30.1999	31.0987	30.5525
Uncharacterized protein	STM14_0525	yajG	STM0445	14	21	1.53	0.617	0.472	STM14_0525	20.803	335	6	48.4	48.4	6	5	5	4	4	5	6	0	78.533	0	0		0.736602543448461	0.411539077758789				0.736602543448461	0.411539077758789				28.3129	28.602	28.1171	28.5928	29.1797	28.4942
Transcriptional regulator BolA	STM14_0527	bolA	STM0446	1741	35	0.0201	-5.64	1.48E-34	STM14_0527	11.938	336	9	79	79	9	9	9	8	6	7	6	0	103.16	0	0		7.02457439586928	-2.52400652567546	+	+	+	7.02457439586928	-2.52400652567546	+	+	+	30.2743	30.3106	30.23	27.7238	27.741	27.7781
Trigger factor (TF) (EC 5.2.1.8) (PPIase)	STM14_0529	tig	STM0447	384	275	0.717	-0.479	0.507	STM14_0529	48.066	337	42	72.9	72.9	42	40	38	39	41	42	42	0	323.31	0	0		0.899094637733129	0.223893483479813				0.899094637733129	0.223893483479813				34.0543	34.1515	33.8654	34.0883	34.3434	34.3111
ATP-dependent Clp protease proteolytic subunit (EC 3.4.21.92) (Endopeptidase Clp)	STM14_0530	clpP	STM0448	539	329	0.61	-0.713	0.202	STM14_0530	23.176	338	12	40.6	40.6	12	10	11	9	8	11	11	0	240.06	0	0		0.0186068949253211	0.0159409840901681				0.0186068949253211	0.0159409840901681				32.3862	31.9617	31.4437	31.8032	32.0909	31.9452
ATP-dependent Clp protease ATP-binding subunit ClpX	STM14_0532	clpX	STM0449	1146	265	0.231	-2.11	0.000000365	STM14_0532	46.175	339	27	85.1	85.1	27	22	23	23	23	21	22	0	323.31	0	0		2.58510549986826	-0.609214782714844				2.58510549986826	-0.609214782714844				30.8038	30.6028	30.8263	30.2353	30.038	30.1319
Lon protease (EC 3.4.21.53) (ATP-dependent protease La)	STM14_0533	lon	STM0450	1096	656	0.599	-0.74	0.129	STM14_0533	87.41	340	53	68.8	68.8	53	48	48	49	49	47	47	0	323.31	0	0		3.29525308948112	-0.398020426432289				3.29525308948112	-0.398020426432289				33.2969	33.2381	33.2756	32.9343	32.868	32.8142
Transcriptional regulator HU subunit beta	STM14_0534	hupB	STM0451	201	1099	5.46	2.45	0.00000075	STM14_0534	9.2395	341	7	62.2	62.2	7	7	7	7	7	7	7	0	203.3	0	0		1.67764353969385	1.0654551188151	+			1.67764353969385	1.0654551188151	+			33.7217	34.0956	34.2453	35.4689	35.1549	34.6352
Peptidylprolyl isomerase (EC 5.2.1.8)	STM14_0535	cypD	STM0452	138	160	1.16	0.214	0.834	STM14_0535	68.128	342	39	75.1	75.1	39	34	36	32	32	37	35	0	323.31	0	0		0.721168161525938	0.10002009073893				0.721168161525938	0.10002009073893				31.5801	31.605	31.5489	31.5705	31.7829	31.6806
Putative DNA uptake protein	STM14_0537	ybaV	STM0453	1	4	6.08	2.6	0.231	STM14_0537	12.767	343	3	34.7	34.7	3	1	0	0	2	3	3	0	4.3678	3	0	SI_AvsB_Exclusively in B						2.54477079407481	2.07191785176595	+	+		23.2194	23.7644	24.2879	25.7886	25.723	25.9759
Putative esterase	STM14_0538	ybaW	STM0454	7	2	0.269	-1.89	0.226	STM14_0538	15.093	344	6	53.8	53.8	6	6	6	5	2	4	4	0	28.685	0	0		1.47779926093209	-1.1930726369222	+			1.47779926093209	-1.1930726369222	+			27.5159	26.7796	27.9778	26.1851	26.0235	26.4854
7-cyano-7-deazaguanine synthase (EC 6.3.4.20) (7-cyano-7-carbaguanine synthase) (PreQ(0) synthase) (Queuosine biosynthesis protein QueC)	STM14_0539	ybaX	STM0455	54	79	1.45	0.539	0.403	STM14_0539	25.455	345	13	69.7	69.7	13	9	6	7	8	11	8	0	46.934	0	0		0.905759986982784	0.288529078165688				0.905759986982784	0.288529078165688				27.7899	27.5696	27.4454	27.805	28.1071	27.7584
Putative transcriptional regulator	STM14_0543	ybaO	STM0459	489	500	1.02	0.0332	0.998	STM14_0543	22.253	347	5	37.6	37.6	5	4	4	2	1	2	5	0	36.167	1	2	SI_AvsB_Exclusively in A		-0.762067794799805				0.248685544219425	-0.650791803995766				26.7252	27.0649	24.1719	25.433	24.4436	26.133
Acyl-CoA thioesterase II	STM14_0548	tesB	STM0464	117	40	0.342	-1.55	0.00136	STM14_0548	31.99	350	15	91.3	91.3	15	15	14	12	11	12	10	0	276.78	0	0		2.7992158567774	-1.54201316833496	+	+		2.7992158567774	-1.54201316833496	+	+		31.9705	31.8429	31.3207	30.1336	30.2434	30.131
Uncharacterized protein	STM14_0549	ybaY	STM0465	484	8	0.0174	-5.84	3.6E-26	STM14_0549	19.477	351	6	81	81	6	6	6	6	5	4	4	0	175.97	0	0		4.68500831953451	-4.56115277608236	+	+	+	4.68500831953451	-4.56115277608236	+	+	+	34.1306	33.471	33.8416	29.2494	29.1703	29.3399
Uncharacterized protein	STM14_0552	ylaB	STM0468	23	41	1.74	0.8	0.362	STM14_0552	58.007	352	4	11	11	4	2	4	1	2	2	2	0	3.0881	2	1	SI_AvsB_Exclusively in B		-0.0852909088134766				0.83748324287215	1.24262364705404	+			22.4998	24.2562	23.0006	24.7079	25.1426	23.634
Maltose O-acetyltransferase	STM14_0556	maa	STM0472	54	32	0.591	-0.759	0.286	STM14_0556	20.158	353	4	33.9	33.9	4	3	1	1	2	4	2	0	11.678	2	1	SI_AvsB_Exclusively in B		0.561685562133789				0.611164815642703	0.79713249206543				24.5242	23.1606	23.9319	24.8873	25.2844	23.8363
Hemolysin expression-modulating protein	STM14_0557	hha	STM0473	216	110	0.51	-0.971	0.228	STM14_0557	8.6139	354	2	38.9	38.9	2	2	1	2	2	1	1	0	6.4451	0	1		0.0229891580431879	0.0465367635091134				0.335850565803989	-0.818558375040691				24.975	25.7641	26.6584	26.1309	25.5605	23.2504
Acridine efflux pump	STM14_0559	acrB	STM0475	305	297	0.972	-0.0414	1	STM14_0559	113.61	355	34	41	40	33	30	32	29	27	26	26	0	242.27	0	0		1.4545130851653	-0.790002822875977	+			1.4545130851653	-0.790002822875977				31.4236	31.3762	30.9371	30.1086	30.7982	30.4601
Acridine efflux pump	STM14_0560	acrA	STM0476	209	136	0.654	-0.614	0.302	STM14_0560	42.234	356	23	76.3	76.3	23	23	22	22	19	21	21	0	323.31	0	0		4.1156467816507	-0.682224273681644	+			4.1156467816507	-0.682224273681644				32.3421	32.2552	32.3752	31.6405	31.6774	31.6079
Potassium efflux protein KefA	STM14_0563	aefA	STM0478	47	170	3.58	1.84	0.0000503	STM14_0563	126.75	357	15	20.4	20.4	15	7	8	9	11	12	13	0	74.924	0	0		0.209484031180489	-0.0863501230875663				0.209484031180489	-0.0863501230875663				27.3839	27.0567	27.125	26.9798	27.3517	26.9751
Uncharacterized protein	STM14_0565	ybaM	STM0480	5	3	0.567	-0.818	0.915	STM14_0565	6.3151	358	3	61.8	61.8	3	2	2	2	2	2	1	0	7.9529	0	2	SI_AvsB_Exclusively in A		-0.421456654866535				0.12521861775613	-0.0968634287516252				24.4644	23.8431	24.5318	23.8583	24.2135	24.477
Adenine phosphoribosyltransferase (APRT) (EC 2.4.2.7)	STM14_0568	apt	STM0483	10	21	2.2	1.14	0.23	STM14_0568	19.985	359	6	47	47	6	6	6	6	6	6	5	0	113.4	0	0		1.81505044885262	0.583979288736977				1.81505044885262	0.583979288736977				28.5764	28.8092	28.9264	29.5541	29.275	29.2349
DNA polymerase III subunits gamma and tau	STM14_0569	dnaX	STM0484	213	186	0.873	-0.196	0.929	STM14_0569	70.595	360	23	46.3	46.3	23	22	18	17	15	16	16	0	126.69	0	0		1.22812507024967	-0.468884150187176				1.22812507024967	-0.468884150187176				29.0666	28.8336	28.5874	28.1386	28.5178	28.4246
Nucleoid-associated protein YbaB	STM14_0570	ybaB	STM0485	27	17	0.652	-0.617	0.595	STM14_0570	12.015	361	8	76.1	76.1	8	7	8	7	6	7	8	0	121.09	0	0		2.02114426978357	0.153750101725262				2.02114426978357	0.153750101725262				31.1177	31.1107	31.1636	31.2715	31.2429	31.3388
Recombination protein RecR	STM14_0571	recR	STM0486	48	32	0.66	-0.6	0.409	STM14_0571	21.715	362	7	65.2	65.2	7	7	6	6	7	7	7	0	52.466	0	0		0.544067781377721	-0.469736735026043				0.544067781377721	-0.469736735026043				28.1431	28.3218	27.3034	27.0241	27.612	27.7229
Chaperone protein HtpG (Heat shock protein HtpG) (High temperature protein G)	STM14_0572	htpG	STM0487	119	195	1.64	0.714	0.205	STM14_0572	72.408	363	54	76.9	76.9	54	46	48	45	47	49	48	0	323.31	0	0		2.66954835652632	0.37862904866536				2.66954835652632	0.37862904866536				33.4486	33.4422	33.3352	33.7155	33.8504	33.796
Adenylate kinase (EC 2.7.4.3)	STM14_0574	adk	STM0488	7	11	1.59	0.673	0.794	STM14_0574	23.488	364	16	62.6	62.6	16	16	16	15	15	14	15	0	117.64	0	0		3.91274558747424	0.861317952473961	+			3.91274558747424	0.861317952473961	+			31.7707	31.7646	31.6178	32.531	32.6343	32.5718
Ferrochelatase (EC 4.99.1.1) (Heme synthase) (Protoheme ferro-lyase)	STM14_0576	hemH	STM0489	102	23	0.226	-2.15	0.000179	STM14_0576	35.914	365	21	63.1	63.1	21	19	19	16	10	14	14	0	258.4	0	0		4.93949124672173	-1.45152600606282	+	+		4.93949124672173	-1.45152600606282	+	+		30.0464	29.9221	30.0069	28.4737	28.6114	28.5356
acetyl esterase [EC:3.1.1.-]	STM14_0577	aes	STM0490	0	2	3.93	1.97	0.927	STM14_0577	41.831	366	2	8.1	8.1	2	0	0	0	2	2	2	0.0095413	1.3081	3	0	SI_AvsB_Exclusively in B						0.0305880984408204	-0.0617891947428362				23.1663	24.4245	25.4368	24.6343	24.129	24.0789
Inosine-guanosine kinase	STM14_0578	gsk	STM0491	23	19	0.832	-0.266	0.953	STM14_0578	48.384	367	13	49.3	49.3	13	11	9	8	10	10	12	0	76.123	0	0		1.66460039020221	0.29274622599284				1.66460039020221	0.29274622599284				27.1404	27.2752	27.3557	27.5508	27.4634	27.6354
Putative cation:proton antiport protein	STM14_0579	ybaL	STM0492	39	43	1.12	0.165	0.929	STM14_0579	59.256	368	6	11.6	11.6	6	6	6	5	6	5	5	0	52.988	0	0		1.67498674503055	-0.631832122802734				1.67498674503055	-0.631832122802734				27.2598	26.9527	26.8437	26.1519	26.5212	26.4877
Bifunctional UDP-sugar hydrolase/5'-nucleotidase periplasmic	STM14_0582	ushA	STM0494	48	98	2.03	1.02	0.0374	STM14_0582	60.438	369	20	55.6	55.6	20	16	16	15	17	18	16	0	254.83	0	0		2.71035432325872	0.965877532958984	+			2.71035432325872	0.965877532958984	+			29.7193	30.015	29.7907	30.6116	30.9374	30.8736
Cys-tRNA(Pro)/Cys-tRNA(Cys) deacylase (EC 4.2.-.-)	STM14_0583	ybaK	STM0495	24	43	1.75	0.807	0.2	STM14_0583	17.054	370	11	76.7	76.7	11	9	9	5	6	8	9	0	51.788	0	0		0.0464662400098032	-0.0311215718587263				0.0464662400098032	-0.0311215718587263				27.4797	27.7008	28.0837	28.016	27.5694	27.5855
Putative cytoplasmic protein	STM14_0584	ybaP	STM0496	11	25	2.36	1.24	0.0264	STM14_0584	29.371	371	5	25.4	25.4	5	1	1	1	2	4	5	0	16.336	3	0	SI_AvsB_Exclusively in B						1.25183536317673	1.88333702087402	+			23.2305	25.1388	22.8925	25.4484	25.6799	25.7836
Copper exporting ATPase	STM14_0586	copA	STM0498	75	14	0.183	-2.45	0.00000892	STM14_0586	87.909	372	16	31.5	31.5	16	14	12	12	7	9	8	0	65.747	0	0		2.90244877143296	-1.71714146931966	+	+		2.90244877143296	-1.71714146931966	+	+		30.1613	29.4869	29.8249	28.1747	27.9428	28.2042
DNA-binding transcriptional regulator CueR	STM14_0587	cueR	STM0499	28	39	1.39	0.473	0.585	STM14_0587	15.648	373	7	62.3	62.3	7	5	6	5	6	6	5	0	37.422	0	0		2.22058503541106	0.735929489135742	+			2.22058503541106	0.735929489135742				27.6235	27.8772	27.7259	28.265	28.669	28.5004
Putative inner membrane protein	STM14_0589	ybbK	STM0501	75	82	1.09	0.125	1	STM14_0589	33.66	374	12	64.3	64.3	12	10	11	10	11	12	11	0	117.38	0	0		0.968730143294454	0.560811360677082				0.968730143294454	0.560811360677082				28.4542	28.4496	28.1151	28.4068	29.1532	29.1413
Putative ABC transporter ATP-binding protein YbbL	STM14_0590	ybbL	STM0502	5	4	0.795	-0.331	0.952	STM14_0590	25.492	375	6	31.6	31.6	6	6	5	3	4	6	5	0	17.801	0	0		0.565466726577582	0.233189264933269				0.565466726577582	0.233189264933269				26.0832	26.4827	26.0344	26.2106	26.4898	26.5993
Putative thioredoxin protein	STM14_0592	ybbN	STM0504	35	59	1.7	0.766	0.262	STM14_0592	31.814	376	18	96.8	96.8	18	16	18	13	16	16	15	0	283.38	0	0		1.38924647862364	0.449586868286133				1.38924647862364	0.449586868286133				30.9975	30.8252	30.7509	31.0689	31.5251	31.3284
Short chain dehydrogenase	STM14_0593	ybbO	STM0505	21	37	1.79	0.837	0.247	STM14_0593	28.139	377	11	57	57	11	6	8	6	7	10	8	0	91.93	0	0		0.371828448787065	0.0541776021321603				0.371828448787065	0.0541776021321603				27.0606	27.027	27.102	27.0284	27.2237	27.1
Multifunctional acyl-CoA thioesterase I and protease I and lysophospholipase L1	STM14_0594	tesA	STM0506	22	40	1.85	0.889	0.264	STM14_0594	23.051	378	9	49	49	9	8	8	8	7	8	8	0	70.483	0	0		1.43611367973508	0.179309209187824				1.43611367973508	0.179309209187824				27.7395	27.6999	27.8014	27.854	28.0222	27.9025
Putative ABC transporter ATP-binding protein YbbA	STM14_0595	ybbA	STM0507	45	14	0.317	-1.66	0.0034	STM14_0595	24.485	379	7	53.5	53.5	7	7	7	7	6	7	6	0	77.67	0	0		0.93160559967051	-0.237372716267902				0.93160559967051	-0.237372716267902				27.7813	27.6293	27.7335	27.4475	27.3029	27.6816
Putative inner membrane protein	STM14_0596	ybbP	STM0508	57	22	0.388	-1.37	0.0179	STM14_0596	88.772	380	7	12.8	12.8	7	6	5	5	2	1	2	0	12.959	0	1		0.391296859035319	-0.222068786621094				0.648602385380094	-0.600771586100262				25.5723	25.5691	25.2292	24.9968	24.0987	25.4728
Putative ABC-type transport system ATPase component	STM14_0600	sfbA	STM0510	4	17	4.49	2.17	0.00698	STM14_0600	29.848	381	11	42	42	11	7	8	7	11	11	10	0	74.101	0	0		2.96302294918901	0.958353042602539	+			2.96302294918901	0.958353042602539	+			26.7192	26.7647	26.908	27.5638	27.8909	27.8123
tRNA 2-selenouridine synthase (EC 2.9.1.-) (Selenophosphate-dependent tRNA 2-selenouridine synthase)	STM14_0603	ybbB	STM0513	25	24	0.963	-0.0542	1	STM14_0603	41.328	383	14	45.3	45.3	14	13	13	8	11	11	14	0	29.76	0	0		1.35332340433219	0.354001998901367				1.35332340433219	0.354001998901367				28.038	27.7695	27.7398	28.0926	28.165	28.3517
Ureidoglycolate lyase (EC 4.3.2.3) (Ureidoglycolatase)	STM14_0605	allA	STM0515	10	19	1.93	0.948	0.269	STM14_0605	18.138	384	6	45	45	6	0	1	1	5	5	6	0	15.551	3	0	SI_AvsB_Exclusively in B						2.29695174370307	1.91827011108398	+	+		24.7018	24.1894	23.5325	26.0636	25.9544	26.1605
DNA-binding transcriptional repressor AllR	STM14_0606	allR	STM0516	61	84	1.39	0.471	0.419	STM14_0606	29.219	385	12	46.3	46.3	12	11	10	10	11	12	12	0	151.18	0	0		1.36579117692192	0.38703727722168				1.36579117692192	0.38703727722168				29.2325	29.4604	29.5399	29.8747	29.9103	29.609
Allantoinase (EC 3.5.2.5) (Allantoin-utilizing enzyme)	STM14_0613	allB	STM0523	1	3	2.28	1.19	0.779	STM14_0613	49.886	387	19	67.3	67.3	19	1	0	0	16	16	16	0	188.92	3	0	SI_AvsB_Exclusively in B						4.05579826421654	5.22305679321289	+	+	+	23.0972	24.0721	24.0552	28.9594	29.0441	28.8902
Glycerate kinase II	STM14_0615	glxK	STM0525	3	2	0.68	-0.556	1	STM14_0615	39.021	388	6	23	23	6	2	1	1	3	4	4	0	40.399	3	0	SI_AvsB_Exclusively in B						2.0563743501291	1.52582613627116	+	+		23.6421	22.8881	23.9312	25.1379	25.0145	24.8865
Uncharacterized protein	STM14_0616	ylbA	STM0526	14	20	1.48	0.561	0.665	STM14_0616	28.914	389	7	40.2	40.2	7	7	7	6	6	7	7	0	95.712	0	0		4.12129600681995	1.97850227355957	+	+	+	4.12129600681995	1.97850227355957	+	+		28.0452	28.2484	28.0032	29.932	30.2457	30.0547
Allantoate amidohydrolase	STM14_0617	allC	STM0527	3	7	2.59	1.37	0.492	STM14_0617	45.396	390	24	66.9	66.9	24	5	11	4	21	22	22	0	184.39	0	0		2.71300002100437	4.43368021647136	+	+	+	2.71300002100437	4.43368021647136	+	+	+	25.6517	26.746	24.6591	29.9573	30.0691	30.3315
Ureidoglycolate dehydrogenase	STM14_0618	allD	STM0528	1	5	6.66	2.74	0.153	STM14_0618	38.043	391	10	36.7	36.7	10	1	1	2	7	8	9	0	57.055	3	0	SI_AvsB_Exclusively in B						3.07445204093906	3.66694005330404	+	+	+	23.2302	23.8295	24.6132	27.4114	27.6099	27.6524
Putative cytoplasmic protein	STM14_0620	ylbE	STM0530	0	0	NaN	NaN	NA	STM14_0620	44.982	392	5	12.9	11.2	4	0	0	0	2	2	3	0	6.3388	3	1	SI_AvsB_Exclusively in B						2.07918801829398	-1.88723436991374	+	+		25.3488	25.3507	25.8515	24.0897	22.9399	23.8597
N5-carboxyaminoimidazole ribonucleotide synthase (N5-CAIR synthase) (EC 6.3.4.18) (5-(carboxyamino)imidazole ribonucleotide synthetase)	STM14_0623	purK	STM0533	12	23	1.94	0.954	0.214	STM14_0623	39.141	393	9	40.8	40.8	9	7	7	4	9	8	5	0	93.771	0	0		2.95637594602121	0.844008763631184	+			2.95637594602121	0.844008763631184	+			26.6524	26.5387	26.5764	27.6183	27.3042	27.3771
N5-carboxyaminoimidazole ribonucleotide mutase (N5-CAIR mutase) (EC 5.4.99.18) (5-(carboxyamino)imidazole ribonucleotide mutase)	STM14_0624	purE	STM0534	5	6	1.28	0.359	0.923	STM14_0624	17.794	394	6	65.7	65.7	6	3	4	5	6	5	5	0	159.55	0	0		3.56300105538002	0.937288920084633	+			3.56300105538002	0.937288920084633	+			27.6248	27.6657	27.4397	28.4886	28.4701	28.5834
Peptidyl-prolyl cis-trans isomerase (EC 5.2.1.8)	STM14_0626	ppiB	STM0536	173	190	1.1	0.139	0.944	STM14_0626	18.14	396	10	53.7	53.7	10	10	10	10	10	10	10	0	84.25	0	0		2.64975007963168	0.632450103759766				2.64975007963168	0.632450103759766				32.7344	32.6567	32.674	33.153	33.4492	33.3603
Cysteine--tRNA ligase (EC 6.1.1.16) (Cysteinyl-tRNA synthetase)	STM14_0627	cysS	STM0537	204	218	1.07	0.0921	1	STM14_0627	52.256	397	25	65.7	65.7	25	21	22	22	22	24	23	0	208.24	0	0		0.531916657997332	0.21259880065918				0.531916657997332	0.21259880065918				30.3198	30.5514	30.0936	30.3501	30.7495	30.503
Putative inner membrane protein	STM14_0629	STM14_0629	STM0539	1	2	1.87	0.903	0.776	STM14_0629	15.296	398	4	33.1	33.1	4	2	3	3	3	4	4	0	3.2869	0	0		0.608645144057123	0.297552108764648				0.608645144057123	0.297552108764648				25.6833	25.2851	25.2201	26.0004	25.4366	25.6442
Bifunctional protein FolD	STM14_0632	folD	STM0542	47	53	1.13	0.171	0.94	STM14_0632	30.843	400	7	39.2	39.2	7	7	7	7	7	7	7	0	87.149	0	0		0.50971882498775	0.138690312703449				0.50971882498775	0.138690312703449				28.6718	28.6796	28.8618	29.0207	28.68	28.9285
Fimbrin	STM14_0635	fimA	STM0543	0	25	Inf	Inf	0.0000000000254	STM14_0635	18.231	401	3	27.2	27.2	3	1	1	1	2	3	3	0	10.009	3	0	SI_AvsB_Exclusively in B						1.22549397642542	2.5979798634847	+	+		22.7911	22.7789	25.6488	25.8041	26.7719	26.4367
Periplasmic chaperone	STM14_0637	fimC	STM0545	0	6	Inf	Inf	0.000539	STM14_0637	24.867	402	7	44.3	44.3	7	1	2	2	6	5	7	0	40.287	2	0	SI_AvsB_Exclusively in B		2.75770441691081				3.73339558227719	2.73029136657715	+	+	+	23.9583	24.2158	24.5555	26.8158	26.918	27.1867
Transcriptional regulator FimZ	STM14_0641	fimZ	STM0549	1	0	0.772	-0.373	1	STM14_0641	23.546	404	7	31.4	31.4	7	0	0	0	6	6	5	0	8.346	3	0	SI_AvsB_Exclusively in B						1.4552603507452	1.41867764790853	+			24.4706	23.4258	24.8279	25.3281	25.7906	25.8616
putative fimbrial protein	STM14_0644	fimW	STM0552	1	1	1.44	0.527	1	STM14_0644	23.436	405	4	17.2	17.2	4	0	1	0	3	3	4	0.0081271	1.5102	3	0	SI_AvsB_Exclusively in B						1.17807869727699	1.74537086486816	+			25.8042	23.9541	23.5701	26.1931	26.0164	26.355
Putative inner membrane protein	STM14_0650	STM14_0650	STM0557	9	11	1.23	0.294	1	STM14_0650	61.931	406	4	9.8	9.8	4	0	0	0	0	4	3	0	4.4539	3	1	SI_AvsB_Exclusively in B						0.0927408320965561	0.206012090047199				24.9012	23.8288	23.7209	22.964	25.1171	24.9878
Putative glycosyltransferase	STM14_0651	yfdH	STM0558	0	0	1.12	0.166	1	STM14_0651	34.839	407	5	20.5	17.5	4	1	1	1	1	4	4	0	22.865	1	2	SI_AvsB_Exclusively in A		1.06989288330078				0.0955380251575795	-0.412705103556316				27.0885	26.9634	24.3134	28.0959	23.8613	25.1701
Putative transcriptional regulator	STM14_0657	STM14_0657	STM0563	3	4	1.07	0.104	1	STM14_0657	31.125	408	6	26.4	26.4	6	6	6	5	3	5	4	0	7.7087	0	0		0.130349928514723	0.0557041168212891				0.130349928514723	0.0557041168212891				25.2351	24.8807	25.0235	24.9213	25.0596	25.3255
Pyridine nucleotide-disulfide oxidoreductase	STM14_0658	STM14_0658	STM0564	25	40	1.59	0.673	0.947	STM14_0658	47.617	409	20	59	59	20	14	14	17	8	9	9	0	167.12	0	0		3.88858982017529	-2.05229377746582	+	+	+	3.88858982017529	-2.05229377746582	+	+		29.5879	29.2844	29.4115	27.5871	27.217	27.3229
Putative DNA repair ATPase	STM14_0662	STM14_0662	STM0567	28	65	2.32	1.22	0.0297	STM14_0662	45.483	410	4	15.9	15.9	4	3	4	4	4	4	4	0	14.245	0	0		1.29511799591038	0.748515446980797				1.29511799591038	0.748515446980797				25.9632	25.7455	25.5599	26.9431	26.0978	26.4732
Uncharacterized protein	STM14_0664	ybdG	STM0569	14	70	5.02	2.33	0.00000628	STM14_0664	46.594	411	14	35.7	35.7	14	8	11	9	14	14	13	0	93.03	0	0		1.79158084166915	0.445074717203777				1.79158084166915	0.445074717203777				28.1026	28.2732	28.0087	28.4537	28.7251	28.5409
Putative phosphosugar isomerase	STM14_0668	STM14_0668	STM0572	4	2	0.447	-1.16	0.65	STM14_0668	36.727	412	9	33.8	33.8	9	5	4	4	7	9	9	0	63.214	0	0		4.16573603212881	2.35698382059733	+	+	+	4.16573603212881	2.35698382059733	+	+		26.6333	26.3619	26.1707	28.7055	28.7253	28.8059
Putative inner membrane protein	STM14_0669	STM14_0669	STM0573	4	1	0.219	-2.19	0.344	STM14_0669	38.197	413	5	26.2	26.2	5	1	1	1	4	5	3	0	8.9804	3	0	SI_AvsB_Exclusively in B						2.03291055196093	1.51208941141764	+	+		25.4675	24.5182	24.7239	26.3622	26.2004	26.6832
Putative PTS system mannose-specific enzyme IIAB	STM14_0672		STM0576	ND	ND	NA	NA	NA	STM14_0672	16.82	414	4	34	34	4	0	1	0	4	3	4	0	30.816	3	0	SI_AvsB_Exclusively in B						1.431257308338	2.54798062642416	+	+		23.6687	25.77	23.0891	26.8083	26.4322	26.9312
Dihydropteridine reductase	STM14_0674	nfnB	STM0578	11	37	3.33	1.74	0.00189	STM14_0674	23.955	415	19	72.4	72.4	19	10	13	9	17	19	19	0	225.9	0	0		3.48849069680604	3.49445533752442	+	+	+	3.48849069680604	3.49445533752442	+	+	+	28.2882	29.0974	28.1726	31.8416	32.1105	32.0895
Uncharacterized protein	STM14_0675	ybdF	STM0579	10	15	1.57	0.65	0.629	STM14_0675	14.186	416	6	58.2	58.2	6	4	4	5	4	6	6	0	26.07	0	0		0.995082743018407	0.514874140421547				0.995082743018407	0.514874140421547				26.1063	25.8448	25.9995	26.1138	26.9108	26.4707
Putative regulatory protein	STM14_0676	STM14_0676	STM0580	24	28	1.19	0.256	0.859	STM14_0676	21.917	417	7	50.8	50.8	7	5	5	4	6	4	5	0	30.626	0	0		1.70863668724791	0.288811365763344				1.70863668724791	0.288811365763344				25.1147	24.9778	25.214	25.3399	25.3771	25.456
Putative glutamate--cysteine ligase 2 (EC 6.3.2.2) (Gamma-glutamylcysteine synthetase 2)	STM14_0680	ybdK	STM0583	179	1	0.00759	-7.04	4.19E-27	STM14_0680	41.597	418	12	42.7	42.7	12	12	10	10	0	2	2	0	94.125	0	3	SI_AvsB_Exclusively in A						3.12084970073819	-4.80092938741048	+	+	+	29.3075	29.1915	29.0877	23.5851	25.3501	24.2488
Enterobactin synthase subunit F	STM14_0686	entF	STM0588	82	67	0.819	-0.288	1	STM14_0686	141.74	419	5	3.9	3.9	5	0	0	1	2	4	4	0	5.427	3	0	SI_AvsB_Exclusively in B						2.00607338697326	2.32096417744954	+	+		24.598	25.565	24.1078	27.5722	26.9827	26.6787
Iron-enterobactin transporter periplasmic binding protein	STM14_0692	fepB	STM0594	249	153	0.615	-0.7	0.521	STM14_0692	34.297	420	7	36.2	36.2	7	5	3	5	5	2	4	0	19.739	0	2	SI_AvsB_Exclusively in A		0.142860412597656				0.773061337980242	-1.58486111958822	+			25.9106	26.0579	25.8296	26.0756	22.833	24.135
Enterobactin synthase subunit E	STM14_0694	entE	STM0596	1	7	9.44	3.24	0.347	STM14_0694	59.255	421	3	6.3	6.3	3	0	1	1	1	3	3	0	8.7014	3	1	SI_AvsB_Exclusively in B						0.858631603009286	1.76280212402344	+			23.6392	24.4599	24.3531	24.0922	26.6099	27.0384
2,3-dihydro-2,3-dihydroxybenzoate synthetase	STM14_0695	entB	STM0597	2	8	4.67	2.22	0.32	STM14_0695	32.234	422	9	50.9	50.9	9	3	4	0	5	6	9	0	59.405	1	0		2.60476033607782	1.85597229003906	+	+		2.66857636979451	1.67297554016113	+	+		24.8197	24.3623	25.14	26.4469	26.3181	26.5759
Carbon starvation protein	STM14_0699	cstA	STM0600	1616	864	0.535	-0.903	0.064	STM14_0699	75.037	423	8	11.3	11.3	8	8	8	8	8	8	8	0	57.069	0	0		1.95466913696813	0.477354049682617				1.95466913696813	0.477354049682617				30.0128	29.9796	30.1002	30.3846	30.7076	30.4325
Putative aminotransferase	STM14_0702	ybdL	STM0603	9	2	0.247	-2.02	0.0983	STM14_0702	42.68	425	9	29.3	29.3	9	6	8	6	7	5	6	0	32.292	0	0		1.50427322271163	-0.525009155273438				1.50427322271163	-0.525009155273438				26.2094	25.7804	25.7682	25.2937	25.531	25.3583
Disulfide isomerase/thiol-disulfide oxidase	STM14_0706	dsbG	STM0607	29	27	0.912	-0.133	0.95	STM14_0706	27.435	427	18	77.8	77.8	18	12	15	16	13	13	14	0	120.33	0	0		2.74637195732971	-0.759187698364258	+			2.74637195732971	-0.759187698364258				30.7489	30.6993	30.6062	29.918	30.0919	29.7668
Alkyl hydroperoxide reductase subunit C	STM14_0707	ahpC	STM0608	340	557	1.64	0.714	0.17	STM14_0707	20.747	428	15	88.8	88.8	15	14	14	12	15	14	15	0	236.86	0	0		5.46204762730148	2.49980926513672	+	+	+	5.46204762730148	2.49980926513672	+	+	+	32.6792	32.8698	32.6543	35.216	35.2537	35.2331
Alkyl hydroperoxide reductase F52a subunit	STM14_0708	ahpF	STM0609	72	102	1.43	0.514	0.418	STM14_0708	60.62	429	27	60.7	60.7	27	21	21	19	25	27	26	0	258.7	0	0		5.84241895537367	1.61588287353516	+	+		5.84241895537367	1.61588287353516	+	+		29.7063	29.8098	29.7693	31.3722	31.4136	31.3473
Putative universal stress protein	STM14_0713	ybdQ	STM0614	285	282	0.991	-0.0134	1	STM14_0713	15.901	430	11	91.5	91.5	11	11	11	10	11	11	10	0	323.31	0	0		3.30013897738175	1.34132766723633	+	+		3.30013897738175	1.34132766723633	+	+		33.6082	33.5179	33.2839	34.7061	34.9846	34.7433
Putative dehydrogenase	STM14_0716	ybdR	STM0615	232	1	0.00572	-7.45	2.84E-30	STM14_0716	44.576	431	30	92	92	30	30	30	29	5	3	9	0	323.31	0	0		3.76516652199966	-9.40302276611328	+	+	+	3.76516652199966	-9.40302276611328	+	+	+	33.7996	33.1727	33.3598	24.1747	22.8219	25.1265
Regulator of nucleoside diphosphate kinase	STM14_0717	rnk	STM0616	75	31	0.408	-1.29	0.0179	STM14_0717	14.994	432	10	96.3	96.3	10	10	10	8	9	10	8	0	323.31	0	0		0.634919591174018	0.521049499511719				0.634919591174018	0.521049499511719				30.6951	30.962	29.9649	30.7459	31.4829	30.9562
Ribonuclease I	STM14_0718	rna	STM0617	75	99	1.32	0.401	0.511	STM14_0718	29.527	433	11	58.6	58.6	11	11	11	10	10	11	11	0	142.42	0	0		0.519315204608047	-0.186544418334961				0.519315204608047	-0.186544418334961				30.063	30.1829	29.868	29.5971	30.0081	29.9491
Lipid A palmitoyltransferase PagP (EC 2.3.1.251) (Lipid A acylation protein)	STM14_0731	pagP	STM0628	3	9	3.2	1.68	0.226	STM14_0731	22.199	435	4	28.4	28.4	4	2	1	1	1	4	3	0	10.655	3	1	SI_AvsB_Exclusively in B						0.46371489840979	0.792961120605469				24.3838	24.7353	23.0973	23.9719	25.8569	24.7665
Cold shock protein CspE	STM14_0732	cspE	STM0629	7411	8815	1.19	0.25	0.728	STM14_0732	7.4513	436	6	78.3	78.3	6	6	6	6	6	6	6	0	158.47	0	0		3.09055381207986	0.853224436442058	+			3.09055381207986	0.853224436442058	+			31.6008	31.6265	31.7925	32.6401	32.3927	32.5466
Putative hydrolase	STM14_0734	ybeM	STM0631	36	7	0.197	-2.34	0.000149	STM14_0734	28.372	437	12	57.6	57.6	12	11	11	10	4	4	5	0	74.741	0	0		4.62646662638734	-3.90065256754557	+	+	+	4.62646662638734	-3.90065256754557	+	+	+	28.4544	28.2284	27.9224	24.2733	24.176	24.454
Probable Sec-independent protein translocase protein TatE	STM14_0736	tatE	STM0632	75	82	1.09	0.12	1	STM14_0736	7.0843	438	2	32.8	32.8	2	2	1	1	1	1	1	0.0011429	2.3671	0	0		1.76725391778674	-0.760735829671223	+			1.76725391778674	-0.760735829671223				29.2275	29.1018	29.6323	28.7771	28.4405	28.4617
Lipoyl synthase (EC 2.8.1.8) (Lip-syn) (Lipoate synthase) (Lipoic acid synthase) (Sulfur insertion protein LipA)	STM14_0737	lipA	STM0633	22	42	1.93	0.951	0.13	STM14_0737	36.041	439	15	55.8	55.8	15	12	12	12	13	14	13	0	131.22	0	0		4.94390757008458	1.6837526957194	+	+		4.94390757008458	1.6837526957194	+	+		29.0308	29.2086	29.0493	30.8023	30.7259	30.8116
Putative DNA-binding transcriptional regulator	STM14_0739	ybeF	STM0634	141	3	0.0213	-5.55	0.0000000000000000157	STM14_0739	36.178	440	14	71.3	71.3	14	12	14	11	4	6	5	0	129.83	0	0		2.96154869080704	-3.41341590881348	+	+	+	2.96154869080704	-3.41341590881348	+	+	+	29.598	30.0308	29.3256	25.5507	26.696	26.4673
Octanoyltransferase (EC 2.3.1.181) (Lipoate-protein ligase B) (Lipoyl/octanoyl transferase) (Octanoyl-[acyl-carrier-protein]-protein N-octanoyltransferase)	STM14_0741	lipB	STM0635	6	9	1.66	0.73	0.812	STM14_0741	23.837	441	6	39	39	6	5	5	3	4	4	5	0	14.7	0	0		1.10834420508831	0.667329788208008				1.10834420508831	0.667329788208008				25.4175	26.037	25.1752	26.4438	26.1405	26.0475
UPF0250 protein YbeD	STM14_0743	ybeD	STM0636	119	119	1	-0.000134	1	STM14_0743	9.7991	442	3	55.2	55.2	3	2	2	3	3	2	3	0	34.451	1	0		0.613239933923836	0.64840857187907				0.633935545892101	2.1021556854248	+			27.9501	23.4638	27.7	28.2288	29.1442	28.0473
D-alanyl-D-alanine carboxypeptidase fraction A	STM14_0744	dacA	STM0637	68	128	1.88	0.911	0.0581	STM14_0744	44.456	443	25	72.5	72.5	24	22	19	19	18	20	22	0	194.18	0	0		0.369480001423913	-0.116132100423176				0.369480001423913	-0.116132100423176				30.3706	30.4489	30.3076	30.0112	30.4083	30.3592
Rare lipoprotein A	STM14_0746	rlpA	STM0638	70	44	0.628	-0.671	0.369	STM14_0746	39.108	444	12	35.7	35.7	12	12	12	10	9	11	11	0	151.28	0	0		1.89135050679585	-0.413105010986328				1.89135050679585	-0.413105010986328				29.6288	29.5706	29.7527	29.0916	29.3681	29.2531
Cell wall shape-determining protein	STM14_0747	mrdB	STM0639	7	6	0.824	-0.279	1	STM14_0747	40.532	445	3	10.5	10.5	3	3	3	1	2	3	2	0	3.4919	1	1		0.366496810592625	-0.104148864746094				0.329184527666927	-0.113323847452797				24.4381	24.5241	24.7655	24.6338	24.474	24.2799
Penicillin-binding protein 2	STM14_0748	mrdA	STM0640	9	17	1.95	0.964	0.287	STM14_0748	71.033	446	7	16	16	7	5	4	3	1	3	4	0	11.649	0	2	SI_AvsB_Exclusively in A		0.214490254720051				0.0181747823915801	0.0378068288167306				24.778	24.609	24.7171	25.8355	23.4662	24.9158
Ribosomal RNA large subunit methyltransferase H (EC 2.1.1.177) (23S rRNA (pseudouridine1915-N3)-methyltransferase) (23S rRNA m3Psi1915 methyltransferase) (rRNA (pseudouridine-N3-)-methyltransferase RlmH)	STM14_0749	ybeA	STM0641	5	11	1.99	0.991	0.337	STM14_0749	17.399	447	6	61.3	61.3	6	5	4	6	6	5	5	0	31.118	0	0		1.42562131275964	0.502896626790363				1.42562131275964	0.502896626790363				26.2971	26.7356	26.5127	26.8915	27.2254	26.9372
Threonine-phosphate decarboxylase	STM14_0752	cobD	STM0644	14	9	0.674	-0.569	0.628	STM14_0752	40.765	448	10	34.1	34.1	10	6	5	4	8	10	9	0	37.681	0	0		3.52989544168904	1.47878456115723	+	+		3.52989544168904	1.47878456115723	+	+		25.0068	25.3108	25.1409	26.578	26.8059	26.511
DNA polymerase III subunit delta	STM14_0754	holA	STM0646	37	56	1.52	0.601	0.416	STM14_0754	38.6	450	9	25.9	25.9	9	3	3	5	4	4	6	0	14.994	0	0		0.265416476564785	-0.08177884419759				0.265416476564785	-0.08177884419759				25.4861	25.444	25.723	25.5345	25.2966	25.5767
LPS-assembly lipoprotein LptE	STM14_0755	rlpB	STM0647	127	121	0.953	-0.07	1	STM14_0755	21.457	451	11	53.6	53.6	11	11	9	9	7	8	9	0	79.64	0	0		0.717610046601947	-0.486473083496094				0.717610046601947	-0.486473083496094				29.0554	28.8964	28.524	27.8117	28.6759	28.5288
Leucine--tRNA ligase (EC 6.1.1.4) (Leucyl-tRNA synthetase)	STM14_0756	leuS	STM0648	1092	830	0.76	-0.396	0.614	STM14_0756	105.6	452	54	68.8	68.8	54	46	48	49	45	49	49	0	323.31	0	0		0.242644356305546	-0.0492401123046875				0.242644356305546	-0.0492401123046875				32.7235	32.6216	32.5234	32.4965	32.6812	32.5431
Uncharacterized protein	STM14_0761	ybeL	STM0653	514	55	0.106	-3.23	0.0000000000000919	STM14_0761	18.41	453	13	82.2	82.2	13	13	13	13	11	11	11	0	323.31	0	0		2.76422140545034	-1.43813896179199	+	+		2.76422140545034	-1.43813896179199	+	+		33.4307	33.2757	33.2443	31.7334	31.6589	32.2439
Pyrimidine-specific ribonucleoside hydrolase RihA (EC 3.2.-.-) (Cytidine/uridine-specific hydrolase)	STM14_0769	rihA	STM0661	30	75	2.51	1.33	0.0143	STM14_0769	33.789	454	11	68.8	68.8	11	9	9	9	11	10	9	0	195.81	0	0		3.10345455383176	0.899926503499351	+			3.10345455383176	0.899926503499351	+			29.8538	30.04	29.7444	30.697	30.8597	30.7812
Glutamate/aspartate transporter	STM14_0770	gltL	STM0662	38	63	1.66	0.729	0.234	STM14_0770	26.606	455	11	46.5	46.5	11	10	10	10	11	11	11	0	205.68	0	0		3.5268529170299	0.907416661580402	+			3.5268529170299	0.907416661580402	+			29.2599	29.3612	29.4185	30.205	30.1807	30.3762
Glutamate/aspartate transporter	STM14_0771	gltK	STM0663	70	109	1.55	0.634	0.318	STM14_0771	24.777	456	2	7.6	7.6	2	2	2	2	2	2	1	0.0011433	2.3811	0	1		1.60367524479187	0.470111211140949				0.142646498004728	-0.29701042175293				24.7	24.8727	24.8789	25.3988	25.1758	22.9859
Glutamate/aspartate transporter	STM14_0772	gltJ	STM0664	263	214	0.814	-0.296	0.779	STM14_0772	27.362	457	5	26.8	26.8	5	4	5	4	5	4	5	0	40.973	0	0		0.414093181417109	0.587905248006184				0.414093181417109	0.587905248006184				27.334	27.2824	26.4693	26.611	28.4363	27.8021
Glutamate and aspartate transporter subunit	STM14_0773	gltI	STM0665	15687	4163	0.265	-1.91	0.00000379	STM14_0773	34.088	458	22	70.1	70.1	22	21	22	21	21	21	22	0	323.31	0	0		1.27508458327552	0.899982452392578	+			1.27508458327552	0.899982452392578				31.9307	32.0963	32.8918	33.1166	33.0085	33.4936
Apolipoprotein N-acyltransferase (ALP N-acyltransferase) (EC 2.3.1.-)	STM14_0775	lnt	STM0666	51	78	1.53	0.61	0.359	STM14_0775	57.597	459	12	31.8	31.8	12	9	10	8	5	11	10	0	82.572	0	0		0.15275772027237	-0.117841720581055				0.15275772027237	-0.117841720581055				27.0647	26.97	26.9046	26.2962	27.0946	27.195
Putative transport protein	STM14_0776	ybeX	STM0667	191	172	0.904	-0.146	0.91	STM14_0776	33.299	460	17	72.6	72.6	17	13	15	14	13	15	15	0	320.17	0	0		0.683309477238254	-0.413379669189453				0.683309477238254	-0.413379669189453				29.8317	30.1298	29.5418	28.9881	29.633	29.6421
Endoribonuclease YbeY (EC 3.1.-.-)	STM14_0778	ybeY	STM0668	112	73	0.649	-0.623	0.279	STM14_0778	17.784	461	3	43.9	43.9	3	3	2	3	2	2	3	0	60.448	0	0		0.454470166070315	0.291681289672852				0.454470166070315	0.291681289672852				26.882	27.0107	26.8209	27.6451	27.2346	26.709
Putative phosphate starvation-inducible protein	STM14_0779	phoL	STM0669	593	293	0.495	-1.02	0.0298	STM14_0779	40.956	462	17	59	59	17	15	15	13	11	14	13	0	159.99	0	0		1.65375099682902	-0.232600529988606				1.65375099682902	-0.232600529988606				29.8815	29.8334	29.8612	29.5122	29.7279	29.6382
tRNA-2-methylthio-N(6)-dimethylallyladenosine synthase (EC 2.8.4.3) ((Dimethylallyl)adenosine tRNA methylthiotransferase MiaB) (tRNA-i(6)A37 methylthiotransferase)	STM14_0781	miaB	STM0670	116	73	0.628	-0.672	0.268	STM14_0781	53.715	463	25	65.8	65.8	25	18	17	15	22	24	22	0	323.31	0	0		3.59470712138222	1.12596066792806	+	+		3.59470712138222	1.12596066792806	+			28.3293	28.2028	28.5187	29.4828	29.4712	29.4748
2-octaprenyl-3-methyl-6-methoxy-1,4-benzoquinol hydroxylase	STM14_0782	ubiF	STM0671	210	52	0.245	-2.03	0.00000551	STM14_0782	42.496	464	13	47.1	47.1	13	11	11	10	8	10	11	0	113.73	0	0		1.82576010734349	-0.652058919270832				1.82576010734349	-0.652058919270832				28.5549	28.454	28.4859	27.5905	27.8178	28.1304
Asparagine synthetase B	STM14_0792	asnB	STM0680	30	37	1.24	0.31	0.845	STM14_0792	62.572	465	28	59.7	59.7	28	23	23	22	24	21	24	0	262.79	0	0		1.90554633015296	0.611867904663086				1.90554633015296	0.611867904663086				30.0435	30.0655	29.6959	30.3956	30.6231	30.6218
UMP phosphatase	STM14_0793	nagD	STM0681	71	58	0.819	-0.288	0.832	STM14_0793	27.119	466	11	70.4	70.4	11	8	8	11	11	10	10	0	152.92	0	0		0.0810713404649907	0.0247294108072929				0.0810713404649907	0.0247294108072929				29.0855	29.2746	28.9406	29.1183	29.2104	29.0461
N-acetylglucosamine operon transcriptional repressor	STM14_0794	nagC	STM0682	108	56	0.522	-0.938	0.0916	STM14_0794	44.441	467	22	69	69	22	20	17	16	15	16	13	0	111.97	0	0		0.961481465932571	-0.28422737121582				0.961481465932571	-0.28422737121582				28.305	28.068	28.5046	28.1125	27.9166	27.9959
N-acetylglucosamine-6-phosphate deacetylase (EC 3.5.1.25) (GlcNAc 6-P deacetylase)	STM14_0795	nagA	STM0683	151	38	0.254	-1.98	0.0000243	STM14_0795	41.11	468	18	69	69	18	17	16	16	14	16	16	0	323.31	0	0		2.6781882682282	-0.852088928222656	+			2.6781882682282	-0.852088928222656	+			31.6413	31.355	31.4232	30.4631	30.7486	30.6514
Glucosamine-6-phosphate deaminase (EC 3.5.99.6)	STM14_0796	nagB	STM0684	241	19	0.0778	-3.68	0.00000000000000159	STM14_0796	29.632	469	15	76.3	76.3	15	15	15	14	13	15	13	0	323.31	0	0		3.29415857194428	-1.68210347493489	+	+		3.29415857194428	-1.68210347493489	+	+		33.3193	33.2994	32.9643	31.29	31.5622	31.6845
N-acetyl glucosamine specific PTS system components IIABC	STM14_0798	nagE	STM0685	190	145	0.762	-0.393	0.636	STM14_0798	68.489	470	19	42.3	42.3	19	17	16	15	16	17	16	0	257.77	0	0		2.03594342862752	-0.342623392740883				2.03594342862752	-0.342623392740883				31.1369	31.1148	31.233	30.7688	30.9441	30.744
Glutamine--tRNA ligase (EC 6.1.1.18) (Glutaminyl-tRNA synthetase)	STM14_0799	glnS	STM0686	234	249	1.07	0.0917	1	STM14_0799	63.537	471	44	75.3	75.3	44	36	36	38	38	42	40	0	323.31	0	0		2.88765155668661	0.30200068155925				2.88765155668661	0.30200068155925				32.1052	32.1084	32.0376	32.3494	32.4444	32.3635
Putative lipoprotein	STM14_0803	ybfN	STM0688	11	83	7.55	2.92	0.00000181	STM14_0803	12.237	472	3	36.4	36.4	3	3	3	3	3	3	3	0	26.12	0	0		1.44837859377846	0.72206751505534				1.44837859377846	0.72206751505534				26.114	25.8414	26.4542	26.5657	26.9569	27.0532
Putative transcriptional regulator	STM14_0807	STM14_0807	STM0692	9	21	2.44	1.29	0.116	STM14_0807	33.402	473	5	33.8	33.8	5	3	3	2	4	3	4	0	51.149	0	0		2.34405202164322	1.07904561360677	+			2.34405202164322	1.07904561360677	+			25.6259	26.151	25.5915	26.7713	26.9293	26.905
Ferric uptake regulator	STM14_0808	fur	STM0693	136	184	1.35	0.437	0.507	STM14_0808	17.011	474	7	74	74	7	7	7	6	7	7	7	0	144.78	0	0		1.06986570359038	0.401837031046547				1.06986570359038	0.401837031046547				31.3867	31.41	31.4799	31.9826	31.4794	32.02
Flavodoxin FldA	STM14_0810	fldA	STM0694	86	109	1.26	0.333	0.557	STM14_0810	23.751	475	8	50.7	50.7	8	7	8	7	6	8	7	0	180.37	0	0		1.49231951711444	-0.335855484008789				1.49231951711444	-0.335855484008789				30.7494	30.7729	31.0244	30.5716	30.5659	30.4015
Uncharacterized protein	STM14_0813	ybfF	STM0696	17	24	1.37	0.457	0.606	STM14_0813	28.736	476	14	75.8	75.8	14	12	12	11	12	14	14	0	152.5	0	0		0.261475425417207	0.175883611043293				0.261475425417207	0.175883611043293				29.167	29.2205	28.4942	28.8808	29.2108	29.3177
Negative modulator of initiation of replication	STM14_0814	seqA	STM0697	92	74	0.805	-0.313	0.905	STM14_0814	21.482	477	12	64.9	64.9	12	12	10	11	11	12	12	0	168.9	0	0		0.848373039140979	0.213397979736328				0.848373039140979	0.213397979736328				29.7343	29.918	30.0844	30.2226	30.1338	30.0204
Phosphoglucomutase	STM14_0815	pgm	STM0698	216	146	0.677	-0.564	0.362	STM14_0815	58.089	478	40	78	78	40	37	38	34	34	34	36	0	323.31	0	0		0.995395103768823	-0.154997507731117				0.995395103768823	-0.154997507731117				33.4689	33.3268	33.2402	33.1469	33.2474	33.1766
Ornithine decarboxylase	STM14_0818	speF	STM0701	1	2	1.64	0.712	0.905	STM14_0818	82.43	479	32	67.8	65.8	31	2	14	0	26	29	30	0	323.31	2	0	SI_AvsB_Exclusively in B		3.68655268351237				2.34685593211131	5.50810241699219	+	+	+	24.1376	27.327	25.0517	30.8376	31.2435	30.9594
DNA-binding transcriptional activator KdpE	STM14_0821	kdpE	STM0702	49	19	0.397	-1.33	0.0338	STM14_0821	25.33	480	10	53.8	53.8	10	10	9	7	5	8	4	0	36.645	0	0		1.76405044513206	-1.15738741556804	+			1.76405044513206	-1.15738741556804	+			27.6366	26.8531	27.5645	25.9365	26.168	26.4775
Deoxyribodipyrimidine photolyase	STM14_0828	phrB	STM0709	20	5	0.237	-2.08	0.013	STM14_0828	53.675	481	14	48.4	48.4	14	12	10	12	2	2	3	0	86.143	0	2	SI_AvsB_Exclusively in A		-1.12264315287272				1.37289282972537	-2.09784380594889	+	+		27.8072	27.145	27.237	25.6387	23.9832	26.2738
GTP cyclohydrolase 1 type 2 homolog	STM14_0830	ybgI	STM0711	121	117	0.965	-0.0521	1	STM14_0830	26.945	482	13	77.3	77.3	13	12	11	10	13	13	12	0	214.26	0	0		3.95577359164029	0.602383295694985				3.95577359164029	0.602383295694985				30.8345	30.7872	30.8044	31.4831	31.392	31.3583
Putative carboxylase	STM14_0831	ybgJ	STM0712	41	35	0.837	-0.256	0.862	STM14_0831	24.088	483	6	39.9	39.9	6	6	6	6	4	6	6	0	55.878	0	0		0.229109281002372	-0.113554000854492				0.229109281002372	-0.113554000854492				28.0057	27.8517	27.4706	27.4662	27.852	27.6692
Putative carboxylase	STM14_0832	ybgK	STM0713	44	42	0.964	-0.0528	1	STM14_0832	34.459	484	12	53.5	53.5	12	9	10	7	10	10	8	0	66.877	0	0		1.11859771361709	-0.266774495442707				1.11859771361709	-0.266774495442707				29.1727	29.1629	28.8349	28.7598	28.8144	28.7961
Endonuclease 8 (DNA glycosylase/AP lyase Nei) (DNA-(apurinic or apyrimidinic site) lyase Nei) (Endonuclease VIII)	STM14_0847	nei	STM0728	26	46	1.75	0.809	0.212	STM14_0847	29.863	486	4	17.9	17.9	4	3	4	3	3	4	3	0	8.8562	0	0		0.154550448740119	0.104084650675457				0.154550448740119	0.104084650675457				26.6574	26.5705	26.276	26.4149	27.0514	26.3499
Citrate synthase	STM14_0849	gltA	STM0730	493	979	1.99	0.989	0.0387	STM14_0849	48.076	487	32	85.7	85.7	32	30	32	29	31	31	30	0	323.31	0	0		2.26410835977659	0.953365325927734	+			2.26410835977659	0.953365325927734	+			34.7918	34.9239	34.5406	35.6287	35.9649	35.5227
Succinate dehydrogenase flavoprotein subunit (EC 1.3.5.1)	STM14_0853	sdhA	STM0734	251	1270	5.05	2.34	0.0000000179	STM14_0853	64.461	489	42	81.1	81.1	42	40	39	38	41	41	39	0	323.31	0	0		3.4134722587372	0.919713338216148	+			3.4134722587372	0.919713338216148	+			34.5836	34.6132	34.4248	35.3453	35.4908	35.5447
Succinate dehydrogenase iron-sulfur subunit (EC 1.3.5.1)	STM14_0854	sdhB	STM0735	118	783	6.66	2.74	0.000000000114	STM14_0854	26.864	490	23	88.3	88.3	23	21	21	20	22	22	22	0	323.31	0	0		2.22717230303883	0.769629160563149	+			2.22717230303883	0.769629160563149				33.1656	33.3788	32.9808	33.7862	34.0858	33.9621
Alpha-ketoglutarate decarboxylase	STM14_0855	kgd	STM0736	764	3573	4.67	2.22	0.0000000438	STM14_0855	104.82	491	64	77	77	64	58	54	54	61	60	62	0	323.31	0	0		2.839492365	0.855425516764328	+			2.839492365	0.855425516764328	+			34.5317	34.5137	34.3124	35.1428	35.416	35.3654
Dihydrolipoyllysine-residue succinyltransferase component of 2-oxoglutarate dehydrogenase complex (EC 2.3.1.61) (2-oxoglutarate dehydrogenase complex component E2)	STM14_0856	sucB	STM0737	304	1429	4.7	2.23	0.0000000902	STM14_0856	43.857	492	30	74.6	74.6	30	28	29	27	29	26	28	0	323.31	0	0		3.30215970185212	0.699695587158203	+			3.30215970185212	0.699695587158203				34.3691	34.4479	34.5819	35.1889	35.1975	35.1117
Succinyl-CoA ligase [ADP-forming] subunit beta (EC 6.2.1.5) (Succinyl-CoA synthetase subunit beta)	STM14_0857	sucC	STM0738	127	808	6.38	2.67	0.000000000593	STM14_0857	41.48	493	31	78.4	78.4	31	30	31	28	31	31	31	0	323.31	0	0		4.77412124199462	1.1826057434082	+	+		4.77412124199462	1.1826057434082	+	+		34.4767	34.5616	34.5276	35.7706	35.7159	35.6272
Succinyl-CoA ligase [ADP-forming] subunit alpha (EC 6.2.1.5)	STM14_0858	sucD	STM0739	53	420	7.99	3	0.00000000000441	STM14_0858	29.775	494	17	91.7	91.7	17	17	17	17	17	17	17	0	323.31	0	0		2.8506316112527	1.12511444091797	+			2.8506316112527	1.12511444091797	+			33.7826	34.0234	33.5955	34.8297	35.0654	34.8818
Cytochrome d terminal oxidase polypeptide subunit I	STM14_0861	cydA	STM0740	32	63	2	0.998	0.0554	STM14_0861	58.315	495	22	33.3	33.3	22	18	19	16	20	21	20	0	323.31	0	0		2.17396676970074	1.21342468261719	+			2.17396676970074	1.21342468261719	+			32.4289	32.4844	32.1403	33.1857	33.9093	33.5989
Cytochrome d terminal oxidase polypeptide subunit II	STM14_0862	cydB	STM0741	22	37	1.66	0.735	0.299	STM14_0862	42.364	496	4	7.4	7.4	4	3	4	3	4	4	4	0	7.5627	0	0		4.38213318950223	1.39612706502279	+	+		4.38213318950223	1.39612706502279	+	+		29.6514	29.7313	29.536	30.9531	31.1046	31.0495
Acyl-CoA thioester hydrolase YbgC	STM14_0866	ybgC	STM0744	10	13	1.28	0.361	0.836	STM14_0866	15.691	497	2	23.9	23.9	2	2	2	2	2	2	2	0	39.505	1	0		0.864772140939646	0.55956808725993				0.112665386587239	0.145042419433594				24.3185	23.8737	25.3397	24.9981	24.46	24.5089
Colicin uptake protein TolQ	STM14_0867	tolQ	STM0745	40	50	1.24	0.31	0.768	STM14_0867	25.571	498	6	22.6	22.6	6	5	5	5	4	5	4	0	12.659	0	0		0.0182423418477282	0.00648434956868371				0.0182423418477282	0.00648434956868371				25.9923	25.9486	26.1662	25.9703	26.2355	25.9208
Colicin uptake protein TolR	STM14_0868	tolR	STM0746	21	26	1.23	0.296	0.883	STM14_0868	15.477	499	3	20.4	20.4	3	2	2	2	2	3	2	0	3.2815	0	0		0.399247450406753	0.625757853190102				0.399247450406753	0.625757853190102				24.121	24.3949	24.7568	24.2928	24.5412	26.3161
Cell envelope integrity inner membrane protein TolA	STM14_0869	tolA	STM0747	30	31	1.02	0.0254	1	STM14_0869	41.865	500	7	25.1	25.1	7	2	4	4	3	4	4	0	65.733	1	0		0.161581326813131	0.262633641560871				0.50137824574428	1.23650868733724				25.8099	25.732	22.8493	25.3945	25.7771	26.9291
Protein TolB	STM14_0870	tolB	STM0748	580	446	0.77	-0.377	0.605	STM14_0870	46.148	501	20	60.2	60.2	20	20	19	20	20	20	20	0	323.31	0	0		1.96875316191687	-0.33516057332357				1.96875316191687	-0.33516057332357				32.5168	32.4443	32.2899	32.0355	32.1442	32.0657
Peptidoglycan-associated outer membrane lipoprotein	STM14_0871	pal	STM0749	513	598	1.17	0.222	0.887	STM14_0871	18.865	502	11	70.7	70.7	11	9	9	10	9	11	9	0	277.03	0	0		0.0588688824799918	0.0393581390380859				0.0588688824799918	0.0393581390380859				32.5405	32.2292	32.3228	31.9818	32.6573	32.5715
Uncharacterized protein	STM14_0872	ybgF	STM0750	94	117	1.24	0.313	0.681	STM14_0872	28.247	503	11	47.7	47.7	11	10	10	9	9	10	9	0	145.42	0	0		1.18616112144564	-0.248343149820961				1.18616112144564	-0.248343149820961				29.0706	29.0831	28.9684	28.6123	28.9107	28.854
Uncharacterized protein	STM14_0883	ybgS	STM0759	4003	6	0.00138	-9.5	4.79E-63	STM14_0883	13.33	504	6	83.6	83.6	6	5	6	5	5	5	5	0	323.31	0	0		4.06871473506613	-5.98969459533691	+	+	+	4.06871473506613	-5.98969459533691	+	+	+	35.609	35.25	36.1354	30.195	29.3145	29.5158
Phospho-2-dehydro-3-deoxyheptonate aldolase (EC 2.5.1.54) (3-deoxy-D-arabino-heptulosonate 7-phosphate synthase) (DAHP synthase) (Phospho-2-keto-3-deoxyheptonate aldolase)	STM14_0884	aroG	STM0760	337	288	0.854	-0.228	0.799	STM14_0884	43.16	505	16	53.7	51.9	15	14	14	15	14	15	14	0	275.57	0	0		0.763638253636066	0.130926132202148				0.763638253636066	0.130926132202148				30.9137	30.9233	31.0064	30.9389	31.1863	31.1109
Fumarate hydratase	STM14_0886	STM14_0886	STM0762	26	11	0.425	-1.24	0.0398	STM14_0886	30.83	506	10	43.4	43.4	10	1	2	1	6	9	8	0	52.662	2	0	SI_AvsB_Exclusively in B		0.832316716512043				1.39465813658834	2.18671607971191	+	+		24.5655	26.1287	23.6287	27.061	26.9422	26.8798
Putative cytoplasmic protein	STM14_0893	STM14_0893	STM0769	1	1	2.76	1.46	0.949	STM14_0893	25.639	507	3	33.2	33.2	3	1	0	1	1	3	3	0	8.7829	3	1	SI_AvsB_Exclusively in B						0.273487286869435	0.535702387491863				24.5409	23.6162	25.5756	24.5778	26.203	24.5591
2,3-bisphosphoglycerate-dependent phosphoglycerate mutase (BPG-dependent PGAM) (PGAM) (Phosphoglyceromutase) (dPGM) (EC 5.4.2.11)	STM14_0896	gpmA	STM0772	1108	340	0.307	-1.71	0.0000542	STM14_0896	28.493	508	18	73.6	73.6	18	18	18	18	18	17	16	0	323.31	0	0		2.15390112917257	-0.746590932210289	+			2.15390112917257	-0.746590932210289				35.1519	35.0781	34.7893	34.374	34.3368	34.0688
Aldose 1-epimerase (EC 5.1.3.3) (Galactose mutarotase)	STM14_0898	galM	STM0773	34	11	0.326	-1.62	0.0138	STM14_0898	38.547	509	18	74.3	74.3	18	16	16	17	15	17	18	0	228.95	0	0		2.25093451480916	0.340791066487633				2.25093451480916	0.340791066487633				30.3009	30.1126	30.2447	30.5852	30.5928	30.5026
Galactokinase (EC 2.7.1.6) (Galactose kinase)	STM14_0899	galK	STM0774	39	10	0.259	-1.95	0.00107	STM14_0899	41.301	510	16	57.1	57.1	16	15	15	16	15	16	15	0	203.6	0	0		1.12221777302641	-0.312020619710289				1.12221777302641	-0.312020619710289				30.8495	30.7745	30.897	30.7677	30.3416	30.4756
Galactose-1-phosphate uridylyltransferase (EC 2.7.7.12)	STM14_0900	galT	STM0775	24	8	0.323	-1.63	0.0265	STM14_0900	39.674	511	17	61.8	61.8	17	16	14	14	14	16	14	0	93.754	0	0		1.97733048768281	-0.476544062296547				1.97733048768281	-0.476544062296547				30.0387	29.769	29.7075	29.3763	29.3987	29.3105
UDP-galactose-4-epimerase	STM14_0901	galE	STM0776	79	26	0.335	-1.58	0.0018	STM14_0901	37.133	512	20	92.9	92.9	20	19	19	17	18	18	19	0	276.55	0	0		2.61919014876552	-0.673351287841797				2.61919014876552	-0.673351287841797				31.4836	31.2583	31.2508	30.5925	30.7822	30.5981
Putative molybdenum transport ATP-binding protein ModF	STM14_0904	modF	STM0778	33	32	0.983	-0.0247	1	STM14_0904	54.696	513	15	41.8	41.8	15	12	11	6	11	14	12	0	83.561	0	0		0.66794501587638	0.276384989420574				0.66794501587638	0.276384989420574				26.7027	26.746	26.4313	26.5936	26.9887	27.1268
DNA-binding transcriptional regulator ModE	STM14_0905	modE	STM0779	23	21	0.882	-0.182	0.916	STM14_0905	28.346	514	14	60.3	60.3	14	9	11	11	11	12	12	0	136.56	0	0		1.44151229930747	0.344595591227211				1.44151229930747	0.344595591227211				29.1427	29.3208	29.1208	29.5436	29.3792	29.6954
Molybdate transporter periplasmic protein	STM14_0907	modA	STM0781	8	16	2.1	1.07	0.307	STM14_0907	27.548	515	19	76.3	76.3	19	18	19	18	17	18	17	0	183.94	0	0		1.35552838904981	-0.258579889933266				1.35552838904981	-0.258579889933266				30.4478	30.6081	30.6931	30.4124	30.3306	30.2302
Molybdenum import ATP-binding protein ModC (EC 3.6.3.29)	STM14_0909	modC	STM0783	2	10	5.33	2.41	0.039	STM14_0909	39.055	516	9	41.5	41.5	9	7	8	8	5	7	7	0	133.14	0	0		1.24593695732976	-1.31296602884929	+			1.24593695732976	-1.31296602884929	+			28.3466	28.7267	27.3391	26.4314	26.6982	27.344
Phosphotransferase	STM14_0910	ybhA	STM0784	9	16	1.79	0.837	0.414	STM14_0910	30.119	517	11	72.4	72.4	11	0	1	0	11	8	9	0	145.6	3	0	SI_AvsB_Exclusively in B						4.5293580519727	5.07190704345703	+	+	+	24.4306	24.2152	23.6331	29.1704	29.2103	29.1139
6-phosphogluconolactonase (6-P-gluconolactonase) (EC 3.1.1.31)	STM14_0911	ybhE	STM0785	95	51	0.544	-0.879	0.115	STM14_0911	36.336	518	18	75.2	75.2	18	17	17	16	17	18	17	0	323.31	0	0		2.37205288202108	-0.764204661051437	+			2.37205288202108	-0.764204661051437				33.4289	33.4305	33.7731	32.7132	32.9053	32.7215
Pectinesterase (EC 3.1.1.11)	STM14_0912	ybhC	STM0786	16	39	2.49	1.32	0.0181	STM14_0912	45.907	519	14	47.5	47.5	14	10	11	12	14	11	11	0	176.24	0	0		1.82319277380954	0.609445571899414				1.82319277380954	0.609445571899414				29.6429	29.4406	29.6611	30.0251	30.4503	30.0975
Imidazolonepropionase (EC 3.5.2.7) (Imidazolone-5-propionate hydrolase)	STM14_0913	hutI	STM0787	190	154	0.811	-0.302	0.83	STM14_0913	44.628	520	16	63.9	63.9	16	12	12	14	15	13	14	0	262.02	0	0		0.686221107010014	0.137845993041992				0.686221107010014	0.137845993041992				29.5029	29.5042	29.3152	29.4642	29.6943	29.5773
Formimidoylglutamase (EC 3.5.3.8) (Formiminoglutamase) (Formiminoglutamate hydrolase)	STM14_0914	hutG	STM0788	78	54	0.688	-0.54	0.553	STM14_0914	34.357	521	20	62.9	62.9	20	18	17	15	15	16	16	0	176.91	0	0		0.0308993356805005	-0.0153535207112618				0.0308993356805005	-0.0153535207112618				29.3973	29.2594	28.9756	29.0096	29.3975	29.179
Histidine utilization repressor	STM14_0915	hutC	STM0789	26	45	1.71	0.77	0.197	STM14_0915	27.374	522	9	47.3	47.3	9	8	8	6	7	8	8	0	33.619	0	0		3.85390301327568	0.688909530639648	+			3.85390301327568	0.688909530639648				26.6942	26.6078	26.5536	27.3567	27.2709	27.2947
Histidine ammonia-lyase (Histidase) (EC 4.3.1.3)	STM14_0917	hutH	STM0791	186	29	0.154	-2.7	0.0452	STM14_0917	53.84	523	26	66.4	66.4	26	23	23	24	24	24	22	0	323.31	0	0		3.34367918963923	-0.582185109456379				3.34367918963923	-0.582185109456379				31.8525	31.7977	31.8157	31.2156	31.3407	31.1631
Putative kinase inhibitor protein	STM14_0918	ybhB	STM0792	88	19	0.212	-2.23	0.00000537	STM14_0918	17.072	524	9	75.9	75.9	9	9	8	8	5	6	4	0	171.09	0	0		4.34537677609653	-2.99586168924968	+	+	+	4.34537677609653	-2.99586168924968	+	+	+	31.2692	30.921	31.3363	28.219	28.0061	28.3138
UvrABC system protein B (Protein UvrB) (Excinuclease ABC subunit B)	STM14_0926	uvrB	STM0798	266	65	0.245	-2.03	0.00000744	STM14_0926	76.134	525	22	45.5	45.5	22	16	19	19	15	15	13	0	124.68	0	0		3.34965688379629	-0.769036610921223	+			3.34965688379629	-0.769036610921223	+			28.9932	28.9371	28.7717	28.1268	28.0841	28.184
Putative acyl-CoA dehydrogenase	STM14_1005	STM14_1005	STM0857	17	27	1.57	0.655	0.734	STM14_1005	43.991	563	4	15.8	15.8	4	2	1	1	2	3	4	0	10.237	3	1	SI_AvsB_Exclusively in B						0.547822361415828	2.00539525349935	+			23.3042	24.6301	24.8034	23.1547	27.8421	27.757
Putative glutathione S-transferase	STM14_1012	yliJ	STM0862	76	89	1.16	0.212	0.86	STM14_1012	23.692	564	17	71.2	71.2	17	14	14	15	15	17	17	0	323.31	0	0		1.63542660176716	0.49760627746582				1.63542660176716	0.49760627746582				31.6144	31.4547	31.2935	31.998	32.1036	31.7538
D-alanyl-D-alanine carboxypeptidase fraction C	STM14_1013	dacC	STM0863	185	47	0.252	-1.99	0.0000104	STM14_1013	43.664	565	25	71.2	69.5	24	22	22	21	22	22	23	0	277.22	0	0		2.24854330483976	-0.891960779825848	+			2.24854330483976	-0.891960779825848	+			31.594	31.4178	31.2125	30.2805	30.6919	30.5761
DNA-binding transcriptional repressor DeoR	STM14_1014	deoR	STM0864	17	30	1.75	0.81	0.183	STM14_1014	28.204	566	4	15.5	15.5	4	2	3	2	4	3	4	0	18.777	0	0		0.85035797387089	0.458046595255535				0.85035797387089	0.458046595255535				25.2706	25.2206	25.9294	25.9641	25.7405	26.0901
Putative hydrolase	STM14_1017	STM14_1017	STM0867	20	20	1.03	0.0396	1	STM14_1017	30.207	567	4	32.8	32.8	4	2	3	2	3	2	2	0	4.2864	1	1		1.32507118234448	1.58479404449463	+			0.811640080124403	1.45580291748047	+			24.6762	24.8864	23.2804	26.0244	24.4782	26.7078
Glutaredoxin 1	STM14_1023	grxA	STM0872	64	241	3.76	1.91	0.0000111	STM14_1023	9.9242	569	8	82.8	82.8	8	7	7	6	8	8	8	0	51.483	0	0		4.92816200774874	2.75025431315104	+	+	+	4.92816200774874	2.75025431315104	+	+	+	28.1846	28.478	28.4218	31.1975	31.1158	31.0218
Nitroreductase A	STM14_1025	mdaA	STM0874	19	21	1.09	0.118	1	STM14_1025	26.925	570	14	62.1	62.1	14	14	14	13	13	14	14	0	97.849	0	0		2.84726959661824	-0.645795186360676				2.84726959661824	-0.645795186360676				30.2162	30.1221	30.1541	29.3655	29.5725	29.617
Ribosomal protein S6--L-glutamate ligase (EC 6.3.2.-) (Poly-alpha-glutamate synthase) (Ribosomal protein S6 modification protein)	STM14_1026	rimK	STM0875	6	10	1.58	0.663	0.758	STM14_1026	32.293	571	6	23.7	23.7	6	1	2	1	3	4	4	0	13.509	2	0	SI_AvsB_Exclusively in B		0.09405517578125				0.849421204221567	0.543904622395832				23.4277	24.4194	24.0615	24.5326	24.3903	24.6174
Putrescine-binding periplasmic protein	STM14_1028	potF	STM0877	364	8	0.0216	-5.53	1.62E-27	STM14_1028	40.885	572	14	66.5	66.5	14	12	12	13	10	12	8	0	278.45	0	0		4.5247204872336	-2.4946657816569	+	+	+	4.5247204872336	-2.4946657816569	+	+	+	31.0334	30.938	30.6803	28.4198	28.4628	28.2851
Polyamine-transporting ATPase (EC 3.6.3.31)	STM14_1029	potG	STM0878	150	7	0.0472	-4.4	0.0000000000000000978	STM14_1029	41.973	573	7	30.5	30.5	7	7	6	5	2	2	1	0	20.559	0	2	SI_AvsB_Exclusively in A		-1.53655497233073				1.83644493432626	-2.3206532796224	+	+		27.4953	26.7864	26.102	24.1433	25.258	24.0205
Putative inner membrane protein	STM14_1036	STM14_1036	STM0885	1	1	1.34	0.423	1	STM14_1036	11.757	575	2	28.3	28.3	2	2	2	1	2	2	2	0	9.0284	3	0	SI_AvsB_Exclusively in B						1.60855536548443	1.54913075764974	+			24.3871	22.9775	23.5793	24.8703	25.3023	25.4187
Arginine transport system component	STM14_1039	artJ	STM0887	30	16	0.525	-0.929	0.391	STM14_1039	26.699	576	15	81.5	81.5	15	11	12	11	13	14	15	0	164.59	0	0		3.73500281054042	3.56616910298666	+	+	+	3.73500281054042	3.56616910298666	+	+	+	27.8963	28.5806	27.9806	31.4842	32.0225	31.6492
Arginine transporter permease subunit ArtQ	STM14_1041	artQ	STM0889	80	38	0.468	-1.1	0.0524	STM14_1041	26.411	578	3	16.8	16.8	3	2	2	2	2	3	2	0	5.9834	1	0		0.185219210677294	-0.11585521697998				0.185561779473933	0.16034444173177				23.964	24.6593	24.9259	24.3621	24.76	24.9081
Arginine transport system	STM14_1042	artI	STM0890	371	71	0.191	-2.39	0.000000031	STM14_1042	26.996	579	24	80.2	80.2	24	23	23	24	24	23	23	0	323.31	0	0		4.23835004897488	0.82266489664714	+			4.23835004897488	0.82266489664714	+			32.3534	32.3247	32.3949	33.1979	33.2415	33.1017
Arginine transporter ATP-binding subunit	STM14_1043	artP	STM0891	427	69	0.162	-2.63	0.000000000834	STM14_1043	26.933	580	6	42.6	42.6	6	5	5	6	4	6	6	0	111.74	0	0		0.242158641962904	0.137655893961586				0.242158641962904	0.137655893961586				28.5622	27.9448	28.47	28.5182	28.2415	28.6302
Putative transport protein YbjL	STM14_1044	ybjP	STM0892	9	5	0.498	-1	0.369	STM14_1044	18.81	581	9	72.5	72.5	9	8	8	9	7	8	8	0	122.92	0	0		2.73552991908008	-1.12032381693522	+			2.73552991908008	-1.12032381693522	+			31.4147	31.2904	31.3195	29.9366	30.2927	30.4343
UPF0145 protein YbjQ	STM14_1045	orfB	STM0930	58	28	0.486	-1.04	0.125	STM14_1045	11.437	582	5	39.3	39.3	5	4	5	4	3	4	3	0	13.693	0	0		1.95975222219673	-0.518034617106121				1.95975222219673	-0.518034617106121				29.2358	29.2351	29.3435	28.8671	28.5339	28.8593
Putative aminidase	STM14_1046	ybjR	STM0931	12	10	0.824	-0.279	0.91	STM14_1046	30.737	583	8	47.1	47.1	8	7	8	7	0	5	4	0	71.587	0	1		0.405022339169882	-0.487226486206055				0.699830762664809	-1.07827059427897				27.1858	26.8218	25.9175	24.3813	26.0768	26.2321
Putative nucleoside-diphosphate-sugar epimerase	STM14_1047	STM14_1047	STM0932	8	26	3.42	1.77	0.00475	STM14_1047	37.979	584	6	24.9	24.9	6	2	3	3	5	6	4	0	15.237	1	0		1.41952962159735	0.896047274271648	+			1.18890915936656	0.700047175089519				25.4549	24.912	24.8219	25.7585	25.4297	26.1007
L-threonine aldolase	STM14_1049	ltaA	STM0934	82	91	1.11	0.146	0.896	STM14_1049	36.353	585	22	68.5	68.5	22	19	17	16	19	17	19	0	92.457	0	0		3.63511508407	1.10531298319499	+			3.63511508407	1.10531298319499	+			28.8954	28.8138	28.6756	29.7859	29.9244	29.9905
Pyruvate dehydrogenase	STM14_1050	poxB	STM0935	302	1	0.00255	-8.62	5.53E-36	STM14_1050	61.683	586	25	59.6	59.6	25	25	25	24	11	14	14	0	323.31	0	0		4.80716442505934	-5.18397839864095	+	+	+	4.80716442505934	-5.18397839864095	+	+	+	33.3806	33.1112	33.1544	27.7163	28.0013	28.3767
Uncharacterized protein	STM14_1056	ybjD	STM0939	79	48	0.601	-0.734	0.284	STM14_1056	63.546	587	17	45.1	45.1	17	16	16	14	16	17	17	0	140.96	0	0		1.93202395120021	0.265851338704426				1.93202395120021	0.265851338704426				28.983	29.1051	28.9229	29.3084	29.2848	29.2154
Macrolide transporter subunit MacA	STM14_1058	ybjY	STM0941	35	70	2	1	0.0988	STM14_1058	40.805	588	13	46	46	13	9	8	8	9	10	12	0	81.954	0	0		0.558803515129327	0.187109629313152				0.558803515129327	0.187109629313152				27.4073	27.1584	26.9083	27.3904	27.371	27.2738
Macrolide export ATP-binding/permease protein MacB (EC 3.6.3.-)	STM14_1059	ybjZ	STM0942	61	58	0.963	-0.0546	1	STM14_1059	70.768	589	9	24.8	24.8	9	7	5	3	3	4	4	0	24.332	0	1		0.0040870433571004	-0.00412686665852746				0.1657584796125	-0.121924082438149				25.7962	25.6244	25.0868	25.1449	25.726	25.2707
Stress response protein	STM14_1062	cspD	STM0943	672	889	1.32	0.403	0.528	STM14_1062	7.8848	590	3	69.9	69.9	3	3	2	3	3	3	3	0	26.996	0	0		1.49962652978381	0.526196797688804				1.49962652978381	0.526196797688804				27.4919	27.1443	27.5935	28.1121	27.8678	27.8284
ATP-dependent Clp protease ATP-binding subunit	STM14_1064	clpA	STM0945	1612	1091	0.677	-0.563	0.363	STM14_1064	84.036	592	42	69.5	69.5	42	36	32	32	38	35	34	0	323.31	0	0		3.628701412186	0.762255986531574	+			3.628701412186	0.762255986531574	+			30.5242	30.5932	30.7155	31.4193	31.3371	31.3633
SlsA	STM14_1072	STM14_1072	STM0950	352	34	0.0956	-3.39	0.00000332	STM14_1072	24.164	593	9	59.6	42.2	7	7	6	6	5	6	5	0	208.62	0	0		4.60361017408856	-3.03604443868001	+	+	+	4.60361017408856	-3.03604443868001	+	+	+	32.249	31.9303	31.7997	28.9137	29.0223	28.9347
Putative cytoplasmic protein	STM14_1073	STM14_1073	STM0951	30	2	0.0637	-3.97	0.000000244	STM14_1073	31.379	594	7	60.1	60.1	7	4	5	6	3	5	5	0	62.53	0	0		1.43966335008888	-0.659891764322914				1.43966335008888	-0.659891764322914				26.5212	26.8618	27.2096	26.1478	26.3565	26.1088
Putative transcriptional regulator	STM14_1074	STM14_1074	STM0952	28	26	0.943	-0.0847	1	STM14_1074	33.83	595	9	40.9	40.9	9	5	5	4	6	4	5	0	33.69	0	0		0.366211481867668	-0.0812161763509138				0.366211481867668	-0.0812161763509138				26.2953	26.1849	26.4241	26.1758	26.3422	26.1426
Translation initiation factor IF-1	STM14_1075	infA	STM0953	6	9	1.59	0.673	0.647	STM14_1075	8.2495	596	4	69.4	69.4	4	4	4	4	3	4	4	0	97.99	0	0		0.263726370130859	-0.130715052286785				0.263726370130859	-0.130715052286785				30.7325	30.7517	30.2726	30.2445	30.4573	30.6631
Cysteine/glutathione ABC transporter membrane/ATP-binding component	STM14_1078	cydC	STM0956	29	108	3.74	1.9	0.0000556	STM14_1078	62.989	597	16	37.2	37.2	16	12	13	8	11	14	14	0	156.16	0	0		1.44327839979817	0.370662053426106				1.44327839979817	0.370662053426106				28.2109	28.3717	28.1454	28.4162	28.7185	28.7052
Cysteine/glutathione ABC transporter membrane/ATP-binding component	STM14_1079	cydD	STM0957	21	86	4.02	2.01	0.0000254	STM14_1079	64.809	598	13	28.6	28.6	13	10	9	10	9	11	11	0	77.752	0	0		1.59545516239767	0.460758209228516				1.59545516239767	0.460758209228516				28.2879	28.4255	28.7136	28.9311	29.0128	28.8655
Thioredoxin reductase (EC 1.8.1.9)	STM14_1080	trxB	STM0958	170	159	0.932	-0.101	1	STM14_1080	34.684	599	17	76.1	76.1	17	15	17	17	17	17	17	0	323.31	0	0		2.18542774552222	0.740414301554363	+			2.18542774552222	0.740414301554363				32.0115	32.0647	31.775	32.5123	32.8949	32.6653
Leucine-responsive transcriptional regulator	STM14_1083	lrp	STM0959	130	212	1.63	0.701	0.195	STM14_1083	18.857	600	15	64	64	15	14	14	15	15	14	15	0	102.95	0	0		4.30204596495302	1.05562655131022	+			4.30204596495302	1.05562655131022	+			31.7501	31.8184	31.7494	32.8361	32.7342	32.9144
DNA translocase FtsK	STM14_1084	ftsK	STM0960	290	404	1.39	0.475	0.394	STM14_1084	149.44	601	10	10.6	10.6	10	1	0	0	3	8	7	0	13.484	3	0	SI_AvsB_Exclusively in B						1.45810844859759	1.32231140136719	+			24.5126	24.0073	23.1079	25.1985	25.3579	25.0383
Outer-membrane lipoprotein carrier protein	STM14_1085	lolA	STM0961	112	124	1.11	0.151	0.896	STM14_1085	22.612	602	11	71.6	71.6	11	11	11	10	11	11	11	0	273.19	0	0		1.910009908814	0.215926488240562				1.910009908814	0.215926488240562				30.5802	30.5985	30.6238	30.8118	30.9026	30.7359
Recombination factor protein RarA	STM14_1086	ycaJ	STM0962	38	49	1.29	0.37	0.576	STM14_1086	49.572	603	23	72.3	72.3	23	19	20	15	19	21	19	0	169.35	0	0		1.19664999834763	0.286072413126629				1.19664999834763	0.286072413126629				28.5713	28.7841	28.8092	28.8927	28.9607	29.1694
Serine--tRNA ligase (EC 6.1.1.11) (Seryl-tRNA synthetase) (Seryl-tRNA(Ser/Sec) synthetase)	STM14_1088	serS	STM0963	124	110	0.881	-0.183	0.965	STM14_1088	48.58	604	31	84	84	31	27	27	29	29	29	28	0	323.31	0	0		2.41125952167475	0.384980519612625				2.41125952167475	0.384980519612625				32.3464	32.2052	32.1312	32.6347	32.6064	32.5967
Anaerobic dimethyl sulfoxide reductase subunit A	STM14_1089	dmsA	STM0964	8	13	1.71	0.772	0.532	STM14_1089	90.346	605	40	55	51.8	36	32	33	32	34	33	34	0	323.31	0	0		2.15110014844762	0.634572347005211				2.15110014844762	0.634572347005211				31.2346	31.2849	31.5719	31.9393	32.1328	31.923
Anaerobic dimethyl sulfoxide reductase subunit B	STM14_1090	dmsB	STM0965	1	1	1.51	0.596	1	STM14_1090	22.78	606	14	48.3	7.8	1	1	1	1	1	1	1	0	76.593	0	0		1.57542175288343	0.855622609456383	+			1.57542175288343	0.855622609456383				29.8102	29.9296	30.5454	31.0093	30.7521	31.0906
Pyruvate formate-lyase-activating enzyme (EC 1.97.1.4)	STM14_1096	pflA	STM0970	230	99	0.428	-1.23	0.0106	STM14_1096	30.25	608	19	77.7	77.7	19	18	16	16	15	16	13	0	135.74	0	0		2.3520847491638	-0.444094340006512				2.3520847491638	-0.444094340006512				30.2989	30.1099	30.3227	29.7339	29.8618	29.8034
SopD-like protein	STM14_1098	STM14_1098	STM0972	11	129	11.3	3.5	0.361	STM14_1098	37.782	609	18	49.8	49.8	18	10	13	11	15	17	17	0	87.017	0	0		2.06305405266751	1.45306205749512	+	+		2.06305405266751	1.45306205749512	+	+		27.2711	27.8239	28.1089	29.4756	28.8669	29.2206
Pyruvate formate lyase I	STM14_1099	pflB	STM0973	3693	436	0.118	-3.08	0.0000000000000515	STM14_1099	85.004	610	57	84.9	80.7	51	49	47	47	48	51	50	0	323.31	0	0		0.0120769836193289	0.00648371378580492				0.0120769836193289	0.00648371378580492				34.3572	34.3293	34.0004	33.9816	34.4434	34.2814
Putative cytoplasmic protein	STM14_1101	ycaO	STM0975	7	7	1.1	0.136	1	STM14_1101	65.342	612	9	25.4	25.4	9	6	4	5	5	7	7	0	26.243	0	0		1.54652009209256	0.381223042805988				1.54652009209256	0.381223042805988				25.7525	25.8728	25.546	25.9944	26.2073	26.1132
Putative inner membrane protein	STM14_1103	ycaP	STM0976	18	0	0.0163	-5.94	0.00000442	STM14_1103	26.058	613	3	14.3	14.3	3	2	3	3	1	0	0	0	6.0376	0	3	SI_AvsB_Exclusively in A						1.60101369888125	-1.61515553792318	+			25.4377	25.5566	25.6604	23.1627	24.7477	23.8988
Phosphoserine aminotransferase (EC 2.6.1.52) (Phosphohydroxythreonine aminotransferase)	STM14_1105	serC	STM0977	122	117	0.958	-0.0625	1	STM14_1105	39.832	614	22	65.5	65.5	22	21	20	21	21	20	20	0	279.66	0	0		2.09208739542572	0.630063374837238				2.09208739542572	0.630063374837238				31.2344	31.4262	31.2387	31.7426	32.1306	31.9163
3-phosphoshikimate 1-carboxyvinyltransferase (EC 2.5.1.19) (5-enolpyruvylshikimate-3-phosphate synthase)	STM14_1106	aroA	STM0978	22	20	0.896	-0.159	1	STM14_1106	46.131	615	15	45.4	45.4	15	13	13	12	13	13	11	0	140.15	0	0		0.316564741877628	-0.0905596415201835				0.316564741877628	-0.0905596415201835				30.8721	30.8723	31.0441	31.0283	30.8104	30.6781
Cytidylate kinase (CK) (EC 2.7.4.25) (Cytidine monophosphate kinase)	STM14_1109	cmk	STM0980	490	166	0.339	-1.56	0.000253	STM14_1109	24.783	616	11	72.2	72.2	11	10	11	11	9	10	9	0	184.36	0	0		2.27045915354321	-0.906777064005531	+			2.27045915354321	-0.906777064005531	+			30.3971	30.0844	30.0969	29.0878	29.2402	29.5301
30S ribosomal protein S1	STM14_1110	rpsA	STM0981	2144	1530	0.714	-0.486	0.508	STM14_1110	61.172	617	54	75.4	75.4	54	50	48	51	50	49	51	0	323.31	0	0		1.58069849755424	-0.0963935852050781				1.58069849755424	-0.0963935852050781				35.0456	35.0415	35.0501	34.8993	34.9957	34.953
Integration host factor subunit beta (IHF-beta)	STM14_1111	ihfB	STM0982	859	218	0.254	-1.98	0.00000252	STM14_1111	10.621	618	6	55.3	55.3	6	6	6	6	5	5	5	0	115.12	0	0		2.02205663285774	-0.792438507080078	+			2.02205663285774	-0.792438507080078				33.4874	33.3801	33.5869	33.0092	32.5514	32.5163
Lipid A export ATP-binding/permease protein MsbA (EC 3.6.3.-)	STM14_1113	msbA	STM0984	167	237	1.42	0.508	0.402	STM14_1113	64.339	619	20	45.9	45.9	20	20	20	17	16	17	15	0	171.67	0	0		0.904909587532082	0.190409978230793				0.904909587532082	0.190409978230793				29.2856	29.2502	29.1507	29.2453	29.4698	29.5427
Tetraacyldisaccharide 4'-kinase (EC 2.7.1.130) (Lipid A 4'-kinase)	STM14_1114	lpxK	STM0985	15	34	2.21	1.14	0.0991	STM14_1114	34.994	620	4	22.8	22.8	4	3	2	2	2	3	3	0	12.591	1	0		0.381382528427234	0.150020599365234				0.269102812543373	0.0917243957519531				24.6492	24.3693	24.6842	24.5527	24.5803	24.8449
UPF0434 protein YcaR	STM14_1116	ycaR	STM0987	52	44	0.859	-0.219	0.98	STM14_1116	6.8558	621	6	93.3	93.3	6	6	6	5	5	5	5	0	50.509	0	0		1.58083483599003	-0.484225591023765				1.58083483599003	-0.484225591023765				30.6538	30.3026	30.5066	29.8274	30.1624	30.0205
3-deoxy-manno-octulosonate cytidylyltransferase (EC 2.7.7.38) (CMP-2-keto-3-deoxyoctulosonic acid synthase)	STM14_1117	kdsB	STM0988	42	27	0.639	-0.647	0.404	STM14_1117	27.432	622	17	75.8	75.8	17	14	14	12	13	13	14	0	115.89	0	0		2.01029578742863	-0.283992131551106				2.01029578742863	-0.283992131551106				30.0814	29.9309	29.8975	29.7032	29.7151	29.6395
Uncharacterized protein	STM14_1119	STM14_1119	STM0989	61	27	0.444	-1.17	0.037	STM14_1119	34.326	623	10	45.1	45.1	10	8	8	5	8	10	8	0	68.205	0	0		1.46657607898605	0.62981669108073				1.46657607898605	0.62981669108073				27.325	27.2415	26.8576	27.6297	27.6371	28.0467
Putative metallothionein SmtA	STM14_1121	smtA	STM0991	55	55	1	0.00145	1	STM14_1121	30.222	625	6	21	21	6	5	5	4	4	4	6	0	16.013	0	0		1.61997121636047	0.649943669637047				1.61997121636047	0.649943669637047				25.0666	25.5931	25.4376	26.0511	25.8339	26.1621
Chromosome partition protein MukF	STM14_1122	mukF	STM0992	54	55	1.01	0.0118	1	STM14_1122	50.46	626	22	59.1	59.1	22	19	19	16	21	22	20	0	122.83	0	0		2.53974364569525	0.383161544799805				2.53974364569525	0.383161544799805				28.2859	28.3805	28.457	28.8108	28.762	28.7002
Chromosome partition protein MukE	STM14_1123	mukE	STM0993	38	45	1.17	0.228	0.86	STM14_1123	26.973	627	12	53.4	53.4	12	10	11	9	9	12	11	0	109.02	0	0		2.06395462028156	0.456075668334961				2.06395462028156	0.456075668334961				28.6845	28.7322	28.7791	29.3594	29.1552	29.0495
Chromosome partition protein MukB (Structural maintenance of chromosome-related protein)	STM14_1124	mukB	STM0994	203	255	1.25	0.325	0.635	STM14_1124	170.04	628	88	66.1	66.1	88	69	73	70	79	76	77	0	323.31	0	0		1.36611161511937	0.235362370808922				1.36611161511937	0.235362370808922				31.755	31.7622	31.6409	31.8319	32.0751	31.9573
Uncharacterized protein	STM14_1125	ycbB	STM0995	127	63	0.496	-1.01	0.0582	STM14_1125	67.387	629	6	18.8	18.8	6	5	3	4	4	4	3	0	20.282	0	0		0.603719574294354	-0.200288136800129				0.603719574294354	-0.200288136800129				25.1108	24.9963	24.972	24.9428	24.5429	24.9927
Putative metallo-beta-lactamase	STM14_1127	ycbL	STM0997	49	163	3.31	1.73	0.000149	STM14_1127	23.737	630	11	75.8	75.8	11	9	9	10	9	11	10	0	171.61	0	0		3.82816029863684	1.6287784576416	+	+		3.82816029863684	1.6287784576416	+	+		28.7399	28.7939	28.5065	30.2171	30.4578	30.2517
Aromatic amino acid aminotransferase	STM14_1128	aspC	STM0998	97	199	2.06	1.04	0.0374	STM14_1128	43.521	631	36	78.3	78.3	36	33	31	30	33	35	34	0	323.31	0	0		4.90275377547503	1.0175298055013	+			4.90275377547503	1.0175298055013	+			32.5108	32.4728	32.4232	33.4407	33.5411	33.4775
Outer membrane protein F	STM14_1130	ompF	STM0999	64	378	5.91	2.56	0.00000000166	STM14_1130	40.047	632	8	27.3	25.3	7	5	6	2	3	5	5	0	56.677	0	0		0.356981595694828	0.224376042683918				0.356981595694828	0.224376042683918				26.3054	26.1184	25.9867	26.2058	26.841	26.0368
Asparagine--tRNA ligase (EC 6.1.1.22) (Asparaginyl-tRNA synthetase)	STM14_1132	asnS	STM1000	282	212	0.752	-0.41	0.556	STM14_1132	52.523	633	36	65.7	65.7	36	34	33	35	36	36	36	0	323.31	0	0		2.49580864764522	0.147291819254555				2.49580864764522	0.147291819254555				32.8183	32.8468	32.7808	32.9889	32.9462	32.9526
Putative leucine response regulator	STM14_1134	STM14_1134	STM1001	8	19	2.48	1.31	0.0937	STM14_1134	17.487	634	4	22.2	22.2	4	1	2	2	4	3	3	0	7.204	1	0		1.32808263016255	0.783868153889973				1.48274610009352	1.0567455291748	+			23.8997	24.8165	24.6202	25.7204	25.1513	25.6348
Nicotinate phosphoribosyltransferase (NAPRTase) (EC 6.3.4.21)	STM14_1139	pncB	STM1004	29	96	3.3	1.72	0.000395	STM14_1139	45.661	636	9	28.2	28.2	9	0	1	1	4	8	6	0	12.5	3	0	SI_AvsB_Exclusively in B						0.951452474411102	1.29269981384277	+			23.5333	24.2552	25.5914	26.155	25.5839	25.5191
Regulatory protein	STM14_1148	STM14_1148	STM2628	114	212	1.86	0.898	0.0597	STM14_1148	15.691	640	10	65.4	65.4	10	9	7	5	8	9	8	0	52.658	0	0		2.94501234429463	0.570735931396484				2.94501234429463	0.570735931396484				28.262	28.1727	28.2899	28.7294	28.9258	28.7816
Uncharacterized protein	STM14_1155	STM14_1155	STM2622	8	16	2.15	1.1	0.631	STM14_1155	11.307	641	8	69.8	69.8	8	7	8	8	8	8	8	0	32.018	0	0		4.08352539005466	1.7242603302002	+	+		4.08352539005466	1.7242603302002	+	+		28.5049	28.7847	28.6824	30.3062	30.5151	30.3236
Uncharacterized protein	STM14_1163	STM14_1163	STM1023	301	440	1.46	0.548	0.246	STM14_1163	12.074	642	4	56.2	56.2	4	3	3	2	3	3	3	0	145.91	0	0		1.6312575753658	1.29207992553711	+			1.6312575753658	1.29207992553711	+			27.362	27.7628	28.1659	28.9103	29.5926	28.664
Superoxide dismutase [Cu-Zn] (EC 1.15.1.1)	STM14_1184	sodC_1	STM1044	42	38	0.91	-0.136	1	STM14_1184	18.37	644	9	49.7	49.7	9	9	9	9	9	9	9	0	257.6	0	0		0.632784112486175	0.0649528503417969				0.632784112486175	0.0649528503417969				32.5913	32.7135	32.7017	32.6974	32.7817	32.7222
Uncharacterized protein	STM14_1197	STM14_1197	STM1055	57	64	1.13	0.171	1	STM14_1197	26.064	645	7	53.1	53.1	7	3	4	4	5	7	7	0	26.854	0	0		2.60381185247866	1.82153574625651	+	+		2.60381185247866	1.82153574625651	+	+		24.9255	25.6399	25.1887	27.3724	26.7831	27.0632
Aminopeptidase N	STM14_1199	pepN	STM1057	528	524	0.992	-0.0112	1	STM14_1199	103.92	646	50	63.3	63.3	50	45	44	40	37	43	44	0	323.31	0	0		0.939850504871589	-0.178981781005859				0.939850504871589	-0.178981781005859				32.5531	32.4556	32.3422	32.189	32.3995	32.2254
Dihydroorotate dehydrogenase (quinone) (EC 1.3.5.2) (DHOdehase) (Dihydroorotate oxidase)	STM14_1200	pyrD	STM1058	2	5	2.76	1.47	0.446	STM14_1200	36.739	647	17	58.9	58.9	17	14	15	14	14	15	17	0	101.99	0	0		1.56862311545647	0.181909561157227				1.56862311545647	0.181909561157227				28.7079	28.5627	28.591	28.7464	28.8147	28.8463
Putative iron-sulfur protein	STM14_1203	STM14_1203	STM1060	22	23	1.03	0.0471	1	STM14_1203	40.491	648	17	66.9	66.9	17	14	14	11	13	14	15	0	116.21	0	0		0.229501127325753	-0.0534343719482422				0.229501127325753	-0.0534343719482422				28.3853	28.2513	28.1976	28.1284	28.1795	28.3659
Ribosomal RNA large subunit methyltransferase K/L	STM14_1204	ycbY	STM1061	78	52	0.671	-0.575	0.46	STM14_1204	78.848	649	27	44.2	44.2	27	21	22	21	20	22	21	0	109.71	0	0		1.41434786786719	-0.251418431599934				1.41434786786719	-0.251418431599934				28.8186	28.6462	28.7331	28.6078	28.4511	28.3848
ABC transporter ATPase component	STM14_1205	uup	STM1062	37	28	0.774	-0.37	0.745	STM14_1205	72.19	650	21	44.7	44.7	21	18	19	15	17	18	14	0	223.98	0	0		1.57560477912914	0.339895248413086				1.57560477912914	0.339895248413086				28.6199	28.8024	28.829	29.1626	29.1665	28.9419
Paraquat-inducible protein B	STM14_1207	pqiB	STM1064	95	44	0.463	-1.11	0.027	STM14_1207	60.653	651	14	33.7	33.7	14	13	13	9	10	12	9	0	53.408	0	0		1.79667073046301	-0.63809140523275				1.79667073046301	-0.63809140523275				27.73	27.5434	27.6002	26.6968	27.1932	27.0693
Putative outer membrane protein	STM14_1208	ymbA	STM1065	13	8	0.592	-0.757	0.42	STM14_1208	20.605	652	5	50.8	50.8	5	5	5	5	4	5	5	0	71.604	0	0		1.19775163046661	-0.580458958943687				1.19775163046661	-0.580458958943687				27.9333	27.7486	27.8252	26.8441	27.3183	27.6032
Ribosome modulation factor (RMF)	STM14_1210	rmf	STM1066	9600	5719	0.596	-0.747	0.149	STM14_1210	6.5715	653	2	23.6	23.6	2	2	2	2	1	2	2	0	16.433	0	1		2.2574798630861	-1.94032382965088	+	+		1.97535933016084	-2.43596903483073	+	+		28.8085	28.3957	28.2555	25.0593	26.3268	26.7657
3-hydroxydecanoyl-[acyl-carrier-protein] dehydratase (EC 4.2.1.59) (3-hydroxyacyl-[acyl-carrier-protein] dehydratase FabA) (Beta-hydroxydecanoyl thioester dehydrase) (Trans-2-decenoyl-[acyl-carrier-protein] isomerase)	STM14_1211	fabA	STM1067	23	28	1.19	0.256	0.909	STM14_1211	19.047	654	9	47.7	47.7	9	9	9	9	9	9	9	0	53.784	0	0		1.57668575260538	0.618331909179688				1.57668575260538	0.618331909179688				30.3323	30.238	29.9098	30.5248	30.9039	30.9065
Putative protease	STM14_1212	lonH	STM1068	68	91	1.33	0.408	0.64	STM14_1212	65.575	655	18	44.7	44.7	18	15	16	16	16	16	15	0	122.96	0	0		1.00589129771574	-0.143574396769207				1.00589129771574	-0.143574396769207				28.3695	28.2141	28.1684	28.1406	28.0516	28.1291
Macrodomain Ter protein	STM14_1213	ycbG	STM1069	26	58	2.2	1.14	0.305	STM14_1213	17.8	656	9	63.3	63.3	9	7	7	8	8	9	8	0	84.082	0	0		0.710493558161122	0.338239669799805				0.710493558161122	0.338239669799805				28.5576	28.6321	28.0437	28.5214	28.8774	28.8494
Outer membrane protein A	STM14_1214	ompA	STM1070	3191	1928	0.604	-0.727	0.192	STM14_1214	37.515	657	25	72.9	72.9	25	25	24	23	24	23	22	0	323.31	0	0		2.78360197667868	-0.988061269124344	+			2.78360197667868	-0.988061269124344	+			36.0112	35.7943	35.8941	34.6859	34.9895	35.0601
Putative transporter	STM14_1218	yccS	STM1073	29	52	1.8	0.846	0.15	STM14_1218	81.428	658	7	17.9	17.9	7	4	6	5	4	5	4	0	17.056	0	0		0.62187591593892	-0.240346908569336				0.62187591593892	-0.240346908569336				25.0321	25.3944	24.8092	24.8548	24.7738	24.8862
Uncharacterized protein	STM14_1219	yccF	STM1074	11	27	2.38	1.25	0.124	STM14_1219	16.37	659	2	21.6	21.6	2	2	2	0	1	1	0	0	8.8721	1	3	SI_AvsB_Exclusively in A						0.213840819872269	-0.506109873453774				25.6613	25.7879	23.4791	25.3388	23.5033	24.5679
DNA helicase (EC 3.6.4.12)	STM14_1220	helD	STM1075	149	121	0.815	-0.295	0.779	STM14_1220	78.071	660	32	55.6	55.6	31	26	27	25	22	20	23	0	195.75	0	0		3.03544044242024	-0.666096369425453	+			3.03544044242024	-0.666096369425453				30.0972	30.036	29.9383	29.4418	29.3898	29.2417
Methylglyoxal synthase (MGS) (EC 4.2.3.3)	STM14_1221	mgsA	STM1076	32	58	1.82	0.862	0.1	STM14_1221	16.99	661	7	84.9	84.9	7	6	7	6	5	7	7	0	194.77	0	0		4.25083241661022	2.2497189839681	+	+	+	4.25083241661022	2.2497189839681	+	+		29.254	29.3406	29.0894	31.6659	31.3197	31.4476
Putative cytoplasmic protein	STM14_1223	STM14_1223	STM1078	170	42	0.248	-2.01	0.00000903	STM14_1223	14.908	662	10	90.6	90.6	10	10	10	9	8	9	9	0	134.81	0	0		2.77164345381866	-1.21241124471029	+	+		2.77164345381866	-1.21241124471029	+			32.5504	32.3314	32.2039	30.9006	31.2387	31.3092
Heat shock protein HspQ	STM14_1224	yccV	STM1079	133	65	0.493	-1.02	0.0307	STM14_1224	11.996	663	3	50.5	50.5	3	3	3	3	1	3	3	0	14.544	0	1		0.31300479650912	-0.535069465637207				0.611066860515098	-1.52404403686523	+			27.0251	26.8544	25.3928	22.9221	26.0211	25.7569
Ribosomal RNA large subunit methyltransferase I (EC 2.1.1.191) (23S rRNA m5C1962 methyltransferase) (rRNA (cytosine-C(5)-)-methyltransferase RlmI)	STM14_1225	yccW	STM1080	262	41	0.156	-2.68	0.000000000967	STM14_1225	51.368	664	21	54.7	54.7	21	17	17	15	18	19	16	0	147.8	0	0		1.03190323896184	0.102649688720703				1.03190323896184	0.102649688720703				28.3523	28.2376	28.3533	28.4028	28.4686	28.3798
Acylphosphatase (EC 3.6.1.7) (Acylphosphate phosphohydrolase)	STM14_1228	yccX	STM1083	7	7	0.943	-0.0852	1	STM14_1228	10.329	666	6	49.5	41.9	5	4	4	5	3	4	4	0	9.5787	0	0		3.2876250342276	-0.919654846191406	+			3.2876250342276	-0.919654846191406	+			28.2739	28.0519	28.0616	27.2991	27.1147	27.2147
Sulfurtransferase (EC 2.8.1.-)	STM14_1229	yccK	STM1084	26	28	1.05	0.0733	1	STM14_1229	12.3	667	3	28.4	28.4	3	3	3	1	3	2	3	0	14.491	1	0		1.94794726367561	0.788997650146484	+			1.17054564424818	1.2994073232015	+			25.293	25.2023	23.7164	26.2195	26.0381	25.8522
Secreted effector protein	STM14_1233	pipB	STM1088	1	9	6.29	2.65	0.265	STM14_1233	31.805	668	5	26.1	26.1	5	1	2	2	4	4	4	0	5.3076	2	0	SI_AvsB_Exclusively in B		0.250762939453125				0.705232905247273	0.533701578776043				24.5423	25.0531	24.7151	25.8358	24.7585	25.3172
Pathogenicity island-encoded protein C	STM14_1236	pipC	STM1090	1	2	3.91	1.97	0.443	STM14_1236	12.751	669	4	52.2	52.2	4	3	4	4	4	3	4	0	272.01	0	0		1.03983365725947	0.756358464558922				1.03983365725947	0.756358464558922				31.4555	31.0844	31.5028	32.7282	31.7182	31.8655
Secreted effector protein	STM14_1237	sopB	STM1091	1	4	4.91	2.3	0.558	STM14_1237	61.934	670	45	82.7	82.7	45	41	42	42	42	42	43	0	323.31	0	0		2.5472321249434	0.835765838623047	+			2.5472321249434	0.835765838623047	+			32.7434	33.0612	32.8793	33.8236	33.5528	33.8148
4-hydroxyphenylacetate catabolism	STM14_1247	hpaB	STM1099	13	14	1.09	0.129	0.978	STM14_1247	58.93	672	11	33.8	33.8	11	1	1	2	2	9	6	0	7.2833	3	0	SI_AvsB_Exclusively in B						1.47895657122041	2.24073346455892	+	+		25.3808	22.9859	24.3802	26.5606	26.6241	26.2844
4-hydroxyphenylacetate catabolism	STM14_1248	hpaR	STM1100	7	18	2.66	1.41	0.0947	STM14_1248	16.895	673	6	47.9	47.9	6	2	3	4	3	6	5	0	29.412	0	0		1.46001606635539	0.649694442749023				1.46001606635539	0.649694442749023				26.3236	26.3312	25.7442	26.6442	26.8365	26.8674
4-hydroxyphenylacetate catabolism	STM14_1250	hpaG	STM1101	42	259	6.13	2.62	0.00000000255	STM14_1250	47.2	674	17	55.9	55.9	17	5	9	6	15	14	15	0	134.88	0	0		4.96359328643714	2.69782702128092	+	+	+	4.96359328643714	2.69782702128092	+	+	+	26.5866	26.6792	26.6682	29.3908	29.4772	29.1595
4-hydroxyphenylacetate catabolism	STM14_1251	hpaE	STM1102	29	127	4.42	2.15	0.00000252	STM14_1251	53.039	675	23	67.2	67.2	23	7	10	8	22	23	22	0	323.31	0	0		3.15841281885843	3.70359420776367	+	+	+	3.15841281885843	3.70359420776367	+	+	+	26.7585	27.9755	27.0144	30.8332	31.2043	30.8216
4-hydroxyphenylacetate catabolism	STM14_1252	hpaD	STM1103	21	87	4.16	2.06	0.0000084	STM14_1252	31.916	676	5	20.1	20.1	5	1	1	0	3	4	4	0	23.77	3	0	SI_AvsB_Exclusively in B						1.72867491846135	1.88650449117025	+	+		24.7146	24.6721	23.2653	25.92	26.3497	26.042
4-hydroxyphenylacetate catabolism	STM14_1253	hpaF	STM1104	4	21	5.66	2.5	0.000407	STM14_1253	14.256	677	8	79.4	79.4	8	4	4	4	8	6	6	0	36.31	0	0		2.08466096501752	1.66273816426595	+	+		2.08466096501752	1.66273816426595	+	+		26.5139	25.9934	25.611	27.5769	28.1291	27.4005
Putative periplasmic protein	STM14_1259	STM14_1259	STM1109	2	8	3.49	1.8	0.136	STM14_1259	33.646	678	9	37.5	37.5	9	9	6	6	6	9	8	0	18.117	0	0		2.5916820757466	0.446132659912109				2.5916820757466	0.446132659912109				26.9449	26.9282	26.8214	27.2512	27.4383	27.3435
Curved DNA-binding protein	STM14_1264	cbpA	STM1112	282	76	0.27	-1.89	0.0000113	STM14_1264	34.693	679	17	58.2	58.2	17	16	16	15	15	17	14	0	197.82	0	0		1.63536035508643	-0.405012766520183				1.63536035508643	-0.405012766520183				30.6127	30.5486	30.873	30.3645	30.2783	30.1764
Glucose-1-phosphatase/inositol phosphatase	STM14_1270	agp	STM1117	25	28	1.11	0.151	1	STM14_1270	45.558	680	25	85.2	85.2	25	23	24	24	25	24	24	0	323.31	0	0		3.07619861726225	0.438088734944657				3.07619861726225	0.438088734944657				32.8683	32.9064	33.014	33.3836	33.3942	33.3252
Uncharacterized protein	STM14_1271	yccJ	STM1118	2053	116	0.0564	-4.15	0.00000000000113	STM14_1271	8.6896	681	7	73.3	73.3	7	7	7	7	6	7	7	0	108.24	0	0		4.02828313128231	-2.75234413146973	+	+	+	4.02828313128231	-2.75234413146973	+	+	+	33.0862	33.0776	32.8138	30.0505	30.5351	30.1349
NAD(P)H dehydrogenase (quinone) (EC 1.6.5.2) (NAD(P)H:quinone oxidoreductase)	STM14_1272	wraB	STM1119	2646	65	0.0245	-5.35	9.98E-33	STM14_1272	20.867	682	12	70.2	70.2	12	12	12	10	10	11	9	0	280.36	0	0		5.79946511880754	-3.46399180094401	+	+	+	5.79946511880754	-3.46399180094401	+	+	+	33.7231	33.5203	33.7678	30.245	30.192	30.1822
Putative cytoplasmic protein	STM14_1275	ymdF	STM1121	1363	12	0.00899	-6.8	0.0000000000000445	STM14_1275	5.744	683	2	21.8	21.8	2	2	2	2	2	2	2	0	81.481	0	0		3.53599929910451	-5.24852053324381	+	+	+	3.53599929910451	-5.24852053324381	+	+	+	33.8197	33.8937	34.9679	28.9033	28.6014	29.4311
Putative transcriptional repressor	STM14_1276	ycdC	STM1122	77	15	0.196	-2.35	0.00302	STM14_1276	23.805	684	3	13.2	13.2	3	1	1	1	1	3	2	0	3.2496	3	1	SI_AvsB_Exclusively in B						1.94851866150128	-1.47064654032389	+			25.4552	24.9615	24.4626	23.6784	23.1607	23.6283
Putative periplasmic protein	STM14_1277	STM14_1277	STM1123	21	47	2.19	1.13	0.0606	STM14_1277	14.132	685	9	65.6	65.6	9	9	8	9	8	8	8	0	106.91	0	0		1.72381358770362	0.381068547566731				1.72381358770362	0.381068547566731				30.4566	30.5833	30.677	31.0936	30.9379	30.8287
Major sodium/proline symporter	STM14_1281	putP	STM1125	13	16	1.21	0.277	0.924	STM14_1281	54.317	686	6	14.5	14.5	6	5	6	3	3	5	5	0	14.254	0	0		0.857155647477911	0.957908630371094	+			0.857155647477911	0.957908630371094				26.3994	25.9561	26.468	28.2085	26.8776	26.6112
Putative transcriptional regulator	STM14_1285	STM14_1285	STM1127	14	33	2.4	1.26	0.038	STM14_1285	31.855	687	7	38.2	38.2	7	6	7	5	5	6	5	0	24.82	0	0		3.06185196031729	0.554345448811848				3.06185196031729	0.554345448811848				26.0223	26.1328	26.1223	26.6179	26.5764	26.7461
Putative N-acetylmannosamine-6-phosphate 2-epimerase (EC 5.1.3.9) (ManNAc-6-P epimerase)	STM14_1290	STM14_1290	STM1129	1	3	3.35	1.75	0.533	STM14_1290	23.972	688	5	25.2	25.2	5	2	4	3	5	3	4	0	16.332	0	0		0.495862874951798	0.943203608194988				0.495862874951798	0.943203608194988				24.5334	24.598	26.7853	26.2374	25.6039	26.9051
Putative outer membrane protein	STM14_1294	STM14_1294	STM1131	0	2	6.03	2.59	0.495	STM14_1294	26.815	689	4	24.8	24.8	4	2	3	3	2	3	4	0	9.716	0	0		0.0885070604151475	-0.0909786224365234				0.0885070604151475	-0.0909786224365234				25.031	24.3771	25.3782	24.83	25.2186	24.4647
Putative dehydrogenase	STM14_1296	STM14_1296	STM1133	15	17	1.1	0.136	1	STM14_1296	40.106	691	15	59.2	59.2	15	14	13	12	11	15	12	0	282.46	0	0		0.619420735270482	0.193421045939129				0.619420735270482	0.193421045939129				30.2051	30.5178	30.2452	30.3319	30.5399	30.6767
Glyoxylate/hydroxypyruvate reductase A (EC 1.1.1.79) (EC 1.1.1.81) (2-ketoacid reductase)	STM14_1299	ycdW	STM1135	6	16	2.8	1.49	0.068	STM14_1299	35.034	692	16	68.6	68.6	16	14	12	13	14	16	15	0	239.86	0	0		2.61474643246643	1.88411712646484	+	+		2.61474643246643	1.88411712646484	+	+		29.3455	29.5498	28.7571	30.8206	31.2728	31.2114
Probable phosphatase YcdX (EC 3.1.3.-)	STM14_1300	ycdX	STM1136	132	86	0.653	-0.616	0.396	STM14_1300	26.905	693	15	84.5	84.5	15	13	12	14	13	12	13	0	59.303	0	0		2.35585778818943	-0.550217946370442				2.35585778818943	-0.550217946370442				30.6481	30.452	30.4071	29.9463	29.8523	30.058
Putative oxidoreductase component	STM14_1301	ycdY	STM1137	32	21	0.66	-0.599	0.488	STM14_1301	20.716	694	8	60.9	60.9	8	7	6	7	7	7	7	0	67.521	0	0		2.66835319599074	-0.889637629191082	+			2.66835319599074	-0.889637629191082	+			29.3692	29.3972	29.375	28.489	28.7101	28.2734
O-acetyl-ADP-ribose deacetylase (EC 3.5.1.-) (Regulator of RNase III activity)	STM14_1313	ymdB	STM1147	71	34	0.485	-1.04	0.0816	STM14_1313	19.196	695	11	91.6	91.6	11	10	11	11	11	11	10	0	323.31	0	0		3.20175708493104	-0.873661677042644	+			3.20175708493104	-0.873661677042644	+			30.6718	30.6431	30.6763	29.9588	29.7565	29.6549
Cardiolipin synthase C (CL synthase) (EC 2.7.8.-)	STM14_1314	ymdC	STM1148	139	58	0.419	-1.25	0.00689	STM14_1314	56.348	696	11	26.1	26.1	11	7	10	9	2	2	4	0	32.278	0	1		1.50929248477637	-1.35684172312419	+			1.85704658647637	-1.24072901407878	+			26.8178	26.7056	26.2053	25.5677	24.8768	25.5619
Glucans biosynthesis protein G	STM14_1317	mdoG	STM1150	272	199	0.733	-0.449	0.556	STM14_1317	57.848	697	33	62.8	62.8	33	31	31	31	28	31	30	0	321.56	0	0		3.35928271616665	-0.39531644185384				3.35928271616665	-0.39531644185384				32.0206	31.9604	31.9307	31.5244	31.6101	31.5912
Glucans biosynthesis glucosyltransferase H (EC 2.4.1.-)	STM14_1318	mdoH	STM1151	457	356	0.778	-0.362	0.661	STM14_1318	97.099	698	28	39.7	39.7	28	24	24	20	15	23	20	0	213.24	0	0		1.25165941399951	-0.589422225952148				1.25165941399951	-0.589422225952148				29.9382	29.6204	29.4588	28.7981	29.3875	29.0635
Uncharacterized protein	STM14_1320	msyB	STM1153	82	9	0.109	-3.2	0.0023	STM14_1320	14.397	699	6	62.1	62.1	6	6	6	5	2	3	3	0	323.31	0	0		2.79117211756287	-4.3742249806722	+	+	+	2.79117211756287	-4.3742249806722	+	+	+	31.672	33.1407	32.9837	28.3391	28.7474	27.5871
Lipid A biosynthesis lauroyltransferase (EC 2.3.1.241) (Kdo(2)-lipid IV(A) lauroyltransferase)	STM14_1323	htrB	STM1155	71	108	1.53	0.611	0.335	STM14_1323	35.213	700	7	38.2	38.2	7	6	7	5	4	6	6	0	90.692	0	0		0.333317356929794	0.221923192342125				0.333317356929794	0.221923192342125				27.2633	26.8984	26.3531	27.0172	27.2035	26.9598
Protein YceI	STM14_1325	yceI	STM1157	68	59	0.875	-0.193	0.877	STM14_1325	21.022	701	13	68.6	68.6	13	12	12	11	10	12	12	0	158.78	0	0		3.37720270033181	-1.27156702677409	+	+		3.37720270033181	-1.27156702677409	+	+		30.4679	30.3003	30.5617	29.0333	29.1419	29.34
N-methyl-L-tryptophan oxidase (MTOX) (EC 1.5.3.-)	STM14_1329	solA	STM1160	41	83	2	1	0.0969	STM14_1329	40.663	702	15	62.9	62.9	15	13	14	15	13	15	14	0	143.21	0	0		3.90061497667947	0.849742253621422	+			3.90061497667947	0.849742253621422	+			29.4283	29.5452	29.5811	30.4311	30.3101	30.3625
Dihydroorotase (DHOase) (EC 3.5.2.3)	STM14_1332	pyrC	STM1163	3	14	4.72	2.24	0.0227	STM14_1332	38.605	703	20	73.3	73.3	20	16	16	17	17	18	17	0	292.11	0	0		2.1469459448184	0.701224009195965				2.1469459448184	0.701224009195965				30.5949	30.7119	30.3809	31.0766	31.4115	31.3033
Uncharacterized protein	STM14_1333	yceB	STM1164	270	324	1.2	0.261	0.791	STM14_1333	20.62	704	8	53.8	53.8	8	6	5	8	6	5	7	0	101.19	0	0		0.765231754381921	-0.298373540242515				0.765231754381921	-0.298373540242515				28.8477	28.8059	28.4384	28.2342	28.6411	28.3217
Glutaredoxin 2	STM14_1334	grxB	STM1165	1444	485	0.336	-1.57	0.000245	STM14_1334	24.463	705	21	88.8	88.8	21	20	21	21	19	20	20	0	323.31	0	0		4.08335042352917	-1.51540120442709	+	+		4.08335042352917	-1.51540120442709	+	+		34.6417	34.3737	34.4548	32.8881	32.9809	33.0549
Ribosomal-protein-S5-alanine N-acetyltransferase	STM14_1336	rimJ	STM1167	96	83	0.87	-0.202	0.94	STM14_1336	22.607	706	5	26.8	26.8	5	4	4	4	5	5	5	0	19.256	0	0		2.7380424657706	0.984268188476563	+			2.7380424657706	0.984268188476563	+			26.2173	25.9337	25.9249	26.8483	27.1719	27.0085
UPF0502 protein YceH	STM14_1337	yceH	STM1168	74	87	1.17	0.229	0.947	STM14_1337	24.12	707	16	86	86	16	14	14	14	15	16	16	0	173.91	0	0		3.3385344198189	0.797529856363933	+			3.3385344198189	0.797529856363933	+			30.9427	31.0534	31.124	31.8997	31.7295	31.8835
Putative virulence protein	STM14_1338	mviM	STM1169	31	69	2.18	1.13	0.0453	STM14_1338	33.978	708	11	53.1	53.1	11	11	10	10	8	10	9	0	84.969	0	0		2.79818443388114	0.858112970987953	+			2.79818443388114	0.858112970987953	+			27.6088	27.7712	27.507	28.3477	28.6324	28.4812
Putative FlgK/FlgL export chaperone	STM14_1341	flgN	STM1171	56	6	0.114	-3.14	0.0000000329	STM14_1341	15.989	710	8	76.4	76.4	8	5	5	6	6	6	8	0	124.76	0	0		0.354463273666389	0.306577682495117				0.354463273666389	0.306577682495117				27.6047	28.6424	27.5497	28.1871	28.35	28.1794
Anti-sigma28 factor FlgM	STM14_1342	flgM	STM1172	23	2	0.088	-3.51	0.0852	STM14_1342	10.568	711	5	48.5	48.5	5	5	5	5	5	5	5	0	22.541	0	0		0.133139276776208	0.0689411163330078				0.133139276776208	0.0689411163330078				27.2152	27.7339	27.4404	27.4556	27.7628	27.3779
Flagellar basal-body rod protein FlgC	STM14_1346	flgC	STM1175	1	0		-Inf	0.809	STM14_1346	13.982	713	5	66.4	66.4	5	4	5	5	4	4	4	0	34.315	0	0		1.51582826442783	-0.87567647298177	+			1.51582826442783	-0.87567647298177				26.0814	26.6843	26.6757	25.9508	25.3645	25.4991
Basal-body rod modification protein FlgD	STM14_1347	flgD	STM1176	3	0	0.185	-2.44	0.453	STM14_1347	23.987	714	6	48.7	48.7	6	6	5	5	6	4	4	0	70.52	0	0		0.337294674305578	-0.142882029215492				0.337294674305578	-0.142882029215492				26.8695	27.3272	27.2226	26.9084	27.2097	26.8726
Flagellar hook protein FlgE	STM14_1348	flgE	STM1177	3	2	0.664	-0.592	1	STM14_1348	42.21	715	14	60	60	14	13	13	13	12	12	13	0	320.5	0	0		2.98234690701613	-1.05433909098307	+			2.98234690701613	-1.05433909098307	+			30.662	30.9033	30.99	29.7571	29.9435	29.6918
Flagellar basal-body rod protein FlgG (Distal rod protein)	STM14_1350	flgG	STM1179	0	1	2.69	1.43	1	STM14_1350	27.77	716	6	34.2	34.2	6	6	6	5	5	6	6	0	186.05	0	0		2.61228559973366	-0.71269925435384	+			2.61228559973366	-0.71269925435384				28.0928	28.2673	28.0991	27.3473	27.616	27.3578
Flagellar L-ring protein (Basal body L-ring protein)	STM14_1351	flgH	STM1180	2	1	0.501	-0.997	0.936	STM14_1351	24.708	717	4	19.4	19.4	4	3	2	4	1	3	3	0	4.6512	0	1		2.16753159187242	-0.567510286966961				1.60802785151133	-0.779673258463543				24.991	24.7706	24.8984	23.6827	24.3454	24.2929
Flagellar hook-associated protein 1 (HAP1)	STM14_1354	flgK	STM1183	46	7	0.16	-2.64	0.00422	STM14_1354	59.109	719	30	70.7	70.7	30	26	27	28	27	23	23	0	323.31	0	0		1.52541458848986	-0.728989919026692				1.52541458848986	-0.728989919026692				30.6054	31.3297	30.9653	30.3734	30.2035	30.1366
Flagellar hook-associated protein FlgL	STM14_1355	flgL	STM1184	23	9	0.376	-1.41	0.0588	STM14_1355	34.175	720	16	74.1	74.1	16	13	15	13	10	15	13	0	192.44	0	0		0.944556148928475	-0.806477228800453				0.944556148928475	-0.806477228800453				29.6248	30.6235	30.1228	28.9534	29.8597	29.1385
Ribonuclease E (RNase E) (EC 3.1.26.12)	STM14_1357	rne	STM1185	101	287	2.84	1.51	0.000656	STM14_1357	119.4	721	62	67.9	67.9	62	57	55	58	56	57	60	0	323.31	0	0		0.197858489804209	0.0406392415364536				0.197858489804209	0.0406392415364536				32.7991	32.6577	32.8744	32.7644	32.9113	32.7774
Pseudouridine synthase (EC 5.4.99.-)	STM14_1359	rluC	STM1187	10	9	0.903	-0.147	1	STM14_1359	39.382	722	15	36.3	36.3	15	13	12	12	15	15	14	0	41.85	0	0		1.04245692759079	0.262563069661457				1.04245692759079	0.262563069661457				28.3283	28.2545	28.5802	28.7543	28.5297	28.6668
Maf-like protein YceF	STM14_1362	maf_1	STM1189	43	60	1.39	0.474	0.628	STM14_1362	21.492	724	11	65.5	65.5	11	10	10	9	8	10	10	0	159.3	0	0		3.6350985244586	0.998179753621422	+			3.6350985244586	0.998179753621422	+			30.1547	30.0264	30.1146	30.9915	31.2291	31.0698
Uncharacterized protein	STM14_1363	yceD	STM1190	222	201	0.905	-0.144	1	STM14_1363	19.188	725	4	26	26	4	4	4	3	2	4	4	0	13.06	0	0		0.0812781581947187	0.0384960174560547				0.0812781581947187	0.0384960174560547				28.2053	28.2018	27.8244	27.9037	28.1731	28.2703
50S ribosomal protein L32	STM14_1364	rpmF	STM1191	94	103	1.1	0.139	0.978	STM14_1364	6.4463	726	3	45.6	45.6	3	3	3	3	3	3	3	0	51.666	0	0		0.368589272714807	-0.238452911376953				0.368589272714807	-0.238452911376953				31.174	31.0021	31.3629	30.6935	30.6894	31.4407
3-oxoacyl-[acyl-carrier-protein] synthase 3 (EC 2.3.1.180) (3-oxoacyl-[acyl-carrier-protein] synthase III) (Beta-ketoacyl-ACP synthase III)	STM14_1366	fabH	STM1193	76	73	0.954	-0.0679	1	STM14_1366	33.523	728	18	75.7	75.7	18	17	17	17	17	17	15	0	323.31	0	0		0.203997944831487	0.061728795369465				0.203997944831487	0.061728795369465				30.7209	30.452	30.8415	30.6964	30.7646	30.7385
Malonyl CoA-acyl carrier protein transacylase (EC 2.3.1.39)	STM14_1367	fabD	STM1194	103	110	1.07	0.0983	1	STM14_1367	32.405	729	15	72.2	72.2	15	13	15	12	14	15	15	0	321.54	0	0		1.16171843686434	0.389368693033855				1.16171843686434	0.389368693033855				31.8093	31.8942	31.7927	31.9517	32.4867	32.226
3-ketoacyl-(Acyl-carrier-protein) reductase	STM14_1368	fabG	STM1195	220	174	0.793	-0.335	0.735	STM14_1368	25.545	730	12	64.3	64.3	12	11	10	12	11	11	10	0	323.31	0	0		3.04701031447616	0.481931050618492				3.04701031447616	0.481931050618492				32.0942	32.2434	32.1367	32.7026	32.6142	32.6032
Acyl carrier protein (ACP)	STM14_1369	acpP	STM1196	3523	5632	1.6	0.677	0.335	STM14_1369	8.6394	731	4	42.3	42.3	4	4	4	4	4	4	4	0	62.707	0	0		0.168484763893308	-0.0537478129068987				0.168484763893308	-0.0537478129068987				34.3693	34.3921	34.3024	34.1004	34.2952	34.5069
3-oxoacyl-[acyl-carrier-protein] synthase 2 (EC 2.3.1.179)	STM14_1370	fabF	STM1197	281	305	1.09	0.118	0.947	STM14_1370	42.952	732	21	85.2	85.2	21	18	18	18	17	20	21	0	323.31	0	0		1.06464102319733	0.135551452636719				1.06464102319733	0.135551452636719				32.1945	32.1394	32.3269	32.3571	32.3934	32.317
4-amino-4-deoxychorismate lyase	STM14_1371	pabC	STM1198	26	54	2.11	1.08	0.0551	STM14_1371	30.049	733	7	31.6	31.6	7	2	3	4	5	5	4	0	26.168	0	0		0.0171195154204475	0.0137996673583984				0.0171195154204475	0.0137996673583984				25.2466	25.1243	25.9754	25.5231	25.4523	25.4123
Thymidylate kinase (EC 2.7.4.9) (dTMP kinase)	STM14_1373	tdk_1	STM1200	44	65	1.49	0.577	0.448	STM14_1373	23.724	735	12	73.2	73.2	12	7	9	9	8	10	11	0	97.964	0	0		1.36027519344338	0.619396209716797				1.36027519344338	0.619396209716797				27.1844	27.891	27.3662	28.0642	28.1027	28.1329
DNA polymerase III subunit delta	STM14_1374	holB	STM1201	14	28	1.99	0.991	0.168	STM14_1374	36.843	736	6	25.4	25.4	6	4	5	4	3	4	5	0	16.083	0	0		0.423644035592656	0.314809799194336				0.423644035592656	0.314809799194336				25.2763	25.5489	25.159	26.2327	25.3754	25.3206
Putative metallodependent hydrolase	STM14_1375	ycfH	STM1202	229	16	0.0722	-3.79	0.00000000000000291	STM14_1375	29.821	737	13	64.9	64.9	13	11	10	13	10	12	12	0	70.827	0	0		1.74502230500511	0.236144383748371				1.74502230500511	0.236144383748371				27.9183	27.9178	28.0163	28.102	28.179	28.2798
Glucose-specific PTS system IIBC components	STM14_1377	ptsG	STM1203	140	30	0.215	-2.22	0.00000507	STM14_1377	50.497	738	19	48.6	48.6	19	19	19	17	12	17	15	0	226.65	0	0		3.09073332737461	-1.871644337972	+	+		3.09073332737461	-1.871644337972	+	+		31.4859	31.3397	31.0456	29.1142	29.4857	29.6563
Purine nucleoside phosphoramidase	STM14_1379	ycfF	STM1205	252	63	0.249	-2	0.00000799	STM14_1379	13.269	739	8	80.7	80.7	8	6	7	6	8	6	5	0	84.599	0	0		0.176886883484208	-0.0341192881266252				0.176886883484208	-0.0341192881266252				30.6454	30.5228	30.7052	30.5806	30.681	30.5094
Putative outer membrane lipoprotein	STM14_1380	ycfL	STM1206	84	28	0.339	-1.56	0.00409	STM14_1380	13.619	740	4	34.7	34.7	4	4	4	3	1	2	3	0	14.56	0	1		0.977102708242206	-1.56068197886149	+			1.38631932296066	-1.5648733774821	+			27.2954	25.9008	25.9785	24.8183	25.2975	24.3643
Penicillin-binding protein activator LpoB (PBP activator LpoB)	STM14_1381	ycfM	STM1207	97	39	0.399	-1.32	0.00883	STM14_1381	22.523	741	6	37.3	37.3	6	6	6	6	3	6	6	0	36.186	0	0		2.53571343041017	-1.13411076863607	+			2.53571343041017	-1.13411076863607	+			28.4921	28.5902	28.644	27.1051	27.6411	27.5778
Beta-hexosaminidase (EC 3.2.1.52) (Beta-N-acetylhexosaminidase) (N-acetyl-beta-glucosaminidase)	STM14_1383	nagZ	STM1209	110	53	0.484	-1.05	0.109	STM14_1383	37.697	742	17	60.4	60.4	17	15	16	15	14	15	14	0	223.04	0	0		0.572118402588523	-0.0826861063639335				0.572118402588523	-0.0826861063639335				30.314	30.3186	30.2031	30.1034	30.2835	30.2008
UPF0227 protein YcfP	STM14_1384	ycfP	STM1210	59	35	0.594	-0.751	0.226	STM14_1384	21.077	743	15	88.3	88.3	15	14	14	15	14	12	13	0	153.59	0	0		0.110756717450974	0.0250371297200545				0.110756717450974	0.0250371297200545				32.5896	32.4758	32.6622	32.5245	32.5562	32.7221
Respiratory NADH dehydrogenase 2	STM14_1385	ndh	STM1211	91	50	0.545	-0.877	0.143	STM14_1385	47.377	744	21	61.5	61.5	21	18	19	18	16	16	15	0	253.84	0	0		2.33936674996755	-0.746109644571941	+			2.33936674996755	-0.746109644571941				29.996	30.049	29.8874	29.0346	29.2074	29.452
Uncharacterized protein	STM14_1386	ycfJ	STM1212	9489	6216	0.655	-0.61	0.334	STM14_1386	18.835	745	4	38	38	4	4	4	2	1	1	1	0	68.013	1	3	SI_AvsB_Exclusively in A						0.432983299086985	-1.23277854919434				26.4863	26.3892	23.5985	23.3404	23.6525	25.7827
Putative transcriptional repressor	STM14_1387	ycfQ	STM1213	48	29	0.604	-0.728	0.335	STM14_1387	23.693	746	3	15.6	15.6	3	0	1	0	1	3	3	0	11.899	3	1	SI_AvsB_Exclusively in B						0.426573319548852	-0.473352432250977				23.6691	25.2526	24.2439	24.0984	23.9025	23.7446
Putative periplasmic protein	STM14_1389	ycfS	STM1215	121	27	0.224	-2.16	0.00000498	STM14_1389	34.583	748	8	31.2	29	7	5	6	3	4	5	6	0	23.916	0	0		0.442287903740983	-0.399369557698567				0.442287903740983	-0.399369557698567				25.534	26.0989	26.44	25.0661	25.9898	25.819
Transcription-repair-coupling factor (TRCF) (EC 3.6.4.-)	STM14_1391	mfd	STM1216	247	112	0.456	-1.13	0.019	STM14_1391	129.91	749	56	55.7	55.7	56	52	49	46	42	45	42	0	323.31	0	0		3.80502520357207	-0.988448460896809	+			3.80502520357207	-0.988448460896809	+			31.4366	31.2857	31.3572	30.3798	30.2697	30.4645
Outer membrane-specific lipoprotein transporter subunit LolC	STM14_1392	ycfU	STM1217	27	64	2.33	1.22	0.0176	STM14_1392	47.716	750	6	22.7	22.7	6	6	5	4	5	5	5	0	30.978	0	0		0.0701510140866504	0.0442231496175118				0.0701510140866504	0.0442231496175118				26.1539	26.0145	26.0656	25.7598	26.5093	26.0976
Lipoprotein-releasing system ATP-binding protein LolD (EC 3.6.3.-)	STM14_1393	lolD	STM1218	6	19	3	1.59	0.0644	STM14_1393	25.479	751	9	60.5	60.5	9	8	8	8	9	9	8	0	137.94	0	0		2.72391895356992	0.271068572998047				2.72391895356992	0.271068572998047				29.1738	29.1563	29.1797	29.4539	29.3723	29.4969
Outer membrane-specific lipoprotein transporter subunit LolE	STM14_1394	ycfW	STM1219	9	24	2.73	1.45	0.0374	STM14_1394	44.981	752	4	12.3	12.3	4	4	4	2	4	4	4	0	13.677	0	0		0.998487422099111	-0.405492782592773				0.998487422099111	-0.405492782592773				26.124	25.7712	26.097	25.3143	25.8426	25.6188
N-acetyl-D-glucosamine kinase (EC 2.7.1.59) (GlcNAc kinase)	STM14_1395	ycfX	STM1220	24	58	2.44	1.29	0.0224	STM14_1395	33.059	753	10	40.9	40.9	10	7	8	7	8	9	7	0	150.96	0	0		6.15515112087125	1.14465077718099	+	+		6.15515112087125	1.14465077718099	+	+		28.1157	28.117	28.1143	29.2186	29.2752	29.2871
NAD-dependent deacetylase	STM14_1396	cobB	STM1221	25	61	2.49	1.32	0.0163	STM14_1396	31.137	754	14	62.3	62.3	14	12	12	13	12	12	14	0	222.49	0	0		3.26499800214833	1.02294667561849	+			3.26499800214833	1.02294667561849	+			29.8499	29.584	29.8576	30.8203	30.6943	30.8458
Putrescine-binding periplasmic protein	STM14_1397	potD	STM1222	12	34	2.8	1.48	0.0128	STM14_1397	39.021	755	22	56.9	56.9	22	20	19	18	17	21	20	0	244.45	0	0		1.23358254782901	0.464639663696293				1.23358254782901	0.464639663696293				31.7322	31.7126	31.3372	31.8452	32.2661	32.0646
Secreted effector protein	STM14_1400	sifA	STM1224	482	630	1.31	0.385	0.959	STM14_1400	38.498	756	4	14	14	4	0	1	1	3	2	4	0	4.4397	3	0	SI_AvsB_Exclusively in B						2.27242232581843	2.56871096293132	+	+		24.0592	22.7352	24.1581	26.1334	26.127	26.3983
Spermidine/putrescine import ATP-binding protein PotA (EC 3.6.3.31)	STM14_1403	potA	STM1226	13	11	0.896	-0.158	1	STM14_1403	42.839	757	6	26.5	26.5	6	5	6	3	5	5	5	0	21.918	0	0		0.264893773738413	-0.149193445841473				0.264893773738413	-0.149193445841473				26.0068	26.3329	26.133	25.6017	26.2373	26.1861
Peptidase T (EC 3.4.11.4) (Aminotripeptidase) (Tripeptide aminopeptidase)	STM14_1404	pepT	STM1227	77	57	0.738	-0.439	0.573	STM14_1404	44.849	758	21	73.3	73.3	21	21	21	20	20	21	21	0	258.96	0	0		1.84902177729907	0.220171610514324				1.84902177729907	0.220171610514324				31.4674	31.3072	31.3369	31.6293	31.5769	31.5658
Putative cytoplasmic protein	STM14_1407	ycfD	STM1229	129	58	0.453	-1.14	0.0322	STM14_1407	42.589	759	9	33.5	33.5	9	8	7	6	8	8	7	0	131.5	0	0		1.82953787514211	-1.1185785929362	+			1.82953787514211	-1.1185785929362	+			29.7856	29.7499	29.1849	28.0971	28.749	28.5186
Virulence sensor histidine kinase PhoQ (EC 2.7.13.3) (EC 3.1.3.-) (Sensor histidine protein kinase/phosphatase PhoQ)	STM14_1408	phoQ	STM1230	103	129	1.26	0.332	0.661	STM14_1408	55.466	74	14	37.8	37.8	14	10	12	12	10	13	8	0	95.424	0	0		0.251865817250239	-0.145132064819336				0.251865817250239	-0.145132064819336				28.55	28.5493	28.0808	27.9726	28.2233	28.5487
Virulence transcriptional regulatory protein PhoP	STM14_1409	phoP	STM1231	125	150	1.2	0.261	0.699	STM14_1409	25.633	75	19	85.7	85.7	19	19	18	19	19	19	19	0	323.31	0	0		3.36094993823497	1.16356531778971	+	+		3.36094993823497	1.16356531778971	+			33.2729	33.4871	33.1897	34.3555	34.5631	34.5218
Adenylosuccinate lyase (ASL) (EC 4.3.2.2) (Adenylosuccinase)	STM14_1410	purB	STM1232	5	16	3.3	1.72	0.0501	STM14_1410	51.546	760	28	73.5	73.5	28	26	24	24	26	25	25	0	323.31	0	0		0.905582588148918	0.389092127482098				0.905582588148918	0.389092127482098				30.8291	30.9162	30.4306	30.9261	31.3728	31.0443
High frequency lysogenization protein HflD homolog	STM14_1411	ycfC	STM1233	9	23	2.7	1.43	0.0488	STM14_1411	23.128	761	8	61.4	61.4	8	5	5	6	7	6	5	0	75.927	0	0		1.85977869804891	0.83434232076009	+			1.85977869804891	0.83434232076009				27.1399	26.9275	26.6026	27.8542	27.4775	27.8413
tRNA-specific 2-thiouridylase MnmA (EC 2.8.1.-)	STM14_1412	trmU	STM1234	61	90	1.48	0.57	0.335	STM14_1412	40.87	762	16	59	59	16	15	13	12	14	16	15	0	179.04	0	0		1.68200346671764	0.382011413574219				1.68200346671764	0.382011413574219				29.5391	29.6725	29.3271	29.9335	29.8976	29.8535
Putative MutT-like protein	STM14_1413	ymfB	STM1235	23	14	0.64	-0.643	0.691	STM14_1413	17.436	763	8	81.7	81.7	8	8	8	4	5	8	7	0	60.792	0	0		1.71777795088294	-0.527959187825523				1.71777795088294	-0.527959187825523				27.7051	27.5091	27.7074	27.343	26.9251	27.0696
Isocitrate dehydrogenase [NADP] (EC 1.1.1.42)	STM14_1416	icdA	STM1238	1043	2405	2.31	1.21	0.00691	STM14_1416	45.831	765	41	81.5	81.5	41	32	37	36	40	41	41	0	323.31	0	0		4.13993202614553	1.62181981404623	+	+		4.13993202614553	1.62181981404623	+	+		34.6999	34.7564	34.7298	36.519	36.3415	36.1911
Uncharacterized protein	STM14_1428	STM14_1428	NA	206	196	0.954	-0.0677	1	STM14_1428	39.937	768	23	67	67	23	19	22	22	22	23	22	0	308.91	0	0		2.92720525339267	0.374340057373043				2.92720525339267	0.374340057373043				31.7902	31.8281	31.8463	32.1715	32.1379	32.2782
Putative regulator	STM14_1429	STM14_1429	NA	151	165	1.1	0.132	1	STM14_1429	17.382	769	7	45.8	45.8	7	6	5	7	7	6	6	0	88.444	0	0		0.32095642334782	-0.207745869954429				0.32095642334782	-0.207745869954429				28.1154	28.1525	27.5188	27.4813	28.0454	27.6366
Uncharacterized protein	STM14_1438	STM14_1438	NA	2	13	6.27	2.65	0.107	STM14_1438	7.6095	771	9	88.9	88.9	9	5	6	3	7	9	9	0	15.407	0	0		3.28791563943346	1.09227498372396	+			3.28791563943346	1.09227498372396	+			27.4888	27.6144	27.7786	28.7366	28.8246	28.5975
Uncharacterized protein	STM14_1449	STM14_1449	NA	4	10	2.6	1.38	0.26	STM14_1449	20.765	773	12	73.2	73.2	12	5	9	6	8	12	11	0	133.29	0	0		2.22987312249284	2.10111236572266	+	+		2.22987312249284	2.10111236572266	+	+		26.8329	27.5482	26.294	28.745	29.2617	28.9717
Uncharacterized protein	STM14_1454	STM14_1454	STM2610	69	28	0.409	-1.29	0.013	STM14_1454	14.84	774	7	60.2	13.5	1	1	1	1	1	1	1	0	94.527	0	0		3.886287331339	-1.79735946655273	+	+		3.886287331339	-1.79735946655273	+	+		29.8277	29.7393	29.9126	28.098	27.8083	28.1812
Major tail-like protein	STM14_1467	STM14_1467	STM2597	13	9	0.671	-0.576	0.536	STM14_1467	25.714	776	4	30	30	4	0	0	0	2	4	2	0	20.507	3	0	SI_AvsB_Exclusively in B						1.24708632517541	0.825344085693359				24.2507	23.523	24.5432	24.9157	24.8225	25.0548
Putative cytoplasmic protein	STM14_1486	STM14_1486	STM1239	25	10	0.389	-1.36	0.0202	STM14_1486	42.267	779	8	27.3	27.3	8	6	6	6	6	5	7	0	8.568	0	0		0.00306205711310828	0.0033696492513009				0.00306205711310828	0.0033696492513009				24.8969	25.7529	25.3202	25.4094	24.8383	25.7324
Putative envelope protein	STM14_1493	envE	STM1242	5	26	4.75	2.25	0.000719	STM14_1493	19.063	780	5	38.7	38.7	5	4	4	3	4	5	5	0	14.538	0	0		3.34942014213495	1.10135078430176	+			3.34942014213495	1.10135078430176	+			25.9099	25.6731	25.804	26.7439	27.0001	26.9469
Virulence membrane protein PAGC	STM14_1501	pagC	STM1246	40	7	0.162	-2.63	0.0000204	STM14_1501	20.183	781	7	51.4	51.4	7	7	7	6	6	5	7	0	171.66	0	0		2.31157843084003	-1.14798418680827	+			2.31157843084003	-1.14798418680827	+			29.6387	29.2237	29.817	28.6151	28.3394	28.281
Lysozyme inhibitor	STM14_1505	pliC	STM1249	1	13	8.58	3.1	0.0343	STM14_1505	12.575	782	3	32.5	32.5	3	3	3	2	2	3	3	0	43.11	0	0		0.565469495304622	2.0507386525472	+			0.565469495304622	2.0507386525472	+			30.5184	30.5065	25.8582	30.1589	31.5772	31.2992
Putative molecular chaperone	STM14_1509	STM14_1509	STM1251	327	3292	10.1	3.33	0.0015	STM14_1509	17.551	783	15	87.7	87.7	15	12	13	12	14	14	15	0	323.31	0	0		5.20941860634719	2.00088628133138	+	+	+	5.20941860634719	2.00088628133138	+	+		31.4516	31.4524	31.3194	33.3527	33.5	33.3733
Putative ABC transporter periplasmic binding protein	STM14_1515	STM14_1515	STM1255	11	16	1.51	0.598	0.484	STM14_1515	60.028	785	28	73.2	73.2	28	21	26	23	23	25	25	0	323.31	0	0		1.53319303958459	0.294296900431316				1.53319303958459	0.294296900431316				30.3839	30.6064	30.3383	30.6964	30.7989	30.7161
Putative inner membrane protein	STM14_1520	STM14_1520	STM1260	150	7	0.0489	-4.35	0.000000000000000108	STM14_1520	42.649	786	14	37.4	37.4	14	13	11	11	1	3	3	0	111.43	0	1		1.77401965595251	-3.41388861338298	+	+	+	1.8259497281852	-4.31538009643555	+	+		30.276	30.1109	28.8596	23.6304	25.7911	26.8788
Putative cytoplasmic protein	STM14_1521	STM14_1521	STM1261	411	6	0.0151	-6.05	0.00000000000455	STM14_1521	12.095	787	6	68.5	68.5	6	6	6	5	5	3	3	0	60.339	0	0		4.93368980719155	-5.52158228556315	+	+	+	4.93368980719155	-5.52158228556315	+	+	+	33.529	33.1467	33.271	28.0578	27.4676	27.8566
Uncharacterized protein	STM14_1523	STM14_1523	STM1263	51	5	0.0984	-3.34	0.000244	STM14_1523	24.624	788	6	36.3	36.3	6	6	6	4	4	5	5	0	18.829	0	0		3.10026252354977	-0.680181503295898	+			3.10026252354977	-0.680181503295898				26.5992	26.6466	26.4615	25.9431	25.9336	25.7901
Streptomycin 3''-adenylyltransferase (EC 2.7.7.47)	STM14_1525	aadA	STM1264	14	31	2.17	1.12	0.111	STM14_1525	29.347	789	2	7.6	7.6	2	1	2	1	2	2	2	0.00038256	2.4903	2	1	SI_AvsB_Exclusively in B		0.565225601196289				0.936779356483225	0.774115244547527				22.708	23.6278	23.9667	24.0413	24.2387	24.3448
Chorismate mutase (EC 5.4.99.5)	STM14_1531	STM14_1531	STM1269	2	2	0.972	-0.0403	1	STM14_1531	20.582	791	5	33.7	33.7	5	2	2	1	2	5	5	0	35.772	3	0	SI_AvsB_Exclusively in B						1.60962747547006	1.83214886983236	+	+		24.1669	25.4911	24.9606	27.3833	26.2044	26.5273
Putative hemolysin	STM14_1542	yaoF	STM1275	20	26	1.33	0.412	0.67	STM14_1542	9.2136	792	3	55.4	55.4	3	3	3	1	1	3	3	0	29.039	1	1		0.169839087896467	0.155594825744629				0.086457256620975	-0.317029317220051				26.3959	26.3334	24.4353	23.173	26.8404	26.2002
Putative cytoplasmic protein	STM14_1544	yeaO	STM1277	28	24	0.862	-0.214	0.94	STM14_1544	13.629	793	8	65.2	65.2	8	7	8	6	6	7	7	0	82.838	0	0		1.77785454513503	0.513217926025391				1.77785454513503	0.513217926025391				28.5322	28.1981	28.3633	29.0058	28.7127	28.9147
Putative cytoplasmic protein	STM14_1552	yeaK	STM1282	4	7	1.75	0.805	0.751	STM14_1552	18.506	794	10	73.3	73.3	10	5	4	7	8	9	9	0	66.384	0	0		3.09430195621714	1.3940315246582	+	+		3.09430195621714	1.3940315246582	+	+		26.7192	26.2582	26.5169	27.8673	27.7766	28.0325
UPF0229 protein YeaH	STM14_1556	yeaH	STM1284	771	64	0.0832	-3.59	0.0000000000000000535	STM14_1556	49.515	795	18	65.7	65.7	18	16	16	14	1	1	1	0	219.68	0	3	SI_AvsB_Exclusively in A						3.88574524005903	-4.55098724365234	+	+	+	29.6319	29.5703	29.3819	24.7026	24.6448	25.5838
Putative serine protein kinase	STM14_1558	yeaG	STM1285	5730	26	0.00452	-7.79	1.76E-55	STM14_1558	74.418	796	46	70.5	70.5	46	43	44	42	15	20	19	0	323.31	0	0		4.67734150778481	-4.92448743184408	+	+	+	4.67734150778481	-4.92448743184408	+	+	+	33.7323	33.6543	33.5734	28.6326	28.4251	29.1288
MltA-interacting protein A	STM14_1560	mipA	STM1286	217	337	1.55	0.635	0.295	STM14_1560	27.992	797	8	64.1	64.1	8	4	5	5	8	6	8	0	114.28	0	0		0.650750108847418	0.438699722290039				0.650750108847418	0.438699722290039				28.0642	27.7378	27.3319	27.7819	28.5402	28.1278
Putative aldehyde reductase	STM14_1562	STM14_1562	STM1288	24	36	1.49	0.574	0.493	STM14_1562	31.328	798	11	49.5	49.5	11	9	8	9	10	9	8	0	77.801	0	0		3.02411544255356	1.10888926188151	+			3.02411544255356	1.10888926188151	+			27.6714	27.7338	27.6925	28.6378	29.0532	28.7334
Aldose 1-epimerase	STM14_1563	yeaD	STM1289	19	12	0.614	-0.703	0.297	STM14_1563	32.56	799	16	76.2	73.8	15	15	13	14	13	14	15	0	213.45	0	0		0.986318302076	-0.250864028930664				0.986318302076	-0.250864028930664				31.6764	31.3729	31.3822	31.157	31.1647	31.3572
Glyceraldehyde-3-phosphate dehydrogenase (EC 1.2.1.-)	STM14_1565	gapA	STM1290	1965	440	0.224	-2.16	0.0000000504	STM14_1565	35.586	800	31	84.9	84.9	31	30	30	29	29	28	29	0	323.31	0	0		3.66819774537721	-0.662021636962891	+			3.66819774537721	-0.662021636962891				36.5465	36.4311	36.5686	35.8813	35.7949	35.884
Peptide methionine sulfoxide reductase MsrB (EC 1.8.4.12) (Peptide-methionine (R)-S-oxide reductase)	STM14_1567	yeaA	STM1291	245	438	1.79	0.84	0.109	STM14_1567	16.681	801	9	78.9	78.9	9	8	8	8	8	9	8	0	76.043	0	0		3.74689343041251	1.06539726257324	+			3.74689343041251	1.06539726257324	+			29.3496	29.2862	29.4114	30.3028	30.5456	30.395
Putative cytoplasmic protein	STM14_1568	yeaC	STM1292	66	150	2.29	1.2	0.0197	STM14_1568	10.452	802	6	91.3	91.3	6	1	2	2	5	6	6	0	73.47	1	0		1.66745265896366	1.49121952056885	+	+		1.60377005142707	1.99914932250977	+	+		24.7663	25.9717	26.6085	27.4892	28.1262	27.7285
Cytoplasmic asparaginase I	STM14_1571	ansA	STM1294	31	20	0.644	-0.634	0.647	STM14_1571	36.845	804	8	35.5	35.5	8	8	8	8	5	7	7	0	37.703	0	0		2.45188983054424	-0.417901992797852				2.45188983054424	-0.417901992797852				28.668	28.5722	28.4752	28.0882	28.2226	28.1508
Protease 4 (EC 3.4.21.-) (Endopeptidase IV) (Protease IV) (Signal peptide peptidase)	STM14_1573	sppA	STM1295	58	44	0.769	-0.378	0.711	STM14_1573	67.219	805	15	35.4	35.4	15	11	12	11	11	11	12	0	117.78	0	0		0.0106754607721434	-0.00447972615559777				0.0106754607721434	-0.00447972615559777				27.9513	28.1256	27.91	27.7789	28.1999	27.9947
Uncharacterized protein	STM14_1574	ydjA	STM1296	96	85	0.88	-0.184	0.879	STM14_1574	20.128	806	12	65	65	12	12	12	12	12	12	12	0	171.66	0	0		2.95290096244962	0.874862035115559	+			2.95290096244962	0.874862035115559	+			30.8255	30.9984	31.0878	31.8841	31.7083	31.9438
Selenide, water dikinase (EC 2.7.9.3) (Selenium donor protein) (Selenophosphate synthase)	STM14_1575	selD	STM1297	64	54	0.831	-0.267	0.879	STM14_1575	36.437	807	11	51	51	11	10	10	9	11	10	9	0	178.22	0	0		2.53351511933851	0.52012825012207				2.53351511933851	0.52012825012207				29.7721	29.8486	29.8456	30.27	30.2619	30.4948
Glutamate dehydrogenase	STM14_1577	gdhA	STM1299	7	26	3.65	1.87	0.00561	STM14_1577	48.574	809	24	77.6	77.6	24	10	15	11	24	23	22	0	230.61	0	0		4.00214503178791	3.10542551676432	+	+	+	4.00214503178791	3.10542551676432	+	+	+	27.2785	27.9553	27.6767	30.7074	30.8128	30.7066
Putative periplasmic protein	STM14_1578	STM14_1578	STM1300	56	19	0.344	-1.54	0.00378	STM14_1578	10.22	810	4	52.7	52.7	4	4	4	4	4	4	4	0	49.606	0	0		3.22374242647016	-1.18553924560547	+	+		3.22374242647016	-1.18553924560547	+			29.6901	29.781	30.0178	28.5129	28.7542	28.6653
pyrimidine (deoxy)nucleoside triphosphate pyrophosphohydrolase; K08320 (d)CTP diphosphatase [EC:3.6.1.65]	STM14_1579	STM14_1579	STM1301	2	5	2.47	1.3	0.381	STM14_1579	15.187	811	2	25.4	25.4	2	1	0	0	1	2	2	0	14.815	3	1	SI_AvsB_Exclusively in B						2.80250142126149	1.7005869547526	+	+		23.3444	23.5275	23.9227	25.5831	25.1814	25.1319
Exonuclease III	STM14_1580	xthA	STM1302	34	42	1.25	0.318	0.781	STM14_1580	30.785	812	24	92.5	92.5	24	19	20	19	23	23	22	0	144.15	0	0		2.46570023435763	0.559794108072918				2.46570023435763	0.559794108072918				30.6281	30.5478	30.3975	31.0097	31.0409	31.2023
Succinylornithine transaminase (EC 2.6.1.81) (Succinylornithine aminotransferase)	STM14_1582	argD_1	STM1303	838	134	0.16	-2.65	0.000000000303	STM14_1582	43.831	813	30	92.4	90	28	28	28	25	24	21	22	0	323.31	0	0		4.9445848122937	-2.88366190592448	+	+	+	4.9445848122937	-2.88366190592448	+	+	+	33.7813	33.6331	33.4337	30.7923	30.6654	30.7393
Arginine N-succinyltransferase (AST) (EC 2.3.1.109) (AOST)	STM14_1583	astA	STM1304	577	59	0.103	-3.29	0.0000000000000365	STM14_1583	38.277	814	18	69.5	69.5	18	17	17	18	11	11	11	0	323.31	0	0		4.43891759134421	-3.35708554585775	+	+	+	4.43891759134421	-3.35708554585775	+	+	+	32.3102	32.1453	31.8088	28.6214	28.6876	28.8841
N-succinylglutamate 5-semialdehyde dehydrogenase (EC 1.2.1.71) (Succinylglutamic semialdehyde dehydrogenase)	STM14_1584	astD	STM1305	1190	114	0.0959	-3.38	0.000000000000000959	STM14_1584	53.017	815	20	52.6	52.6	20	18	18	18	13	11	12	0	256.92	0	0		6.40363514162915	-3.50042724609375	+	+	+	6.40363514162915	-3.50042724609375	+	+	+	32.3693	32.2963	32.2665	28.8849	28.7233	28.8226
N-succinylarginine dihydrolase (EC 3.5.3.23)	STM14_1585	astB	STM1306	473	53	0.111	-3.17	0.000000000000184	STM14_1585	49.165	816	28	84.3	84.3	28	26	26	26	14	11	16	0	323.31	0	0		5.05414529009383	-3.53771082560221	+	+	+	5.05414529009383	-3.53771082560221	+	+	+	31.8397	31.6132	31.5322	28.1612	27.9665	28.2443
Succinylglutamate desuccinylase (EC 3.5.1.96)	STM14_1586	astE	STM1307	229	30	0.133	-2.92	0.00000000081	STM14_1586	35.64	817	7	30.7	30.7	7	7	7	6	1	1	1	0	115.21	0	3	SI_AvsB_Exclusively in A						2.99073332969843	-3.90230051676432	+	+	+	27.6805	27.7691	27.3294	23.5333	23.0275	24.5113
Periplasmic protein	STM14_1588	spy	STM1308	370	170	0.46	-1.12	0.0178	STM14_1588	18.234	818	17	62.1	62.1	17	17	17	17	15	15	15	0	316.34	0	0		3.98553430770858	-2.87623532613118	+	+	+	3.98553430770858	-2.87623532613118	+	+	+	34.5444	34.2659	33.99	31.2205	31.5525	31.3986
NH(3)-dependent NAD(+) synthetase (EC 6.3.1.5)	STM14_1590	nadE	STM1310	320	115	0.359	-1.48	0.000974	STM14_1590	30.483	819	26	88.7	88.7	26	24	25	24	24	22	24	0	323.31	0	0		3.9381529568147	-1.25184440612793	+	+		3.9381529568147	-1.25184440612793	+	+		33.3058	33.2291	33.313	31.8791	32.0678	32.1454
DNA-binding transcriptional activator OsmE	STM14_1592	osmE	STM1311	2015	249	0.124	-3.02	0.000000000000367	STM14_1592	12.162	820	11	74.3	74.3	11	11	11	10	9	4	7	0	214.07	0	0		4.93690523372916	-2.8390318552653	+	+	+	4.93690523372916	-2.8390318552653	+	+	+	33.5288	33.3641	33.6673	30.5859	30.791	30.6662
N,N'-diacetylchitobiose-specific PTS system transporter subunit IIB	STM14_1594	celA	STM1312	4	4	1.01	0.0196	1	STM14_1594	11.313	821	5	67.9	67.9	5	5	5	5	4	5	5	0	58.065	0	0		2.28182302223379	1.15375709533691	+			2.28182302223379	1.15375709533691	+			28.6316	29.0159	29.0659	30.3487	29.8087	30.0173
N,N'-diacetylchitobiose-specific PTS system transporter subunit IIA	STM14_1596	celC	STM1314	89	14	0.156	-2.68	0.000000193	STM14_1596	12.732	822	5	53	53	5	5	4	3	3	4	4	0	27.187	0	0		1.35285951319902	-0.540645599365234				1.35285951319902	-0.540645599365234				27.9696	28.1686	27.9106	27.1833	27.4724	27.7712
Phospho-beta-glucosidase/cellobiose-6-phosphate hydrolase	STM14_1598	celF	STM1316	37	33	0.893	-0.163	0.915	STM14_1598	50.538	824	16	51.7	51.7	16	12	14	13	12	10	8	0	64.48	0	0		3.10775090978382	-0.765040079752605	+			3.10775090978382	-0.765040079752605				27.9485	28.1253	27.851	27.2161	27.2448	27.1687
Chitooligosaccharide deacetylase (COD) (EC 3.5.1.105) (Chitin disaccharide deacetylase) (Chitobiose deacetylase) (Chitobiose-6P deacetylase) (Chitotriose deacetylase) (Chitotriose-6P deacetylase)	STM14_1599	celG	STM1317	37	78	2.09	1.07	0.0417	STM14_1599	27.957	825	8	50.8	50.8	8	5	5	5	6	6	6	0	22.518	0	0		0.48350731008916	-0.119527816772461				0.48350731008916	-0.119527816772461				26.6055	26.7786	26.7585	26.7001	26.4102	26.6737
Catalase (EC 1.11.1.6)	STM14_1600	katE	STM1318	807	7	0.0087	-6.85	1.84E-23	STM14_1600	83.625	826	49	72.5	72.5	49	45	48	48	20	23	26	0	323.31	0	0		5.10454691301349	-5.02749633789063	+	+	+	5.10454691301349	-5.02749633789063	+	+	+	34.5306	34.2003	34.6211	29.3874	29.2485	29.6337
Cell division activator CedA	STM14_1603	cedA	STM1319	12	11	0.891	-0.167	1	STM14_1603	9.3716	827	3	45	45	3	2	2	2	3	2	2	0	16.379	1	0		0.883028330783041	-0.857035319010418				0.699480058883912	-0.616268157958984				25.7566	24.7105	25.1089	24.7894	24.8825	24.0553
Kinase/transporter-like protein	STM14_1604	ydjN	STM1320	13	9	0.705	-0.505	0.638	STM14_1604	48.645	828	3	8.6	8.6	3	2	1	3	2	2	2	0	7.1063	1	0		0.065982780347465	-0.0448277791341134				0.282712980098417	0.230920791625977				23.9603	23.1709	24.0361	24.1763	24.0829	23.6009
2-deoxyglucose-6-phosphatase	STM14_1606	yniC	STM1322	38	15	0.389	-1.36	0.0364	STM14_1606	24.293	829	12	65.8	65.8	12	10	10	12	11	11	11	0	148.4	0	0		1.45020765933398	0.41187349955241				1.45020765933398	0.41187349955241				30.4164	30.5469	30.2891	30.6537	30.8056	31.0288
Putative cytoplasmic protein	STM14_1608	STM14_1608	STM1324	160	60	0.377	-1.41	0.00421	STM14_1608	32.6	830	17	88.8	88.8	17	15	15	14	14	16	17	0	323.31	0	0		0.0533189888252599	-0.0165481567382813				0.0533189888252599	-0.0165481567382813				31.5458	31.3743	31.3646	31.2602	31.5692	31.4056
Putative cytoplasmic protein	STM14_1609	ydiZ	STM1325	95	26	0.269	-1.89	0.000114	STM14_1609	10.442	831	3	63.5	63.5	3	3	3	3	3	1	2	0	43.886	0	2	SI_AvsB_Exclusively in A		-0.847546259562176				1.27275747492198	-2.90206527709961	+	+		28.481	27.9281	28.5996	27.4887	24.0353	24.7785
Phosphofructokinase	STM14_1610	pfkB	STM1326	336	90	0.266	-1.91	0.0000104	STM14_1610	32.565	832	16	78.4	78.4	16	14	15	16	16	16	15	0	323.31	0	0		4.10387623254044	-1.29175758361816	+	+		4.10387623254044	-1.29175758361816	+	+		33.1698	33.0363	33.2006	31.7834	31.9634	31.7846
Putative outer membrane protein	STM14_1612	STM14_1612	STM1328	3	1	0.286	-1.81	0.456	STM14_1612	34.84	833	10	29.2	29.2	10	7	7	5	7	8	7	0	103.43	0	0		2.32573872475566	0.555985132853191				2.32573872475566	0.555985132853191				28.6584	28.5555	28.7875	29.3573	29.1153	29.1968
Putative DNA/RNA non-specific endonuclease	STM14_1614	STM14_1614	STM1330	20	26	1.29	0.367	0.748	STM14_1614	30.862	834	11	63.4	63.4	11	7	5	4	7	7	8	0	60.662	0	0		0.152943165274946	0.133651733398438				0.152943165274946	0.133651733398438				26.4493	26.0943	25.4592	25.8455	26.352	26.2064
O-antigen polymerase	STM14_1616	rfc	STM1332	6	27	4.34	2.12	0.00221	STM14_1616	47.461	835	3	8.8	8.8	3	1	1	1	2	3	2	0	6.2466	3	0	SI_AvsB_Exclusively in B						0.507959414803047	0.374213536580402				24.8218	23.9606	23.8054	24.6973	24.4952	24.5179
Threonine--tRNA ligase (EC 6.1.1.3) (Threonyl-tRNA synthetase)	STM14_1619	thrS	STM1333	486	470	0.967	-0.0479	1	STM14_1619	73.977	836	47	70.2	70.2	47	42	44	40	46	45	45	0	323.31	0	0		2.32862212133864	0.448201497395829				2.32862212133864	0.448201497395829				32.6187	32.7115	32.5814	32.9851	33.2164	33.0547
Translation initiation factor IF-3	STM14_1620	infC	STM1334	370	546	1.48	0.562	0.317	STM14_1620	20.594	837	12	58.9	58.9	12	11	11	12	11	12	12	0	180.38	0	0		0.127115224578482	0.0484860738118442				0.127115224578482	0.0484860738118442				32.3607	32.4594	32.1345	32.1721	32.5142	32.4137
50S ribosomal protein L35	STM14_1621	rpmI	STM1335	16	21	1.33	0.409	0.71	STM14_1621	7.2888	838	1	20	20	1	1	1	1	1	1	1	0	6.3268	0	0		1.43944749963173	-0.293987909952801				1.43944749963173	-0.293987909952801				30.5326	30.4204	30.3217	30.0003	30.1403	30.2521
50S ribosomal protein L20	STM14_1622	rplT	STM1336	142	234	1.64	0.715	0.151	STM14_1622	13.497	839	10	50	50	10	10	10	10	10	10	10	0	22.837	0	0		0.633018559672208	-0.198535919189453				0.633018559672208	-0.198535919189453				32.3894	32.2004	32.6203	32.3495	32.1302	32.1347
Phenylalanine--tRNA ligase alpha subunit (EC 6.1.1.20) (Phenylalanyl-tRNA synthetase alpha subunit)	STM14_1624	pheS	STM1337	13	22	1.72	0.78	0.468	STM14_1624	36.754	840	20	63	63	20	19	20	18	18	19	19	0	323.31	0	0		0.749488264478846	0.138056437174477				0.749488264478846	0.138056437174477				31.3751	31.388	31.3243	31.3798	31.6579	31.4638
Phenylalanine--tRNA ligase beta subunit (EC 6.1.1.20) (Phenylalanyl-tRNA synthetase beta subunit)	STM14_1625	pheT	STM1338	427	294	0.688	-0.539	0.467	STM14_1625	87.252	841	56	81.5	81.5	56	51	53	52	52	53	49	0	323.31	0	0		0.500029709853951	-0.118865966796875				0.500029709853951	-0.118865966796875				32.4216	32.2676	32.131	32.0985	32.2766	32.0884
Integration host factor subunit alpha (IHF-alpha)	STM14_1626	ihfA	STM1339	616	169	0.274	-1.87	0.00000819	STM14_1626	11.368	842	13	74.7	74.7	13	13	13	12	13	13	13	0	142.79	0	0		1.98235007066407	-0.92254638671875	+			1.98235007066407	-0.92254638671875	+			33.7321	33.5706	34.1299	33.111	32.7198	32.8341
Glutathione peroxidase	STM14_1628	btuE	STM1341	496	27	0.0535	-4.22	0.000000000000104	STM14_1628	20.423	843	11	83.6	83.6	11	10	10	10	10	11	11	0	205.65	0	0		3.74338676191735	-2.19699223836263	+	+	+	3.74338676191735	-2.19699223836263	+	+		32.5428	32.3969	32.265	29.9292	30.4109	30.2736
Vitamin B12 import ATP-binding protein BtuD (EC 3.6.3.33) (Vitamin B12-transporting ATPase)	STM14_1629	btuD	STM1342	273	18	0.0646	-3.95	0.000000000000000012	STM14_1629	27.109	844	5	30.9	30.9	5	1	2	1	1	5	3	0	7.9386	2	1	SI_AvsB_Exclusively in B		0.210397720336914				0.356266231212323	1.12956174214681				22.9721	26.2541	24.0776	23.7635	26.397	26.5321
Anti-FlhC(2)FlhD(4) factor YdiV (EAL-like protein YdiV) (c-di-GMP regulator CdgR)	STM14_1632	ydiV	STM1344	80	16	0.193	-2.37	0.000000936	STM14_1632	26.424	77	5	33.8	33.8	5	5	3	3	4	3	3	0	21.549	0	0		0.820487097396864	-0.412601470947266				0.820487097396864	-0.412601470947266				26.8625	26.9559	26.3072	26.1792	26.1825	26.5261
UPF0061 protein YdiU	STM14_1633	ydiU	STM1345	954	252	0.265	-1.92	0.00000399	STM14_1633	54.94	845	23	58.1	58.1	23	19	22	19	5	11	9	0	103.32	0	0		3.72077843890552	-2.74187914530436	+	+	+	3.72077843890552	-2.74187914530436	+	+	+	28.8566	28.845	28.3697	25.7348	26.1894	25.9213
Phospho-2-dehydro-3-deoxyheptonate aldolase (EC 2.5.1.54) (3-deoxy-D-arabino-heptulosonate 7-phosphate synthase) (DAHP synthase) (Phospho-2-keto-3-deoxyheptonate aldolase)	STM14_1635	aroH	STM1347	20	35	1.71	0.773	0.33	STM14_1635	38.75	846	10	43.1	43.1	10	9	7	5	6	10	7	0	92.176	0	0		0.225917652029705	-0.0432306925455705				0.225917652029705	-0.0432306925455705				26.9216	26.7562	26.8671	26.8395	26.8817	26.694
Phosphoenolpyruvate synthase regulatory protein (PEP synthase regulatory protein) (PSRP) (EC 2.7.11.33) (EC 2.7.4.28) (Pyruvate, water dikinase regulatory protein)	STM14_1637	ydiA	STM1348	65	62	0.95	-0.0734	1	STM14_1637	31.148	847	15	66.4	66.4	15	12	14	15	14	14	14	0	234.51	0	0		0.262155060739085	-0.0437335968017578				0.262155060739085	-0.0437335968017578				29.8375	29.9193	29.7015	29.7544	29.8153	29.7574
Phosphoenolpyruvate synthase (PEP synthase) (EC 2.7.9.2) (Pyruvate, water dikinase)	STM14_1639	pps	STM1349	581	566	0.974	-0.0382	1	STM14_1639	87.208	848	53	63.3	63.3	53	48	52	44	50	50	50	0	323.31	0	0		3.64145229364391	0.739390055338539	+			3.64145229364391	0.739390055338539				33.3907	33.424	33.2968	34.0296	34.1838	34.1164
3-dehydroquinate dehydratase (3-dehydroquinase) (EC 4.2.1.10) (Type I DHQase) (Type I dehydroquinase)	STM14_1649	aroD	STM1358	13	24	1.8	0.849	0.326	STM14_1649	27.325	849	17	89.7	89.7	17	12	14	14	14	17	15	0	106.05	0	0		3.24358275591727	0.974806467692058	+			3.24358275591727	0.974806467692058	+			27.9884	28.1733	28.0348	29.1073	29.1336	28.8798
Putative oxidase	STM14_1659	ydiJ	STM1365	29	62	2.17	1.12	0.0418	STM14_1659	113.13	850	43	51.8	51.8	43	30	31	27	35	37	37	0	176	0	0		3.5700021811446	0.595425923665363				3.5700021811446	0.595425923665363				29.9464	30.1006	30.0383	30.6036	30.665	30.603
1,4-dihydroxy-2-naphthoyl-CoA hydrolase (DHNA-CoA hydrolase) (EC 3.1.2.28) (DHNA-CoA thioesterase)	STM14_1660	menI	STM1366	6	10	1.72	0.784	0.518	STM14_1660	14.869	851	5	72.1	72.1	5	4	4	4	5	5	4	0	81.501	0	0		2.19916581322568	1.35874875386556	+	+		2.19916581322568	1.35874875386556	+			27.2101	27.1076	26.7466	27.9496	28.6508	28.5402
Iron-sulfur cluster assembly scaffold protein	STM14_1663	sufA	STM1369	304	50	0.165	-2.6	0.00000000406	STM14_1663	13.39	852	6	82	82	6	5	5	6	1	2	1	0	70.957	0	2	SI_AvsB_Exclusively in A		-2.52707163492839				2.4820402021026	-3.24747657775879	+	+		27.6433	28.03	27.5656	24.7326	25.2192	23.5446
Cysteine desulfurase activator complex subunit SufB	STM14_1664	sufB	STM1370	1087	166	0.153	-2.71	0.000000000326	STM14_1664	54.789	853	19	63	63	19	18	18	16	2	3	3	0	256.66	0	0		4.00754652875275	-6.48737907409667	+	+	+	4.00754652875275	-6.48737907409667	+	+	+	30.1214	29.6733	28.8029	22.7463	23.1559	23.2332
Cysteine desulfurase ATPase component	STM14_1665	sufC	STM1371	467	71	0.152	-2.71	0.000000000326	STM14_1665	27.685	854	18	74.2	74.2	18	18	18	16	7	5	7	0	168.42	0	0		4.1287845933344	-3.26296297709147	+	+	+	4.1287845933344	-3.26296297709147	+	+	+	30.2562	30.005	30.0176	26.666	26.6407	27.1832
Cysteine desulfurase activator complex subunit SufD	STM14_1666	sufD	STM1372	704	102	0.144	-2.79	0.0000000000974	STM14_1666	47.356	855	14	46.1	46.1	14	13	14	13	2	1	2	0	163	0	1		1.58424508468454	-5.32356707255046	+	+	+	2.07557518070091	-5.04145431518555	+	+	+	29.7484	29.6349	26.8822	22.8132	24.2779	24.05
Cysteine desulfurase (EC 2.8.1.7) (Selenocysteine beta-lyase) (Selenocysteine lyase) (Selenocysteine reductase)	STM14_1667	sufS	STM1373	310	43	0.139	-2.85	0.000000000206	STM14_1667	44.503	856	21	79.3	79.3	21	17	20	18	5	8	12	0	243.16	0	0		2.9996167138316	-3.79329427083334	+	+	+	2.9996167138316	-3.79329427083334	+	+	+	30.036	30.5544	29.5549	25.9272	25.9171	26.9212
Cysteine desulfuration protein SufE	STM14_1668	ynhA	STM1374	54	10	0.18	-2.48	0.0000106	STM14_1668	15.76	857	4	34.8	34.8	4	4	4	2	0	0	0	0	17.496	1	3	SI_AvsB_Exclusively in A						0.717039012922935	-1.24788665771484				26.3406	26.3086	24.251	24.4077	25.0564	23.6925
Uncharacterized protein	STM14_1669	ynhG	STM1375	985	53	0.054	-4.21	7.84E-22	STM14_1669	36.129	858	19	78.1	76	18	18	17	18	10	11	15	0	255.41	0	0		3.63937491237711	-4.15912246704102	+	+	+	3.63937491237711	-4.15912246704102	+	+	+	31.9701	31.6708	31.8185	27.3752	27.3094	28.2975
Murein lipoprotein	STM14_1671	lpp	STM1377	6266	3944	0.629	-0.668	0.497	STM14_1671	8.3914	859	3	42.3	42.3	3	3	3	3	3	3	3	0	61.109	0	0		0.295488827436423	-0.281763712565102				0.295488827436423	-0.281763712565102				33.1281	32.635	32.2773	31.8155	32.7943	32.5853
Pyruvate kinase (EC 2.7.1.40)	STM14_1672	pykF	STM1378	491	82	0.167	-2.58	0.00000000108	STM14_1672	50.657	860	40	73.8	73.8	40	37	38	37	36	37	37	0	323.31	0	0		5.80332578520858	-1.79282251993815	+	+	+	5.80332578520858	-1.79282251993815	+	+		34.8469	34.7167	34.7929	32.9895	32.9686	33.0199
Putative amino acid permease	STM14_1673	orf48	STM1379	2	2	1.52	0.601	1	STM14_1673	48.398	861	3	7.4	7.4	3	1	1	0	3	2	2	0.0026405	2.0908	3	0	SI_AvsB_Exclusively in B						2.35885824227323	2.24921480814616	+	+		23.3105	23.4731	23.4234	26.4202	25.2754	25.259
Putative proline iminopeptidase	STM14_1674	orf32	STM1380	1	2	1.78	0.828	0.938	STM14_1674	33.011	862	11	56.9	56.9	11	2	2	1	8	11	11	0	87.815	1	0		2.02189354833132	3.37738609313965	+	+	+	2.52883344147352	3.75825564066569	+	+	+	25.5006	24.98	24.0977	27.9609	29.3812	28.5109
Putative cytoplasmic protein	STM14_1675	orf245	STM1381	2	6	2.65	1.41	0.445	STM14_1675	27.43	863	10	78.8	78.8	10	9	7	7	8	10	10	0	295.22	0	0		3.02390050133666	1.63035519917806	+	+		3.02390050133666	1.63035519917806	+	+		29.2916	29.5959	29.4063	30.7561	31.3187	31.1102
Response regulator	STM14_1681	ttrR	STM1387	9	24	2.77	1.47	0.0517	STM14_1681	23.268	866	5	32.5	32.5	5	1	0	0	3	4	4	0	14.55	3	0	SI_AvsB_Exclusively in B						2.04144609521937	2.02057456970215	+	+		24.4638	22.9965	23.5927	25.75	25.713	25.6517
Uncharacterized protein	STM14_1682	orf70	STM1388	50	182	3.62	1.86	0.0000513	STM14_1682	7.9473	867	3	40	40	3	2	2	2	3	3	3	0	8.006	0	0		2.05904804078283	0.759833017985027	+			2.05904804078283	0.759833017985027				26.8503	26.5578	26.351	27.2295	27.3555	27.4536
putative inner membrane protein	STM14_1683	orf319	STM1389	791	84	0.106	-3.24	0.0000000000000274	STM14_1683	36.459	868	8	30.4	30.4	8	8	7	8	1	2	2	0	23.23	0	2	SI_AvsB_Exclusively in A		-0.926116307576496				1.53244339708044	-1.93162663777669	+	+		26.3101	26.0304	26.362	23.3258	25.3081	24.2738
Transcriptional activator	STM14_1686	ssrB	STM1391	2	13	8.1	3.02	0.0394	STM14_1686	24.354	869	8	44.8	44.8	8	8	8	7	8	8	7	0	115.64	0	0		1.19536214547776	0.343650182088215				1.19536214547776	0.343650182088215				29.4475	29.2896	29.4212	29.9035	29.4849	29.8009
Histidine kinase (EC 2.7.13.3)	STM14_1687	ssrA	STM1392	14	30	2.12	1.08	0.195	STM14_1687	103.61	870	23	33.2	33.2	23	21	22	20	19	14	17	0	106.97	0	0		0.754606040063443	-0.342465082804363				0.754606040063443	-0.342465082804363				28.4651	28.3628	28.1221	27.9515	27.6707	28.3003
Secretion system effector	STM14_1691	ssaE	STM1396	2	8	4.93	2.3	0.0441	STM14_1691	9.3655	871	5	46.2	46.2	5	3	5	4	5	4	5	0	19.875	0	0		1.99020880389304	0.945079167683918	+			1.99020880389304	0.945079167683918	+			26.6744	26.6377	26.7316	27.8023	27.218	27.8586
Secretion system chaperone protein	STM14_1693	sseA	STM1397	15	52	3.56	1.83	0.0297	STM14_1693	12.449	872	11	75	75	11	10	11	7	10	11	10	0	178.1	0	0		0.820362835633676	0.863718032836914				0.820362835633676	0.863718032836914				30.3723	30.5063	29.6339	30.2781	31.1607	31.6648
Translocation machinery component	STM14_1694	sseB	STM1398	53	154	2.88	1.52	0.0642	STM14_1694	21.495	873	7	45.9	45.9	7	6	6	5	5	7	7	0	42.085	0	0		0.0522872106214951	-0.0448818206787109				0.0522872106214951	-0.0448818206787109				27.8478	27.7489	26.9234	27.4079	27.4452	27.5323
Secretion system chaparone	STM14_1695	sscA	STM1399	14	33	2.27	1.19	0.201	STM14_1695	18.135	874	10	70.7	70.7	10	7	7	7	9	7	9	0	72.732	0	0		0.131979559998823	0.0400015513102225				0.131979559998823	0.0400015513102225				28.4395	28.3735	28.5298	28.6892	28.4125	28.3611
Translocation machinery component	STM14_1696	sseC	STM1400	16	49	3.06	1.61	0.107	STM14_1696	52.777	875	15	39.9	39.9	15	9	13	11	8	12	12	0	96.883	0	0		0.676593063819051	0.302653630574547				0.676593063819051	0.302653630574547				27.8835	27.8054	28.0123	28.4189	27.8159	28.3744
translocation machinery component	STM14_1697	sseD	STM1401	9	36	4.01	2	0.139	STM14_1697	20.592	876	2	11.3	11.3	2	2	2	1	1	1	2	0.0051987	1.7059	1	2	SI_AvsB_Exclusively in A		0.136937141418457				0.145744082791335	-0.253230412801106				23.8154	23.2262	24.8991	24.4877	23.0356	23.6577
Secreted effector protein	STM14_1698	sseE	STM1402	8	11	1.42	0.501	0.977	STM14_1698	16.266	877	8	46.4	46.4	8	7	8	4	6	7	5	0	26.261	0	0		0.81515956966343	-0.815703074137371				0.81515956966343	-0.815703074137371				27.6339	27.4629	26.9135	26.6671	25.7509	27.1453
Type III secretion system apparatus protein	STM14_1703	ssaH	STM1407	2	44	21.1	4.4	0.000000000328	STM14_1703	8.0596	879	3	58.7	58.7	3	3	3	2	2	3	2	0	26.263	0	0		1.2421392399225	0.909619649251301	+			1.2421392399225	0.909619649251301				25.2727	26.0045	25.4055	26.9643	26.0828	26.3643
Type III secretion system apparatus protein	STM14_1707	ssaK	STM1411	2	8	4.33	2.12	0.348	STM14_1707	26.293	880	10	52.2	52.2	10	9	7	8	8	10	8	0	150.08	0	0		0.914575035422674	0.410005569458008				0.914575035422674	0.410005569458008				27.4383	27.5027	27.1202	28.0224	27.4361	27.8327
Type III secretion system apparatus protein	STM14_1708	ssaL	STM1412	3	16	4.67	2.22	0.0694	STM14_1708	38.9	881	6	22.5	22.5	6	3	2	2	4	5	4	0	12.988	1	0		0.489310771415886	0.37914530436198				0.750126838993387	0.802331924438477				25.2543	25.1485	23.9318	26.0483	25.4878	25.2055
Type III secretion system apparatus protein	STM14_1709	ssaM	STM1413	4	32	8.68	3.12	0.00000152	STM14_1709	14.311	882	5	43.4	43.4	5	5	4	2	4	5	4	0	6.4389	1	0		1.01032866869042	0.70342795054118				1.19787141887539	1.04231516520182	+			24.8145	25.0274	23.9043	25.7085	25.2073	25.9573
Secretion system apparatus protein SsaV	STM14_1710	ssaV	STM1414	4	36	9.24	3.21	0.000000209	STM14_1710	75.321	79	7	11.2	9.8	6	4	3	2	5	5	5	0	9.9755	0	0		0.0676636291001483	-0.026160558064781				0.0676636291001483	-0.026160558064781				26.1989	26.1047	26.159	26.3257	25.8772	26.1812
Type III secretion system ATPase	STM14_1711	ssaN	STM1415	10	83	8.13	3.02	0.00000000118	STM14_1711	47.822	883	18	52.9	52.9	18	12	11	8	12	11	17	0	107.59	0	0		1.16354104866055	0.584334055582683				1.16354104866055	0.584334055582683				27.6642	27.5026	27.2335	27.9797	27.7461	28.4276
Type III secretion system protein	STM14_1714	ssaQ	STM1418	26	31	1.2	0.264	1	STM14_1714	36.009	885	10	43.8	43.8	10	9	9	8	9	8	9	0	106.08	0	0		1.73465208445686	0.541531880696617				1.73465208445686	0.541531880696617				28.0206	27.8129	27.7003	28.4475	28.1812	28.5297
Secretion system apparatus protein SsaU	STM14_1718	ssaU	STM1422	3	18	5.94	2.57	0.0643	STM14_1718	39.76	886	5	17.3	17.3	5	2	2	2	2	5	5	0	12.4	1	0		0.17478092547923	-0.120694796244305				0.350052530827688	0.765750249226887				22.9556	25.2809	25.949	25.5337	25.4068	25.5422
Riboflavin synthase subunit alpha	STM14_1723	ribE	STM1426	62	91	1.48	0.564	0.394	STM14_1723	23.392	887	10	61.5	61.5	10	9	9	9	10	10	10	0	100.16	0	0		2.09034242399679	0.820202509562176	+			2.09034242399679	0.820202509562176				30.435	30.4792	30.4475	31.2019	31.0272	31.5932
Cyclopropane fatty acyl phospholipid synthase	STM14_1724	cfa	STM1427	1271	51	0.04	-4.64	1.15E-25	STM14_1724	43.936	888	9	25.1	25.1	9	7	7	7	0	2	1	0	28.079	0	3	SI_AvsB_Exclusively in A						2.75088811980926	-2.96452395121257	+	+		26.9084	27.3997	27.597	23.649	24.6859	24.6765
HTH-type transcriptional repressor PurR (Pur regulon repressor) (Purine nucleotide synthesis repressor)	STM14_1727	purR	STM1430	14	23	1.68	0.746	0.348	STM14_1727	38.048	889	15	51.3	51.3	15	15	14	11	11	13	14	0	98.174	0	0		0.304458885300242	0.0934937795003279				0.304458885300242	0.0934937795003279				28.6266	28.5651	28.9098	28.925	28.714	28.7429
Superoxide dismutase (EC 1.15.1.1)	STM14_1729	sodB	STM1431	12	73	6.19	2.63	0.000000304	STM14_1729	21.336	890	11	94.8	94.8	11	11	10	9	11	11	11	0	273.33	0	0		4.45422295544572	1.3383191426595	+	+		4.45422295544572	1.3383191426595	+	+		33.0592	33.1135	32.9269	34.3336	34.3374	34.4436
Glutaredoxin	STM14_1731	ydhD	STM1433	207	429	2.07	1.05	0.0363	STM14_1731	12.908	891	6	57.4	57.4	6	6	6	6	6	6	6	0	113.43	0	0		1.59654915500386	0.255207697550457				1.59654915500386	0.255207697550457				31.6441	31.5756	31.7809	31.8457	31.9317	31.9888
Ribonuclease T (EC 3.1.13.-) (Exoribonuclease T)	STM14_1732	rnt	STM1434	13	18	1.4	0.481	0.628	STM14_1732	23.535	892	8	58.1	58.1	8	8	8	7	7	8	8	0	130.03	0	0		0.606243295164374	0.145786285400391				0.606243295164374	0.145786285400391				28.2038	28.3202	28.456	28.5741	28.5274	28.316
Lactoylglutathione lyase (EC 4.4.1.5) (Glyoxalase I)	STM14_1733	gloA	STM1435	129	76	0.586	-0.772	0.175	STM14_1733	14.822	893	5	37	37	5	5	5	5	5	5	4	0	15.595	0	0		1.80810816882984	-0.413649876912434				1.80810816882984	-0.413649876912434				30.3603	30.5114	30.5938	29.9421	30.0767	30.2057
N-ethylmaleimide reductase	STM14_1734	nemA	STM1436	6	16	2.64	1.4	0.109	STM14_1734	39.479	894	23	85.2	85.2	23	17	15	17	19	21	20	0	203.09	0	0		3.79594334495709	0.845296223958332	+			3.79594334495709	0.845296223958332	+			29.917	29.9328	29.909	30.6447	30.8417	30.8083
Putative transcriptional repressor	STM14_1735	ydhM	STM1437	12	22	1.89	0.915	0.304	STM14_1735	22.264	895	2	11.6	11.6	2	2	2	2	0	2	2	0	7.0557	1	2	SI_AvsB_Exclusively in A		-0.839156150817871				0.144525948465234	-0.397632598876953				23.5844	23.6441	25.9841	24.2754	24.9691	22.7751
Putative oxidoreductase	STM14_1736	ydhL	STM1438	37	4	0.113	-3.15	0.00526	STM14_1736	9.3937	896	3	50.6	50.6	3	2	3	3	0	0	0	0	11.197	0	3	SI_AvsB_Exclusively in A						0.935828458134093	-1.36804644266764	+			25.4893	25.1087	26.0249	24.1921	25.254	23.0727
Putative aldo/keto reductase	STM14_1737	ydhF	STM1439	126	39	0.313	-1.67	0.000311	STM14_1737	33.68	897	11	48	48	11	10	10	11	9	8	8	0	167.24	0	0		1.18756126761831	-0.5833740234375				1.18756126761831	-0.5833740234375				30.654	30.1519	29.882	29.567	29.7278	29.6431
Superoxide dismutase [Cu-Zn] (EC 1.15.1.1)	STM14_1738	sodC_2	STM1440	711	14	0.0197	-5.67	8.24E-32	STM14_1738	17.737	898	9	82.1	82.1	9	9	8	8	8	7	5	0	317.17	0	0		4.32476534885504	-4.4941946665446	+	+	+	4.32476534885504	-4.4941946665446	+	+	+	34.5641	34.5062	34.5254	30.3829	29.5795	30.1507
Putative multidrug resistance efflux pump	STM14_1740	ydhJ	STM1442	4	6	1.65	0.721	0.853	STM14_1740	33.023	899	3	17.8	17.8	3	2	2	1	0	2	2	0	5.4027	3	1	SI_AvsB_Exclusively in B						0.0606172747930485	-0.0606231689453125				24.8339	24.5899	23.8337	24.5659	24.0169	24.4929
Transcriptional regulator SlyA	STM14_1742	slyA	STM1444	97	202	2.09	1.06	0.0358	STM14_1742	16.462	900	7	55.6	55.6	7	5	6	7	7	6	6	0	59.119	0	0		2.30506487906102	0.630336761474609				2.30506487906102	0.630336761474609				30.1015	30.0716	30.1012	30.5007	30.862	30.8027
Putative outer membrane lipoprotein	STM14_1743	slyB	STM1445	718	356	0.496	-1.01	0.0151	STM14_1743	15.547	901	9	70.3	70.3	9	8	8	8	8	8	9	0	264.36	0	0		0.0182552104054581	-0.0260384877522775				0.0182552104054581	-0.0260384877522775				31.6673	30.9205	30.663	30.3252	31.4297	31.4178
Anhydro-N-acetylmuramic acid kinase (EC 2.7.1.170) (AnhMurNAc kinase)	STM14_1744	anmK	STM1446	23	21	0.932	-0.102	1	STM14_1744	39.735	902	13	56	56	13	10	11	11	11	10	9	0	114.4	0	0		0.744956896606513	0.350350697835285				0.744956896606513	0.350350697835285				27.7488	27.741	27.3774	27.6187	28.1225	28.1771
Pyridoxine/pyridoxamine 5'-phosphate oxidase (EC 1.4.3.5) (PNP/PMP oxidase) (Pyridoxal 5'-phosphate synthase)	STM14_1746	pdxH	STM1448	7	22	3.43	1.78	0.0271	STM14_1746	25.499	904	13	59.2	59.2	13	6	6	7	10	11	8	0	54.789	0	0		2.36312280191203	0.999832789103191	+			2.36312280191203	0.999832789103191	+			27.482	27.4671	27.5432	28.1593	28.7005	28.632
Tyrosine--tRNA ligase (EC 6.1.1.1) (Tyrosyl-tRNA synthetase)	STM14_1747	tyrS	STM1449	63	109	1.73	0.789	0.149	STM14_1747	47.281	905	25	74.5	74.5	25	24	23	21	20	22	23	0	323.31	0	0		0.380736271293951	-0.115245183308915				0.380736271293951	-0.115245183308915				32.2814	32.3018	32.2225	31.904	32.2634	32.2926
Pyridoxamine kinase (PM kinase) (EC 2.7.1.35)	STM14_1748	pdxY	STM1450	6	22	3.62	1.86	0.00659	STM14_1748	31.112	906	13	77.3	77.3	13	11	11	8	10	13	13	0	120.23	0	0		3.10635142181386	0.986075719197594	+			3.10635142181386	0.986075719197594	+			28.0668	28.1352	27.9225	29.1605	29.059	28.8632
Glutathionine S-transferase	STM14_1749	gst	STM1451	97	61	0.629	-0.668	0.256	STM14_1749	22.443	907	18	89.6	89.6	18	17	17	17	17	17	17	0	323.31	0	0		1.20668036032963	0.344047546386719				1.20668036032963	0.344047546386719				34.0484	33.7426	33.8165	34.1042	34.1281	34.4074
Endonuclease III (EC 4.2.99.18) (DNA-(apurinic or apyrimidinic site) lyase)	STM14_1752	nth	STM1453	9	18	1.99	0.994	0.385	STM14_1752	23.547	909	3	16.6	16.6	3	2	2	3	3	2	3	0	6.4098	0	0		0.127596722224124	-0.0311012268066406				0.127596722224124	-0.0311012268066406				24.219	24.4511	24.3065	24.3619	24.1781	24.3433
Electron transport complex subunit RsxG	STM14_1754	ydgP	STM1455	0	3	8.31	3.06	0.247	STM14_1754	22.238	910	2	15.5	15.5	2	2	2	1	1	0	1	0	7.1452	1	3	SI_AvsB_Exclusively in A						1.24529179413723	-1.2866948445638	+			24.9675	25.3079	24.4534	24.0064	22.7903	24.0721
Putative oxidoreductase	STM14_1762	ydgJ	STM1462	38	46	1.19	0.25	0.936	STM14_1762	38.406	912	22	71.4	71.4	22	20	22	19	18	21	20	0	237.12	0	0		0.757157602086507	0.124271392822266				0.757157602086507	0.124271392822266				31.1567	31.019	31.2019	31.2099	31.3527	31.1878
Adenosine deaminase (EC 3.5.4.4) (Adenosine aminohydrolase)	STM14_1763	add	STM1463	175	230	1.31	0.393	0.581	STM14_1763	36.236	913	19	88.3	88.3	19	15	16	16	18	17	18	0	323.31	0	0		2.56678583353866	0.593934377034504				2.56678583353866	0.593934377034504				30.8007	30.693	30.9196	31.4034	31.2894	31.5023
Putative periplasmic protein	STM14_1768	ydgA	STM1466	1630	105	0.0645	-3.95	3.22E-20	STM14_1768	54.311	914	33	84.1	84.1	33	33	32	32	30	31	29	0	323.31	0	0		4.01284299683891	-1.56703186035156	+	+		4.01284299683891	-1.56703186035156	+	+		33.5966	33.5369	33.451	31.8195	31.9338	32.1301
Mannose-6-phosphate isomerase (EC 5.3.1.8)	STM14_1769	manA	STM1467	71	71	1.01	0.0116	1	STM14_1769	42.59	915	17	72.6	72.6	17	17	17	16	16	15	17	0	323.31	0	0		4.14278823405313	0.701016108194985	+			4.14278823405313	0.701016108194985				30.996	30.9418	30.9361	31.7157	31.6713	31.5899
Fumarase A	STM14_1770	fumA	STM1468	307	993	3.23	1.69	0.0000998	STM14_1770	60.258	916	45	86.7	73.9	36	28	28	26	34	35	35	0	323.31	0	0		4.21231632479716	2.55682690938314	+	+	+	4.21231632479716	2.55682690938314	+	+	+	31.3173	31.7165	31.2635	33.9472	33.9817	34.0389
Fumarate hydratase class II (Fumarase C) (EC 4.2.1.2)	STM14_1772	fumC	STM1469	294	330	1.12	0.169	0.953	STM14_1772	50.302	917	27	79.4	79.4	27	27	25	26	25	27	26	0	323.31	0	0		0.0651891267410673	0.0480372111002652				0.0651891267410673	0.0480372111002652				34.183	34.0729	33.5462	33.6522	34.1355	34.1584
DNA replication terminus site-binding protein (Ter-binding protein)	STM14_1773	tus	STM1470	71	39	0.547	-0.871	0.099	STM14_1773	35.486	918	13	66.3	66.3	13	12	12	10	10	8	8	0	57.863	0	0		2.74107162046966	-0.934779485066731	+			2.74107162046966	-0.934779485066731	+			28.0397	28.3303	27.9893	27.076	27.1645	27.3144
Putative periplasmic protein	STM14_1775	STM14_1775	STM1472	44	9	0.198	-2.34	0.0000379	STM14_1775	61.575	919	18	43.5	43.5	18	14	13	14	4	6	7	0	42.232	0	0		0.777890146055165	-0.478613535563149				0.777890146055165	-0.478613535563149				29.9661	29.4894	29.8266	29.7236	28.8742	29.2485
DNA-binding transcriptional regulator RstA	STM14_1779	rstA	STM1475	21	50	2.35	1.24	0.0529	STM14_1779	27.202	920	10	53.1	53.1	10	8	8	9	10	9	9	0	69.415	0	0		2.53477175122225	0.891698201497398	+			2.53477175122225	0.891698201497398	+			27.4542	27.6181	27.2625	28.514	28.2094	28.2866
Putative periplasmic protein	STM14_1785	ydgH	STM1478	57	107	1.88	0.911	0.1	STM14_1785	33.915	921	21	71	71	21	19	20	20	21	19	19	0	148.43	0	0		3.84303217014197	0.892943064371746	+			3.84303217014197	0.892943064371746	+			31.5898	31.6401	31.6798	32.6441	32.4765	32.468
NAD(P) transhydrogenase subunit alpha (EC 1.6.1.2)	STM14_1787	pntA	STM1479	186	158	0.853	-0.229	0.876	STM14_1787	54.265	922	22	57.2	57.2	22	21	20	20	20	19	20	0	305.08	0	0		0.34080278122824	-0.0798924763997384				0.34080278122824	-0.0798924763997384				31.3892	31.3795	31.2404	31.1219	31.4115	31.236
NAD(P) transhydrogenase subunit beta (EC 1.6.1.2) (Nicotinamide nucleotide transhydrogenase subunit beta)	STM14_1788	pntB	STM1480	105	89	0.848	-0.239	0.811	STM14_1788	48.869	923	15	34	34	15	12	13	13	12	12	13	0	121.32	0	0		0.432489160795156	0.182481129964192				0.432489160795156	0.182481129964192				30.146	30.0393	29.792	29.8879	30.3738	30.263
Putative protease	STM14_1793	STM14_1793	STM1484	32	16	0.487	-1.04	0.265	STM14_1793	29.14	924	4	15	15	4	3	4	4	2	1	3	0	6.7507	0	1		2.25441324561487	-1.23553784688314	+			1.62089951934234	-1.6949094136556	+	+		25.9479	26.4031	26.1739	24.9782	23.5613	24.9007
Pts operon transcriptional repressor	STM14_1799	mlc	STM1488	25	59	2.32	1.21	0.0295	STM14_1799	44.235	926	10	37.9	37.9	10	7	6	7	6	8	6	0	26.614	0	0		1.09078692371661	0.266930898030598				1.09078692371661	0.266930898030598				26.6988	26.4479	26.7303	26.9059	27.0111	26.7609
ATP-dependent dethiobiotin synthetase BioD (EC 6.3.3.3) (DTB synthetase) (Dethiobiotin synthase)	STM14_1800	bioD_2	STM1489	18	9	0.506	-0.984	0.33	STM14_1800	24.781	927	7	37.7	37.7	7	5	7	7	7	7	7	0	38.672	0	0		1.90240152008956	1.45269838968913	+	+		1.90240152008956	1.45269838968913	+			26.2669	26.7295	27.0701	27.6581	28.4343	28.3321
Proline/glycine betaine transport system	STM14_1802	STM14_1802	STM1491	14	59	4.19	2.07	0.0000757	STM14_1802	42.638	928	14	57.3	57.3	14	10	10	9	4	2	3	0	182.82	0	0		3.01175513754987	-2.6139399210612	+	+	+	3.01175513754987	-2.6139399210612	+	+		28.8189	27.9912	27.9506	25.7956	25.681	25.4423
Putative ABC transporter periplasmic component	STM14_1804	STM14_1804	STM1493	6	42	7.36	2.88	0.0000438	STM14_1804	33.883	929	12	43	43	12	11	12	10	8	11	11	0	95.622	0	0		0.774032934281107	-0.287328720092773				0.774032934281107	-0.287328720092773				28.7439	28.659	28.5898	28.1513	28.2809	28.6986
Putative dimethyl sulphoxide reductase	STM14_1809	STM14_1809	STM1498	7	5	0.695	-0.524	0.879	STM14_1809	89.773	932	9	13.4	9.4	5	2	3	2	2	3	4	0	10.43	1	0		0.926113915030346	0.171771049499512				0.659999008305889	0.530846913655598				23.0973	24.1428	24.2063	24.4634	24.2888	24.2867
Putative dimethyl sulphoxide reductase chain A1	STM14_1811	STM14_1811	STM1499	16	8	0.458	-1.13	0.15	STM14_1811	90.133	933	21	29	26.2	17	10	12	9	9	12	10	0	67.654	0	0		2.1932274001779	0.523966471354164				2.1932274001779	0.523966471354164				26.523	26.6193	26.3161	26.9206	27.0421	27.0676
Putative outer membrane protein	STM14_1812	ynfD	STM1500	143	10	0.0728	-3.78	0.0000000000000572	STM14_1812	10.575	934	2	58.8	58.8	2	2	2	2	2	2	2	0	23.401	0	0		2.81487712362158	-1.52786763509114	+	+		2.81487712362158	-1.52786763509114	+	+		31.0048	30.9801	30.7335	29.0212	29.5557	29.5579
Spermidine N1-acetyltransferase	STM14_1814	speG	STM1502	56	119	2.15	1.1	0.0321	STM14_1814	22.052	935	13	74.2	74.2	13	8	11	8	11	11	12	0	67.339	0	0		3.2075987313261	0.969666798909504	+			3.2075987313261	0.969666798909504	+			28.5867	28.4773	28.301	29.3162	29.471	29.4869
UPF0482 protein YnfB	STM14_1815	ynfB	STM1503	67	108	1.6	0.682	0.354	STM14_1815	12.846	936	6	46.9	46.9	6	5	5	6	5	5	5	0	36.089	0	0		0.794581148330262	0.236188252766926				0.794581148330262	0.236188252766926				29.6653	29.3932	29.8313	29.8546	29.9586	29.7851
Putative dehydratase	STM14_1818	rspA	STM1505	1	1	1.17	0.228	1	STM14_1818	45.736	937	8	23	23	8	1	2	1	5	7	6	0	41.239	2	0	SI_AvsB_Exclusively in B		0.654045740763348				1.21214414490845	1.70092964172363	+			24.4896	25.6169	23.6036	25.867	26.8776	26.0682
Putative dehydrogenase	STM14_1819	rspB	STM1506	1	0	0	-Inf	0.5	STM14_1819	36.914	938	12	65.5	65.5	12	9	7	6	10	11	9	0	142.95	0	0		1.64048795972585	1.17053349812825	+			1.64048795972585	1.17053349812825	+			26.8687	27.7462	26.978	28.0446	28.4247	28.6352
Putative mannitol dehydrogenase	STM14_1822	ydfI	STM1508	8	12	1.42	0.501	0.683	STM14_1822	53.896	939	12	35.9	31.6	10	3	6	1	3	6	2	0	44.738	2	1	SI_AvsB_Exclusively in B		0.0239791870117188				0.212216489861114	-0.225178400675453				24.6272	25.5071	24.1563	24.6617	24.6407	24.3127
Putative regulatory protein	STM14_1824	ydfH	STM1510	17	26	1.59	0.673	0.384	STM14_1824	26.303	940	10	70.2	70.2	10	9	8	8	8	9	9	0	73.149	0	0		0.561196858013037	0.212855656941734				0.561196858013037	0.212855656941734				27.0458	26.9579	27.0644	27.4115	26.9056	27.3895
3-hydroxy acid dehydrogenase	STM14_1825	ydfG	STM1511	170	160	0.943	-0.085	1	STM14_1825	27.646	941	12	58.1	58.1	12	12	12	12	12	12	12	0	228.96	0	0		0.229250919119002	-0.0742225646972656				0.229250919119002	-0.0742225646972656				32.2647	32.2106	32.1068	31.8862	32.2669	32.2063
Dipeptidyl carboxypeptidase II	STM14_1826	dcp	STM1512	117	61	0.523	-0.934	0.081	STM14_1826	77.26	942	22	45.4	45.4	22	16	17	21	19	19	19	0	305.83	0	0		0.211485008766325	-0.0472609202067034				0.211485008766325	-0.0472609202067034				29.8931	29.7716	29.8594	29.791	29.932	29.6593
Putative cytoplasmic protein	STM14_1829	STM14_1829	STM1513	994	3	0.00299	-8.38	0.00000000444	STM14_1829	6.1394	943	2	20	20	2	2	2	2	1	1	1	0	67.317	0	0		2.26431250509737	-5.41053771972657	+	+	+	2.26431250509737	-5.41053771972657	+	+	+	35.431	34.0794	35.9808	31.3713	29.0712	28.8172
Competence damage-inducible protein A	STM14_1830	ydeJ	STM1514	105	8	0.0798	-3.65	0.000000000000972	STM14_1830	18.911	944	10	68	68	10	9	9	8	4	5	5	0	155.9	0	0		3.555400730662	-4.67497253417969	+	+	+	3.555400730662	-4.67497253417969	+	+	+	30.242	29.7752	30.0266	26.068	24.9086	25.0422
Uncharacterized protein	STM14_1832	ydeI	STM1515	396	12	0.0304	-5.04	1.11E-25	STM14_1832	14.385	945	15	74.6	74.6	15	14	14	15	11	9	12	0	188	0	0		5.80251124518624	-4.77768580118815	+	+	+	5.80251124518624	-4.77768580118815	+	+	+	34.5748	34.4192	34.3626	29.776	29.4999	29.7477
Putative succinate-semialdehyde dehydrogenase	STM14_1842	yneI	STM1524	18	25	1.36	0.445	0.66	STM14_1842	48.966	947	11	34.4	34.4	11	5	5	4	6	10	7	0	33.304	0	0		2.68432244309059	1.30142720540365	+	+		2.68432244309059	1.30142720540365	+			25.8509	25.459	25.4168	27.1069	26.8223	26.7019
Putative outer membrane protein	STM14_1846	STM14_1846	STM1528	1	3	3.52	1.82	0.348	STM14_1846	19.735	949	6	33.9	33.9	6	6	6	4	5	5	5	0	9.6803	0	1		0.202214071700922	-0.0477485656738281				0.487051883534916	-0.38358434041341				26.1423	26.0311	26.2463	26.0413	26.143	25.0846
Probable hydrogenase nickel incorporation protein HypA	STM14_1849	STM14_1849	STM1531	1	0	0	-Inf	0.932	STM14_1849	12.639	950	3	60.2	60.2	3	3	2	2	3	2	3	0	70.543	1	0		0.158867473214384	-0.147290229797363				0.364147019554984	1.18026987711589				27.3813	27.484	23.45	27.2749	27.743	26.8382
Putative hydrogenase	STM14_1851	STM14_1851	STM1533	17	8	0.465	-1.1	0.181	STM14_1851	39.5	951	6	20.1	20.1	6	0	2	1	5	6	5	0	16.219	3	0	SI_AvsB_Exclusively in B						0.820813968793831	1.28045082092285	+			25.7438	23.3719	24.043	25.3734	25.8967	25.7299
Putative hydrogenase	STM14_1852	STM14_1852	STM1534	4	2	0.624	-0.681	0.888	STM14_1852	15.27	952	7	44.9	44.9	7	2	3	2	4	7	7	0	18.416	0	0		2.15374762747984	1.32428995768229	+	+		2.15374762747984	1.32428995768229	+			24.2164	24.2057	24.1816	25.0325	25.6298	25.9142
Putative hydrogenase-1 large subunit	STM14_1856	STM14_1856	STM1538	16	16	0.958	-0.0626	1	STM14_1856	66.746	953	26	67.3	64.2	24	18	18	15	20	18	21	0	287.45	0	0		2.60748128369883	0.445672988891602				2.60748128369883	0.445672988891602				29.4654	29.3259	29.3616	29.7386	29.9137	29.8376
Putative hydrogenase-1 small subunit	STM14_1857	STM14_1857	STM1539	3	4	1.47	0.556	0.953	STM14_1857	40.029	954	12	54.2	54.2	12	8	7	7	10	12	9	0	83.619	0	0		2.22174645948217	0.346804300944012				2.22174645948217	0.346804300944012				27.9344	27.7708	27.7708	28.1688	28.2356	28.1121
Putative regulatory protein	STM14_1860	STM14_1860	STM1541	11	49	4.57	2.19	0.000032	STM14_1860	29.939	955	15	59.7	59.7	15	14	12	11	13	13	15	0	134.19	0	0		3.0313202956399	0.980613708496094	+			3.0313202956399	0.980613708496094	+			28.7018	28.805	28.9584	29.8494	29.6404	29.9171
Putative zinc-binding dehydrogenase	STM14_1861	STM14_1861	STM1542	2	2	0.997	-0.00365	1	STM14_1861	37.246	956	9	40.5	40.5	9	6	5	3	7	7	8	0	24.6	0	0		2.93205536839114	1.0069268544515	+			2.93205536839114	1.0069268544515	+			25.6993	25.5613	25.3502	26.5657	26.4178	26.6481
PhoPQ-regulated protein	STM14_1863	pqaA	STM1544	3	3	1.24	0.309	0.995	STM14_1863	59.27	957	7	17.4	17.4	7	5	7	2	5	5	4	0	20.318	1	0		0.611523086370937	0.542219479878742				0.899722170959505	0.92038027445475				25.2451	25.5286	24.2524	25.5042	25.8278	26.4554
Putative transcriptional regulator	STM14_1866	STM14_1866	STM1547	16	18	1.14	0.191	1	STM14_1866	18.28	959	2	14.8	14.8	2	2	1	0	1	2	2	0	5.3695	2	0	SI_AvsB_Exclusively in B		1.22367731730143				2.40122698781511	1.55239105224609	+	+		23.9815	24.3032	23.6387	25.1804	25.7533	25.6469
S-adenosylmethionine:tRNA ribosyltransferase-isomerase (EC 2.4.99.17)	STM14_1868	STM14_1868	STM1548	7	12	1.67	0.74	0.82	STM14_1868	41.197	960	6	23.1	23.1	6	6	6	4	4	5	5	0	17.661	0	0		0.679032272184878	-0.459358215332031				0.679032272184878	-0.459358215332031				26.0283	25.7027	26.1515	25.2787	25.1742	26.0516
Putative translation initiation inhibitor	STM14_1869	STM14_1869	STM1549	3	4	1.29	0.372	0.974	STM14_1869	14.336	961	6	68.2	68.2	6	6	4	5	6	6	6	0	218.99	0	0		1.7899578571719	0.885431289672852	+			1.7899578571719	0.885431289672852	+			28.1743	28.3245	28.8461	29.5071	29.2225	29.2716
Putative cytoplasmic protein	STM14_1871	STM14_1871	STM1551	28	23	0.819	-0.288	0.792	STM14_1871	9.0902	963	4	87.8	87.8	4	3	3	3	2	3	2	0	47.578	0	1		0.403229093460401	-0.847896575927734				0.41561035641942	-0.670637766520183				25.8847	25.5482	24.4282	24.9709	25.2987	23.5796
Putative coiled-coil protein	STM14_1877	STM14_1877	STM1554	3	15	4.44	2.15	0.454	STM14_1877	55.726	964	20	47.3	47.3	20	12	11	8	16	16	19	0	179.57	0	0		4.07276378325782	1.50829887390137	+	+		4.07276378325782	1.50829887390137	+	+		26.8099	26.9913	26.7519	28.2474	28.4461	28.3846
Putative transcriptional regulator	STM14_1878	STM14_1878	STM1555	7	13	1.96	0.973	0.247	STM14_1878	37.249	965	6	29.9	29.9	6	1	0	0	4	4	3	0	8.0947	3	1	SI_AvsB_Exclusively in B						1.0300135274518	0.745763778686523				24.2963	23.6117	24.4882	24.4611	25.0213	25.151
Glycogen operon protein GlgX homolog (EC 3.2.1.-)	STM14_1881	STM14_1881	STM1558	149	25	0.169	-2.56	0.0000000276	STM14_1881	78.568	968	45	77.3	77.3	45	45	44	40	18	23	21	0	323.31	0	0		5.67089807480796	-4.82990264892578	+	+	+	5.67089807480796	-4.82990264892578	+	+	+	33.6968	33.4205	33.5709	28.6544	28.6375	28.9065
Putative glycosyl hydrolase	STM14_1882	STM14_1882	STM1559	143	5	0.0333	-4.91	2.4E-19	STM14_1882	95.028	969	48	69.7	69.7	48	48	48	47	16	9	15	0	323.31	0	0		4.23981819020153	-6.43322181701661	+	+	+	4.23981819020153	-6.43322181701661	+	+	+	33.485	33.2115	33.1278	27.0046	26.1822	27.3376
Malto-oligosyltrehalose trehalohydrolase (MTHase) (EC 3.2.1.141) (4-alpha-D-((1->4)-alpha-D-glucano)trehalose trehalohydrolase) (Maltooligosyl trehalose trehalohydrolase)	STM14_1883	STM14_1883	STM1560	146	8	0.0521	-4.26	0.000000000000000166	STM14_1883	65.773	970	23	54.7	54.7	23	21	22	22	5	5	11	0	323.31	0	0		3.76288222685255	-6.79103597005208	+	+	+	3.76288222685255	-6.79103597005208	+	+	+	32.6174	32.228	32.2869	25.4471	24.8212	26.4909
Putative lipoprotein	STM14_1884	STM14_1884	STM1561	94	4	0.0377	-4.73	0.00000000000000796	STM14_1884	28.862	971	14	72	72	14	13	14	13	1	3	0	0	155.42	0	2	SI_AvsB_Exclusively in A		-2.51278241475423				1.69178072977708	-5.05335362752279	+	+		29.6127	29.3022	30.6228	23.9637	27.3331	23.0808
Putative envelope protein	STM14_1886	osmC	STM1563	453	4	0.00818	-6.93	4.11E-36	STM14_1886	15.102	972	6	54.5	54.5	6	6	6	6	5	4	4	0	78.947	0	0		5.139810013755	-5.14741198221843	+	+	+	5.139810013755	-5.14741198221843	+	+	+	34.6849	34.3755	34.7834	29.3542	29.3426	29.7049
30S ribosomal subunit S22	STM14_1888	rpsV	STM1565	3058	1197	0.391	-1.35	0.00516	STM14_1888	5.369	973	5	57.4	57.4	5	5	5	5	5	5	5	0	109.86	0	0		1.96897992405749	-1.18894386291504	+			1.96897992405749	-1.18894386291504	+			31.7257	31.7011	32.4521	30.8367	30.5854	30.8899
NAD-dependent malic enzyme (NAD-ME) (EC 1.1.1.38)	STM14_1889	sfcA	STM1566	98	89	0.903	-0.148	0.996	STM14_1889	62.895	974	36	90.3	90.3	36	32	36	33	33	31	32	0	323.31	0	0		2.8056307058719	-0.600790023803711				2.8056307058719	-0.600790023803711				32.3003	32.2189	32.0926	31.5993	31.6918	31.5184
Alcohol dehydrogenase	STM14_1891	adhP	STM1567	819	245	0.299	-1.74	0.0000329	STM14_1891	35.54	975	22	87.8	87.8	22	22	22	21	21	20	21	0	323.31	0	0		4.40817893278713	-1.9653689066569	+	+	+	4.40817893278713	-1.9653689066569	+	+		36.0571	35.7554	35.8198	33.8793	33.8671	33.9898
Formate dehydrogenase-N beta subunit	STM14_1893	fdnH	STM1569	7	12	1.58	0.659	0.608	STM14_1893	32.313	976	10	38.8	34	8	5	6	5	7	7	5	0	59.231	0	0		1.17523985045509	0.536637624104817				1.17523985045509	0.536637624104817				28.142	27.8576	27.4106	28.3208	28.395	28.3043
Formate dehydorgenase-N alpha subunit	STM14_1894	fdnG	STM1570	9	25	2.66	1.41	0.0478	STM14_1894	112.92	977	45	62.6	57.7	38	27	29	24	27	34	34	0	247.48	0	0		2.08669936809538	0.435717264811199				2.08669936809538	0.435717264811199				29.0784	28.8266	28.9953	29.5025	29.3518	29.3531
Outer membrane porin protein OmpD	STM14_1898	nmpC	STM1572	223	1074	4.81	2.27	0.0000143	STM14_1898	39.679	80	16	62.2	62.2	15	10	11	10	11	13	13	0	323.31	0	0		2.1293143487566	0.929590861002605	+			2.1293143487566	0.929590861002605	+			31.4366	31.2739	31.4311	32.1925	32.6592	32.0786
Nitrate reductase 2 alpha subunit	STM14_1905	narZ	STM1577	50	10	0.198	-2.34	0.0000608	STM14_1905	140.11	979	63	60.2	50.5	51	50	48	45	1	9	5	0	323.31	0	1		3.76482658566835	-8.07667414347331	+	+	+	4.91289008060667	-7.93999290466309	+	+	+	31.6733	31.5883	31.288	23.8499	23.8572	23.0225
Nitrate reductase 2 beta subunit	STM14_1906	narY	STM1578	17	7	0.404	-1.31	0.164	STM14_1906	58.792	980	28	77.2	66.5	22	21	21	20	3	5	6	0	261.41	0	0		4.79314949967034	-6.06023534138997	+	+	+	4.79314949967034	-6.06023534138997	+	+	+	30.9753	30.7683	30.5165	25.0583	24.3412	24.68
Nitrate reductase 2 gamma subunit	STM14_1908	narV	STM1580	8	9	1.2	0.261	0.917	STM14_1908	26.048	981	2	10.2	10.2	2	2	2	1	0	0	0	0	5.6736	1	3	SI_AvsB_Exclusively in A						0.00867881228475591	-0.0105336507161446				24.8312	24.8104	24.7086	24.114	25.4874	24.7173
Uncharacterized protein	STM14_1909	yddE	STM1581	73	75	1.02	0.0334	1	STM14_1909	32.151	982	4	24.9	24.9	4	4	4	4	3	4	4	0	20.205	0	0		0.242434929313389	0.123797734578449				0.242434929313389	0.123797734578449				26.6214	26.7491	27.212	26.9082	26.8783	27.1674
Putative arylamine N-acetyltransferase	STM14_1910	nhoA	STM1582	10	13	1.29	0.364	0.755	STM14_1910	32.177	983	4	18.1	18.1	4	4	1	2	4	4	2	0	10.681	1	0		0.769109013653312	0.421350797017414				1.18672310151407	0.49113337198893				24.5617	24.6212	25.0994	25.1143	25.209	25.4324
Secreted effector protein SteA (Salmonella translocated effector A)	STM14_1912	steA	STM1583	42	83	1.99	0.99	0.112	STM14_1912	23.617	81	5	32.9	32.9	5	2	3	4	3	4	4	0	12.208	0	0		0.197642761210609	0.119604110717773				0.197642761210609	0.119604110717773				24.7695	25.5692	25.1513	25.2306	25.3297	25.2884
Putative periplasmic protein	STM14_1918	STM14_1918	STM1586	115	71	0.614	-0.703	0.355	STM14_1918	38.503	984	12	44.2	44.2	12	10	8	9	8	10	11	0	53.766	0	0		0.925931195842252	0.58479118347168				0.925931195842252	0.58479118347168				26.5208	26.2146	27.0505	26.8767	27.2161	27.4475
Putative DNA-binding transcriptional regulator	STM14_1921	yncC	STM1588	37	2	0.0571	-4.13	0.0034	STM14_1921	24.795	986	12	71.9	71.9	12	10	12	9	2	2	5	0	161.94	0	0		2.75234702010726	-4.48291714986165	+	+	+	2.75234702010726	-4.48291714986165	+	+	+	29.5292	29.1152	31.0966	25.5132	25.3743	25.4048
Putative NADP-dependent oxidoreductase	STM14_1924	yncB	STM1589	1490	48	0.0319	-4.97	6.87E-29	STM14_1924	39.195	987	20	74.4	74.4	20	20	19	20	10	13	11	0	323.31	0	0		4.76770660748872	-3.91006151835124	+	+	+	4.76770660748872	-3.91006151835124	+	+	+	33.87	33.7891	33.4516	29.5986	29.9004	29.8814
Putative acyltransferase	STM14_1925	yncA	STM1590	7	15	2.25	1.17	0.178	STM14_1925	19.188	988	4	36.8	36.8	4	1	2	2	4	4	3	0	44.003	3	0	SI_AvsB_Exclusively in B						2.46342851910662	3.00265820821126	+	+		24.1967	24.2827	23.2938	26.9596	27.5452	26.2763
Putative cytoplasmic protein	STM14_1927	ydcY	STM1592	35	53	1.52	0.603	0.442	STM14_1927	8.8528	989	4	59.7	59.7	4	3	3	2	2	3	4	0	123.15	0	0		0.172899659958818	-0.268330256144207				0.172899659958818	-0.268330256144207				29.2327	27.7384	27.7848	28.0087	28.5307	27.4115
Putative virulence protein	STM14_1928	srfA	STM1593	1	2	2	1	0.913	STM14_1928	47.342	990	9	26.4	26.4	9	7	8	6	6	6	6	0	22.979	0	0		1.09986848806494	-0.60412279764811				1.09986848806494	-0.60412279764811				26.761	26.9379	27.1327	26.1282	26.0822	26.8088
Putative virulence protein	STM14_1929	srfB	STM1594	5	4	0.732	-0.449	0.9	STM14_1929	110.88	991	27	38.1	38.1	27	21	24	20	14	22	16	0	120.22	0	0		2.84160470407844	-0.819040298461914	+			2.84160470407844	-0.819040298461914	+			28.7764	28.8668	28.6142	27.942	28.0573	27.801
Putative virulence protein	STM14_1930	srfC	STM1595	8	8	0.989	-0.016	1	STM14_1930	79.53	992	14	34.2	34.2	14	12	12	7	4	11	9	0	123.59	0	0		2.07348519145547	-1.155060450236	+			2.07348519145547	-1.155060450236	+			28.1135	28.7298	28.031	27.0212	27.3187	27.0693
Gamma-aminobutyraldehyde dehydrogenase (EC 1.2.1.19) (1-pyrroline dehydrogenase) (4-aminobutanal dehydrogenase)	STM14_1934	ydcW	STM1597	1283	35	0.0276	-5.18	8.75E-30	STM14_1934	51.191	993	31	89.2	89.2	31	29	30	31	18	21	19	0	323.31	0	0		5.58426982608928	-4.19169044494629	+	+	+	5.58426982608928	-4.19169044494629	+	+	+	34.1149	34.1169	33.9209	29.8626	29.7088	30.0062
Putative regulatory protein	STM14_1935	ydcR	STM1598	11	30	2.82	1.5	0.0179	STM14_1935	53.171	994	11	40.5	40.5	11	7	8	4	4	9	6	0	53.558	0	0		0.594486661416149	-0.166378021240234				0.594486661416149	-0.166378021240234				26.9303	27.159	26.8583	26.7608	26.7024	26.9853
D-alanyl-D-alanine dipeptidase (D-Ala-D-Ala dipeptidase) (EC 3.4.13.22)	STM14_1936	pdgL	STM1599	7	15	2.26	1.18	0.202	STM14_1936	28.996	995	17	81.6	81.6	17	15	12	14	13	16	14	0	187.6	0	0		0.131139939834254	-0.0314814249674491				0.131139939834254	-0.0314814249674491				30.5149	30.4013	30.5518	30.5559	30.3088	30.5089
Secreted effector protein	STM14_1940	sifB	STM1602	1	34	35.6	5.15	0.00000000107	STM14_1940	35.908	996	7	24.7	24.7	7	4	4	3	5	6	7	0	14.251	0	0		0.918297972984514	0.57599194844564				0.918297972984514	0.57599194844564				26.9565	27.1381	26.2845	27.43	27.1095	27.5675
Putative collagenase	STM14_1942	ydcP	STM1604	21	26	1.23	0.301	0.781	STM14_1942	73.057	997	4	10.6	10.6	4	1	0	0	1	3	3	0	4.7888	3	1	SI_AvsB_Exclusively in B						1.50310261632286	1.59950510660807	+			22.8554	23.1557	24.0349	24.2823	25.1444	25.4178
Putative outer membrane lipoprotein	STM14_1945	STM14_1945	STM1607	111	34	0.305	-1.71	0.000593	STM14_1945	24.439	999	11	74.3	74.3	11	11	10	10	9	10	8	0	152.69	0	0		1.61589796076929	-0.802283604939777	+			1.61589796076929	-0.802283604939777				31.2231	30.9966	30.7205	29.8309	30.3868	30.3158
Tellurite resistance protein TehB	STM14_1946	tehB	STM1608	22	41	1.87	0.904	0.103	STM14_1946	22.144	1000	9	56.6	56.6	9	8	6	7	7	8	9	0	155.28	0	0		2.79765810091414	0.920284907023113	+			2.79765810091414	0.920284907023113	+			28.651	28.9634	28.6254	29.5613	29.7236	29.7157
Putative nucleoside-diphosphate-sugar pyrophosphorylase	STM14_1948	ydcK	STM1610	114	9	0.0821	-3.61	0.00000000000279	STM14_1948	35.786	1001	10	43.3	43.3	10	9	8	7	0	0	0	0	74.763	0	3	SI_AvsB_Exclusively in A						2.41986815064774	-3.18133417765299	+	+		27.4213	26.822	27.3435	23.4791	23.5657	24.9981
Ribosomal-protein-L7/L12-serine acetyltransferase	STM14_1949	rimL	STM1611	14	7	0.536	-0.899	0.512	STM14_1949	20.605	1002	7	47.5	47.5	7	7	7	7	4	4	6	0	55.963	0	0		2.07091616835289	-0.986240386962891	+			2.07091616835289	-0.986240386962891	+			28.7276	28.3938	28.2153	27.572	27.1835	27.6226
Putative cellulase protein	STM14_1951	STM14_1951	STM1612	9	4	0.394	-1.34	0.167	STM14_1951	40.459	1003	15	57.8	57.8	15	13	11	14	11	10	8	0	75.303	0	0		0.872251424660898	-0.200764338175453				0.872251424660898	-0.200764338175453				27.9213	27.6507	27.888	27.5683	27.7482	27.5412
Aminoglycoside N(6')-acetyltransferase type 1 (EC 2.3.1.82) (Aminoglycoside resistance protein)	STM14_1958	STM14_1958	STM1619	15	20	1.27	0.349	0.846	STM14_1958	16.403	1006	3	24.1	24.1	3	3	2	3	3	3	3	0	12.018	0	0		1.35020174101458	0.304957071940102				1.35020174101458	0.304957071940102				25.6518	25.6604	25.4778	26.0308	25.9386	25.7355
Putative periplasmic protein	STM14_1960	STM14_1960	STM1621	1	4	3.81	1.93	0.524	STM14_1960	21.278	1007	5	36.6	36.6	5	3	3	2	3	5	5	0	9.0191	0	0		0.83302731151427	0.825668970743813				0.83302731151427	0.825668970743813				24.0642	24.8541	25.0834	24.8867	26.0651	25.527
Glucans biosynthesis protein D	STM14_1962	mdoD	STM1622	96	102	1.06	0.0908	1	STM14_1962	62.226	1008	29	64.6	64.6	29	27	28	20	19	27	27	0	188.49	0	0		0.708639358645255	0.11767578125				0.708639358645255	0.11767578125				29.8981	29.7826	29.7128	29.8696	30.0215	29.8553
Carboxylic ester hydrolase (EC 3.1.1.-)	STM14_1963	STM14_1963	STM1623	113	28	0.251	-1.99	0.000042	STM14_1963	55.707	1009	10	35.1	35.1	10	7	4	4	3	8	8	0	14.425	0	0		0.0117462715625313	0.0068537394205741				0.0117462715625313	0.0068537394205741				24.9588	25.265	25.5205	25.0509	25.3879	25.326
Putative cytoplasmic protein	STM14_1964	STM14_1964	STM1624	951	41	0.0427	-4.55	1.45E-24	STM14_1964	50.994	1010	32	73.8	73.8	32	28	28	31	14	14	13	0	323.31	0	0		4.43868319732668	-4.07885106404622	+	+	+	4.43868319732668	-4.07885106404622	+	+	+	31.9898	31.8	32.1707	28.2524	27.7608	27.7107
Putative transcriptional regulator	STM14_1965	ydcI	STM1625	200	371	1.85	0.89	0.0965	STM14_1965	33.085	1011	20	87.9	87.9	20	14	15	11	17	19	18	0	159.57	0	0		2.93921952825162	1.33714040120443	+	+		2.93921952825162	1.33714040120443	+	+		28.5113	28.2032	28.5797	29.5637	29.7924	29.9495
Methyl-accepting chemotaxis protein III	STM14_1966	trg	STM1626	9	3	0.342	-1.55	0.136	STM14_1966	58.302	1012	26	58.4	58.4	26	23	24	20	19	20	18	0	202.66	0	0		3.45286532450254	-1.3590456644694	+	+		3.45286532450254	-1.3590456644694	+	+		30.8845	31.094	31.0147	29.4498	29.8081	29.6581
S-(hydroxymethyl)glutathione dehydrogenase (EC 1.1.1.284)	STM14_1968	STM14_1968	STM1627	105	16	0.156	-2.68	0.0000000865	STM14_1968	39.255	1013	19	53	53	19	18	19	16	17	18	16	0	245.06	0	0		3.8279848450931	-1.63775253295898	+	+		3.8279848450931	-1.63775253295898	+	+		32.3379	32.1741	32.4293	30.8082	30.5055	30.7144
Putative cytoplasmic protein	STM14_1969	STM14_1969	STM1628	3	2	0.827	-0.274	1	STM14_1969	10.186	1014	3	45.1	45.1	3	3	3	3	3	3	3	0	40.113	0	0		0.242779254051558	0.209007263183594				0.242779254051558	0.209007263183594				25.8084	25.5832	24.6982	25.5222	25.5851	25.6094
Secreted effector protein	STM14_1974	sseJ	STM1631	3	7	1.97	0.98	0.595	STM14_1974	46.077	1015	4	13	13	4	3	2	2	1	2	2	0	8.2173	1	2	SI_AvsB_Exclusively in A		-0.340949058532715				0.394369222565671	0.514378229777019				24.0595	23.5512	23.7247	24.1335	23.4644	25.2806
Putative periplasmic binding protein	STM14_1977	STM14_1977	STM1633	2	4	2.97	1.57	0.289	STM14_1977	28.438	1016	13	54.5	54.5	13	10	9	10	10	10	10	0	66.615	0	0		2.87492660366104	0.661340713500977				2.87492660366104	0.661340713500977				27.6427	27.3796	27.5944	28.2351	28.1895	28.1761
Putative SAM-dependent methyltransferase	STM14_1982	STM14_1982	STM1638	17	115	6.57	2.72	0.00000000367	STM14_1982	24.369	1017	12	72.7	72.7	12	9	9	9	11	12	11	0	144.62	0	0		2.22205940642367	1.29185740152995	+	+		2.22205940642367	1.29185740152995	+			29.6736	29.6719	29.1069	30.5051	30.789	31.0339
Putative inner membrane protein	STM14_1984	ydcF	STM1640	45	36	0.806	-0.31	0.86	STM14_1984	29.486	1018	15	61.3	61.3	15	15	14	14	12	14	14	0	181.71	0	0		0.131917573446873	-0.0366109212239607				0.131917573446873	-0.0366109212239607				30.692	30.5614	30.3483	30.5347	30.4674	30.4896
ATP-dependent RNA helicase HrpA	STM14_1985	hrpA	STM1641	261	173	0.664	-0.59	0.356	STM14_1985	146.47	1019	52	50.5	50.5	52	47	43	42	33	33	32	0	271.4	0	0		3.21616916144619	-0.991145451863609	+			3.21616916144619	-0.991145451863609	+			30.0002	29.7498	29.7879	28.7435	28.854	28.967
FMN-dependent NADH-azoreductase (EC 1.7.-.-) (Azo-dye reductase) (FMN-dependent NADH-azo compound oxidoreductase)	STM14_1986	acpD	STM1642	12	9	0.741	-0.432	0.743	STM14_1986	21.628	1020	7	53.2	53.2	7	2	2	0	4	7	6	0	23.071	1	0		1.59679293880656	3.60924593607585	+	+	+	1.76727743136067	3.1660016377767	+	+		23.6396	23.9473	25.1232	26.1265	28.3746	27.7071
Putative inner membrane protein	STM14_1987	STM14_1987	STM1643	12	3	0.281	-1.83	0.103	STM14_1987	16.137	1021	2	14.1	14.1	2	2	2	2	2	1	1	0.0015192	2.2667	0	2	SI_AvsB_Exclusively in A		-1.24878120422363				1.35250924399902	-2.00701459248861	+	+		26.1367	25.8317	26.5315	24.9178	24.7234	22.8375
D-lactate dehydrogenase	STM14_1991	ldhA	STM1647	328	42	0.127	-2.97	0.00000000000916	STM14_1991	36.416	1024	25	66	66	25	24	24	22	18	17	21	0	312.18	0	0		3.87794358190132	-2.04562123616536	+	+	+	3.87794358190132	-2.04562123616536	+	+		32.9851	32.9198	32.6288	30.6974	30.7225	30.9771
Pyruvate-flavodoxin oxidoreductase (EC 1.2.7.-)	STM14_1995	nifJ	STM1651	315	190	0.603	-0.729	0.193	STM14_1995	128.58	1025	45	51.8	51.8	45	42	41	38	18	22	17	0	323.31	0	0		3.91027854909884	-2.54299036661784	+	+	+	3.91027854909884	-2.54299036661784	+	+	+	30.9562	30.7576	30.5944	28.026	28.1648	28.4885
Putative universal stress protein	STM14_1997	ynaF	STM1652	27	169	6.34	2.66	0.0000026	STM14_1997	15.714	1026	17	94.4	94.4	17	15	17	16	16	17	17	0	323.31	0	0		3.5947834597532	2.23098246256511	+	+	+	3.5947834597532	2.23098246256511	+	+		33.9121	34.2763	34.4309	36.6174	36.4115	36.2834
tRNA 2-thiocytidine biosynthesis protein TtcA	STM14_2000	ydaO	STM1654	14	12	0.867	-0.206	0.966	STM14_2000	35.356	1027	8	41.8	41.8	8	2	5	2	5	8	7	0	68.895	1	0		2.61531823277957	1.37897777557373	+	+		2.13722157567407	1.69667625427246	+	+		24.7968	25.943	25.5569	27.1221	27.1433	27.1214
ATP-dependent RNA helicase DbpA (EC 3.6.4.13)	STM14_2001	dbpA	STM1655	198	6	0.0298	-5.07	0.0000000000393	STM14_2001	49.594	1028	12	44.4	44.4	12	12	10	9	1	4	2	0	113.22	0	1		2.4338316601295	-3.41566308339437	+	+	+	2.71175474941885	-3.84014002482096	+	+	+	28.8288	28.3068	27.8621	23.6434	25.1848	24.649
Zinc transport protein ZntB	STM14_2002	zntB	STM1656	101	68	0.677	-0.564	0.43	STM14_2002	36.759	1029	6	25.4	25.4	6	5	4	4	2	2	2	0	17.277	0	3	SI_AvsB_Exclusively in A						1.28091541869177	-1.5528704325358	+			25.3909	25.0783	25.9195	24.9112	23.2167	23.6021
Uncharacterized protein	STM14_2005	ydaL	STM1658	64	89	1.39	0.471	0.581	STM14_2005	21.641	1030	2	12.8	12.8	2	2	0	2	2	2	2	0	6.2006	1	0		1.07203694387381	0.795172691345215				1.57103408378094	0.848834355672199				24.6437	24.366	24.4103	25.2275	24.9743	25.7646
Methylated-DNA--protein-cysteine methyltransferase (EC 2.1.1.63) (6-O-methylguanine-DNA methyltransferase) (O-6-methylguanine-DNA-alkyltransferase)	STM14_2006	ogt	STM1659	605	65	0.108	-3.21	0.0000000000000642	STM14_2006	19.008	1031	8	62	62	8	6	7	4	6	6	8	0	90.427	0	0		2.36231889276319	1.21185620625814	+			2.36231889276319	1.21185620625814	+			25.8301	25.9049	25.3402	27.1189	26.8313	26.7605
Fumarate/nitrate reduction transcriptional regulator	STM14_2007	fnr	STM1660	476	576	1.21	0.274	0.759	STM14_2007	27.883	1032	8	40.8	40.8	8	8	6	7	8	8	8	0	46.422	0	0		1.79467084665112	0.665600458780926				1.79467084665112	0.665600458780926				28.205	28.5104	28.1429	28.7879	28.8787	29.1885
Universal stress protein UspE	STM14_2008	ydaA	STM1661	752	378	0.502	-0.993	0.0338	STM14_2008	35.638	1033	17	71.1	71.1	17	16	17	16	16	15	16	0	323.31	0	0		0.195265215566126	0.119948069254555				0.195265215566126	0.119948069254555				33.0453	33.1717	32.6335	32.7976	33.3854	33.0275
Putative transcriptional regulator	STM14_2011	STM14_2011	STM1664	8	10	1.26	0.335	0.938	STM14_2011	21.75	1035	4	24.5	24.5	4	3	3	3	3	3	3	0	8.5253	0	2	SI_AvsB_Exclusively in A		0.0580546061197929				0.352931501050118	0.406110127766929				24.3043	24.0527	24.1548	24.2287	23.9895	25.512
Putative cytoplasmic protein	STM14_2012	STM14_2012	STM1665	84	160	1.91	0.933	0.867	STM14_2012	24.804	1036	6	46.1	46.1	6	3	3	2	5	5	4	0	46.353	0	0		3.4731262570378	1.04244804382324	+			3.4731262570378	1.04244804382324	+			25.0671	24.9203	24.7542	25.9733	25.9298	25.9659
Putative regulatory protein	STM14_2021	STM14_2021	STM1674	10	12	1.21	0.279	0.956	STM14_2021	21.696	1037	3	27.6	27.6	3	1	1	0	1	3	3	0	12.76	3	1	SI_AvsB_Exclusively in B						0.304224329881889	0.186550776163735				24.1172	23.4924	24.246	23.9726	24.1597	24.283
Oxidoreductase	STM14_2022	STM14_2022	STM1675	20	6	0.3	-1.74	0.0353	STM14_2022	24.887	1038	8	48.5	48.5	8	3	4	4	6	6	6	0	47.678	0	0		3.53389702550988	1.42448806762695	+	+		3.53389702550988	1.42448806762695	+	+		25.4637	25.5255	25.6803	27.1256	27.0327	26.7847
Putative aldo/keto reductase	STM14_2023	STM14_2023	STM1676	11	16	1.47	0.56	0.813	STM14_2023	32.407	1039	15	61.6	61.6	15	14	12	11	7	14	12	0	72.987	0	0		0.771937592217075	-0.18651008605957				0.771937592217075	-0.18651008605957				28.3382	28.2904	28.3292	28.3404	27.9642	28.0938
Putative transcriptional regulator	STM14_2025	STM14_2025	STM1677	28	26	0.938	-0.0929	1	STM14_2025	33.94	1040	5	25.6	25.6	5	3	5	3	0	2	1	0	10.011	0	3	SI_AvsB_Exclusively in A						2.97165314434647	-1.85385767618815	+	+		25.196	25.6693	25.7609	23.9458	23.5124	23.6064
Periplasmic murein tripeptide transport protein	STM14_2027	mppA	STM1679	110	80	0.726	-0.462	0.547	STM14_2027	59.876	1042	29	75.4	75.4	29	26	26	26	24	27	25	0	323.31	0	0		2.62564740996231	-0.140968958536785				2.62564740996231	-0.140968958536785				31.2351	31.2311	31.1777	31.056	31.0803	31.0847
Murein peptide amidase A	STM14_2028	ycjI	STM1680	18	17	0.978	-0.0325	1	STM14_2028	26.475	1043	6	35.1	35.1	6	4	3	5	4	2	4	0	42.205	0	0		0.0900571131151448	0.138691584269207				0.0900571131151448	0.138691584269207				25.0573	26.3483	26.4329	25.4728	26.2297	26.5522
Putative chloromuconate cycloisomerase	STM14_2029	ycjG	STM1681	69	45	0.659	-0.602	0.424	STM14_2029	34.678	1044	11	56.7	56.7	11	9	8	9	6	8	8	0	100.09	0	0		0.262118600053741	-0.192698796590168				0.262118600053741	-0.192698796590168				28.5894	28.7609	27.9602	27.9246	28.3443	28.4635
Probable thiol peroxidase (EC 1.11.1.-)	STM14_2030	tpx	STM1682	80	256	3.21	1.68	0.000156	STM14_2030	18.025	1045	11	92.3	92.3	11	11	11	11	11	11	11	0	323.31	0	0		2.85359892260772	0.787879943847656	+			2.85359892260772	0.787879943847656	+			33.0023	33.0578	32.7724	33.6829	33.8292	33.6841
DNA-binding transcriptional regulator TyrR	STM14_2033	tyrR	STM1683	124	58	0.468	-1.1	0.0402	STM14_2033	57.679	1046	27	71.5	71.5	27	23	24	22	23	20	21	0	323.31	0	0		3.14962157126121	-1.0544605255127	+			3.14962157126121	-1.0544605255127	+			31.1041	30.8943	30.9802	29.9566	29.7674	30.0913
UPF0283 membrane protein YcjF	STM14_2034	ycjF	STM1684	24	40	1.66	0.731	0.377	STM14_2034	39.226	1047	3	11.3	11.3	3	1	1	2	3	2	2	0	12.075	2	0	SI_AvsB_Exclusively in B		0.08055814107259				0.988289062861057	1.31859397888184	+			24.0527	24.1449	25.9559	25.8676	26.0914	26.1503
Putative ATPase	STM14_2035	ycjX	STM1685	10	27	2.75	1.46	0.037	STM14_2035	52.755	1048	14	43.5	43.5	14	8	9	11	9	11	11	0	42.35	0	0		0.825278140573116	0.327774047851563				0.825278140573116	0.327774047851563				26.9871	27.2333	26.8327	27.3032	27.6104	27.1228
Thiosulfate:cyanide sulfurtransferase (Rhodanese)	STM14_2036	pspE	STM1686	9	8	0.931	-0.104	1	STM14_2036	11.882	1049	5	53.8	53.8	5	1	3	3	3	3	5	0	41.555	0	0		0.877976066916337	1.04673639933268	+			0.877976066916337	1.04673639933268				25.8093	25.7572	26.9967	26.7708	26.9449	27.9877
Phage shock protein B	STM14_2039	pspB	STM1689	51	9	0.167	-2.58	0.00000471	STM14_2039	8.817	1050	2	24.3	24.3	2	2	2	1	1	1	1	0	11.293	1	3	SI_AvsB_Exclusively in A						0.531720943158343	-1.70562108357747				26.284	28.2588	24.3387	25.9641	23.0461	24.7545
Phage shock protein PspA	STM14_2040	pspA	STM1690	219	55	0.251	-1.99	0.00000667	STM14_2040	25.524	1051	18	64.9	64.9	18	18	15	17	17	18	15	0	291.91	0	0		0.0139927548301934	-0.00763511657714844				0.0139927548301934	-0.00763511657714844				31.2588	31.4566	30.8491	31.1871	31.2191	31.1353
Phage shock protein operon transcriptional activator	STM14_2041	pspF	STM1691	13	15	1.14	0.19	1	STM14_2041	36.827	1052	14	57.7	57.7	14	8	10	9	11	11	12	0	130.26	0	0		1.48376211142305	0.623729070027668				1.48376211142305	0.623729070027668				27.2357	27.0905	26.7703	27.6005	27.4496	27.9177
Peptide transport protein	STM14_2042	sapA	STM1692	96	76	0.79	-0.34	0.819	STM14_2042	61.65	1053	15	45.5	45.5	15	13	13	13	8	11	8	0	119.68	0	0		4.91840702668619	-1.00148963928223	+			4.91840702668619	-1.00148963928223	+			28.2721	28.219	28.2938	27.3147	27.2088	27.257
Peptide transport protein	STM14_2045	sapD	STM1695	23	23	0.959	-0.0599	1	STM14_2045	37.571	1055	12	49.7	49.7	12	11	9	8	4	8	7	0	34.293	0	0		2.89658119604106	-1.1174201965332	+			2.89658119604106	-1.1174201965332	+			26.7152	26.7525	27.029	25.5251	25.839	25.7803
Peptide transport protein	STM14_2046	sapF	STM1696	8	6	0.791	-0.339	0.944	STM14_2046	30.671	1056	7	35.1	35.1	7	6	6	6	3	6	6	0	24.376	0	0		2.26504941799583	-0.57294209798177				2.26504941799583	-0.57294209798177				26.4685	26.2852	26.4635	25.6617	25.9258	25.9109
Uncharacterized protein	STM14_2047	STM14_2047	STM1697	7	100	13.6	3.76	0.000000000000247	STM14_2047	26.511	1057	3	11.5	11.5	3	1	0	0	3	3	3	0	3.4669	3	0	SI_AvsB_Exclusively in B						3.00439410091227	2.72220865885416	+	+		25.0365	24.0581	24.6085	27.0479	27.2934	27.5284
Secreted effector kinase SteC (EC 2.7.-.-) (Salmonella translocated effector C)	STM14_2050	steC	STM1698	12	48	4.1	2.04	0.256	STM14_2050	52.301	62	25	58.4	58.4	25	16	17	15	21	23	22	0	165	0	0		3.22542057304988	1.9765510559082	+	+		3.22542057304988	1.9765510559082	+	+		28.2369	28.7177	28.2095	30.5077	30.1392	30.4468
Enoyl-[acyl-carrier-protein] reductase [NADH] (EC 1.3.1.9)	STM14_2053	fabI	STM1700	191	166	0.872	-0.198	0.896	STM14_2053	27.761	1058	16	64.1	64.1	16	16	16	16	16	16	16	0	303.62	0	0		2.82709177115284	0.347178141276039				2.82709177115284	0.347178141276039				33.629	33.6916	33.5384	33.9579	33.9664	33.9762
Exoribonuclease 2 (EC 3.1.13.1) (Exoribonuclease II)	STM14_2056	rnb	STM1702	22	48	2.19	1.13	0.0823	STM14_2056	72.439	1059	30	54.7	54.7	30	26	26	25	25	28	27	0	270.4	0	0		2.30420622265187	0.381038029988606				2.30420622265187	0.381038029988606				30.2318	30.236	30.0836	30.5418	30.6533	30.4995
RNase II stability modulator	STM14_2058	yciR	STM1703	44	24	0.537	-0.896	0.183	STM14_2058	74.677	1060	3	6.1	6.1	3	3	3	2	0	0	0	0	3.3684	1	3	SI_AvsB_Exclusively in A						0.0266642229185825	-0.0482953389485701				24.7121	24.0701	23.1059	23.8773	24.6055	23.2604
Putative regulatory protein	STM14_2060	yciT	STM1704	36	93	2.55	1.35	0.0112	STM14_2060	27.477	1061	15	80	80	15	11	13	12	12	13	14	0	129.28	0	0		2.0719258483914	0.663496017456055				2.0719258483914	0.663496017456055				28.0608	28.2863	28.5338	28.9275	28.9766	28.9673
Lipoprotein	STM14_2062	osmB	STM1705	2416	161	0.0668	-3.9	5.99E-20	STM14_2062	6.936	1062	3	59.7	59.7	3	2	3	3	1	2	0	0	247.49	0	2	SI_AvsB_Exclusively in A		-2.93606440226237				2.16870777660411	-4.30337397257487	+	+	+	28.99	28.5894	30.1399	24.4787	26.3037	24.0267
Translation initiation factor Sui1	STM14_2063	yciH	STM1706	3	2	0.869	-0.203	1	STM14_2063	11.526	1063	2	17.6	17.6	2	2	2	2	2	1	1	0	5.9894	0	2	SI_AvsB_Exclusively in A		0.355197270711262				0.352743682873224	-0.641808827718101				25.5154	25.6948	25.7958	26.0239	25.5031	23.5536
Orotidine 5'-phosphate decarboxylase (EC 4.1.1.23) (OMP decarboxylase)	STM14_2064	pyrF	STM1707	6	4	0.634	-0.657	0.904	STM14_2064	26.328	1064	14	75.1	75.1	14	9	8	8	10	13	12	0	118.72	0	0		3.10652594427241	0.838303248087566	+			3.10652594427241	0.838303248087566	+			28.1822	28.1048	28.1577	29.1583	28.8641	28.9372
Lipopolysaccharide assembly protein B	STM14_2066	yciM	STM1708	37	64	1.74	0.802	0.229	STM14_2066	44.564	1065	10	28.5	28.5	10	8	10	5	5	6	5	0	61.648	0	0		2.11407999865533	-0.810544331868492	+			2.11407999865533	-0.810544331868492				27.1039	27.1135	26.9795	26.1061	26.5699	26.0892
Putative inner membrane protein	STM14_2067	yciS	STM1709	54	60	1.11	0.147	1	STM14_2067	11.385	1066	1	17.6	17.6	1	1	1	1	1	1	1	0.0015169	2.253	0	0		0.022535527583132	-0.0155359903971366				0.022535527583132	-0.0155359903971366				27.1049	26.8215	26.3677	26.6834	26.9142	26.6499
Phosphatidylglycerophosphatase B	STM14_2068	pgpB	STM1710	164	30	0.181	-2.47	0.0000000424	STM14_2068	29.244	1067	3	15.7	15.7	3	3	3	3	1	2	1	0	21.425	0	2	SI_AvsB_Exclusively in A		-1.00625991821289				1.58713204179798	-1.80987739562988	+	+		26.1705	25.264	25.3183	23.654	24.578	23.0912
GTP cyclohydrolase-2 (EC 3.5.4.25) (GTP cyclohydrolase II)	STM14_2069	ribA	STM1711	42	61	1.43	0.518	0.456	STM14_2069	21.635	1068	13	79.6	79.6	13	13	13	11	12	11	11	0	199.53	0	0		1.11725169425157	0.485343933105469				1.11725169425157	0.485343933105469				29.2394	29.3159	29.6863	30.1789	29.6624	29.8562
Aconitate hydratase (Aconitase) (EC 4.2.1.3)	STM14_2070	acnA	STM1712	2941	768	0.261	-1.94	0.00000181	STM14_2070	97.501	1069	62	76.2	76.2	62	61	60	58	56	55	55	0	323.31	0	0		5.2371983854747	-1.30856959025065	+	+		5.2371983854747	-1.30856959025065	+	+		35.2106	35.122	35.1853	33.8511	33.924	33.8171
Transcriptional regulator CysB	STM14_2072	cysB	STM1713	618	496	0.802	-0.319	0.639	STM14_2072	36.013	1070	13	55.2	55.2	13	13	11	11	12	13	12	0	121.45	0	0		1.70943363680428	0.425063451131184				1.70943363680428	0.425063451131184				28.7879	28.8829	28.8855	29.0679	29.336	29.4277
DNA topoisomerase 1 (EC 5.99.1.2) (DNA topoisomerase I)	STM14_2075	topA	STM1714	176	213	1.21	0.273	0.713	STM14_2075	97.302	1071	52	75.7	75.7	52	45	47	48	39	42	39	0	323.31	0	0		3.3285092611692	-0.97847747802734	+			3.3285092611692	-0.97847747802734	+			32.3168	32.1183	32.018	31.1947	31.2133	31.1096
Uncharacterized protein	STM14_2077	yciN	STM1715	33	53	1.59	0.665	0.38	STM14_2077	9.3936	1072	8	90.4	90.4	8	6	6	7	7	8	8	0	116.05	0	0		4.61416333779543	1.30480194091797	+	+		4.61416333779543	1.30480194091797	+	+		29.7779	29.87	29.9187	31.2181	31.1838	31.0792
Putative periplasmic protease	STM14_2078	sohB	STM1716	97	88	0.903	-0.147	0.936	STM14_2078	38.965	1073	15	60.9	60.9	15	14	15	13	12	14	14	0	156.64	0	0		0.59070873133467	-0.264453252156578				0.59070873133467	-0.264453252156578				29.2953	29.2884	28.8753	28.6031	28.9989	29.0637
Short chain dehydrogenase	STM14_2080	yciK	STM1717	18	39	2.21	1.14	0.158	STM14_2080	28.073	1074	17	67.6	67.6	17	16	16	15	16	17	16	0	252.81	0	0		2.35889984456074	0.910984039306641	+			2.35889984456074	0.910984039306641	+			30.571	30.7712	30.3037	31.381	31.618	31.3798
Cob(I)yrinic acid a,c-diamide adenosyltransferase	STM14_2081	btuR	STM1718	36	55	1.54	0.62	0.282	STM14_2081	21.725	1075	10	59.2	59.2	10	10	8	8	8	8	9	0	88.065	0	0		3.93915192805105	1.10197194417318	+			3.93915192805105	1.10197194417318	+			28.4943	28.5424	28.4856	29.5317	29.7518	29.5447
Pseudouridine synthase (EC 5.4.99.-)	STM14_2082	yciL	STM1719	44	40	0.909	-0.138	1	STM14_2082	32.612	1076	15	49.1	49.1	15	10	10	8	12	10	12	0	103.85	0	0		0.706579720153509	0.172426859537762				0.706579720153509	0.172426859537762				27.8413	27.8654	27.864	28.0906	27.8137	28.1837
Uncharacterized protein	STM14_2084	trpH	STM1721	141	141	0.995	-0.00669	1	STM14_2084	32.395	1077	4	21.8	21.8	4	0	1	0	1	4	3	0	16.643	3	1	SI_AvsB_Exclusively in B						0.0579133067399311	0.0408185323079415				24.6476	24.4475	24.7214	24.1904	24.8257	24.9228
Bifunctional indole-3-glycerol phosphate synthase/phosphoribosylanthranilate isomerase	STM14_2088	trpC	STM1725	25	20	0.791	-0.338	1	STM14_2088	49.201	1078	14	42.7	42.7	14	11	11	11	11	11	10	0	118.62	0	0		0.727115933214153	0.20799954732259				0.727115933214153	0.20799954732259				26.7676	26.4107	26.765	26.867	26.7542	26.946
Tryptophan synthase beta chain (EC 4.2.1.20)	STM14_2089	trpB	STM1726	13	9	0.741	-0.432	0.807	STM14_2089	42.867	1079	13	46.9	46.9	13	10	9	9	12	9	11	0	98.779	0	0		2.19883590075638	0.781801223754883	+			2.19883590075638	0.781801223754883				28.0984	27.8336	28.2684	28.8548	28.7089	28.982
Tryptophan synthase alpha chain (EC 4.2.1.20)	STM14_2090	trpA	STM1727	12	8	0.672	-0.573	0.678	STM14_2090	28.671	1080	14	64.9	64.9	14	9	10	10	13	14	13	0	119.25	0	0		4.30516397962544	1.22681935628255	+	+		4.30516397962544	1.22681935628255	+	+		27.7607	27.968	27.8968	29.1067	29.055	29.1443
Putative cytoplasmic protein	STM14_2091	yciG	STM1728	7567	20	0.00261	-8.58	2.08E-18	STM14_2091	6.2245	1081	2	20	20	2	2	2	2	2	2	2	0	46.488	0	0		1.93204487178326	-5.33448028564453	+	+	+	1.93204487178326	-5.33448028564453	+	+	+	34.4698	34.2046	36.2264	31.378	27.8017	29.7177
Putative cytoplasmic protein	STM14_2092	yciF	STM1729	2204	2	0.000985	-9.99	0.00000000000307	STM14_2092	18.652	1082	17	82	82	17	16	17	15	13	14	13	0	323.31	0	0		4.41274173535285	-5.62398974100749	+	+	+	4.41274173535285	-5.62398974100749	+	+	+	37.29	37.0999	37.212	31.7129	31.0396	31.9774
Putative cytoplasmic protein	STM14_2093	yciE	STM1730	1677	2	0.000922	-10.1	0.000000138	STM14_2093	18.972	1083	20	94.6	94.6	20	20	20	20	14	11	14	0	323.31	0	0		4.24536822481671	-5.88988240559896	+	+	+	4.24536822481671	-5.88988240559896	+	+	+	36.9862	36.6025	36.8616	30.6886	30.5533	31.5387
Putative catalase	STM14_2094	STM14_2094	STM1731	1826	10	0.00555	-7.49	0.00000248	STM14_2094	31.846	1084	19	74.3	74.3	19	19	19	19	15	16	14	0	323.31	0	0		4.60149574201855	-5.87937482198079	+	+	+	4.60149574201855	-5.87937482198079	+	+	+	35.8553	35.7896	35.82	30.0292	29.4443	30.3532
Outer membrane protein W	STM14_2095	ompW	STM1732	13	35	2.61	1.39	0.0322	STM14_2095	22.958	1085	6	50	50	6	5	4	4	6	6	5	0	110.75	0	0		1.2142602058966	1.41452662150065	+			1.2142602058966	1.41452662150065	+			28.6606	28.3063	27.3918	28.8017	30.161	29.6397
Acyl-CoA thioester hydrolase	STM14_2099	yciA	STM1736	2	3	1.18	0.239	1	STM14_2099	14.364	1086	3	33.1	33.1	3	2	2	2	2	3	2	0	26.345	0	2	SI_AvsB_Exclusively in A		0.561453501383465				0.46682864068869	-0.904053370157875				25.9752	25.9226	25.2263	23.505	26.2695	24.6375
YciI-like protein	STM14_2101	yciI	STM1738	22	42	1.97	0.976	0.0764	STM14_2101	10.594	1087	5	36.7	36.7	5	3	4	5	4	4	4	0	26.88	0	0		4.22004438022372	1.8914794921875	+	+	+	4.22004438022372	1.8914794921875	+	+		29.6638	29.866	29.7882	31.8123	31.5034	31.6767
Cardiolipin synthase A (CL synthase) (EC 2.7.8.-)	STM14_2103	cls	STM1739	43	50	1.18	0.236	0.885	STM14_2103	54.734	1089	9	25.5	25.5	9	7	6	4	5	8	5	0	71.676	0	0		0.87725364469381	-0.186245600382488				0.87725364469381	-0.186245600382488				26.1085	26.2341	26.2842	25.9022	26.1841	25.9817
Oligopeptide transport protein	STM14_2106	oppF	STM1742	59	203	3.45	1.79	0.000049	STM14_2106	37.254	1090	20	68.9	68.9	20	15	16	14	20	20	19	0	170.55	0	0		3.32746185121928	1.69462649027507	+	+		3.32746185121928	1.69462649027507	+	+		29.2782	29.5401	28.9823	30.9344	30.988	30.9621
Oligopeptide transporter ATP-binding component	STM14_2107	oppD	STM1743	31	127	4.08	2.03	0.00000318	STM14_2107	36.864	1091	20	81.2	81.2	20	15	18	14	19	18	18	0	211.94	0	0		2.1100367218512	1.36320432027181	+	+		2.1100367218512	1.36320432027181	+			29.8274	30.1564	29.5364	30.7867	31.3769	31.4461
Oligopeptide transport protein	STM14_2108	oppC	STM1744	31	168	5.42	2.44	0.0000000748	STM14_2108	33.09	1092	4	8.6	8.6	4	4	4	3	3	4	3	0	8.83	0	0		3.24562651328825	1.10579872131348	+			3.24562651328825	1.10579872131348	+			26.2116	26.2055	26.2868	27.5292	27.3359	27.1561
Oligopeptide transporter permease	STM14_2109	oppB	STM1745	11	85	7.82	2.97	0.00000000521	STM14_2109	33.42	1093	5	21.2	21.2	5	4	4	3	5	5	5	0	25.267	0	0		2.24634172487002	1.6275806427002	+	+		2.24634172487002	1.6275806427002	+	+		26.1822	26.5759	25.6762	27.4962	28.017	27.8038
Oligopeptide transport protein	STM14_2110	oppA	STM1746	103	615	6	2.58	0.00000000126	STM14_2110	61.291	1094	48	82.1	82.1	48	44	46	42	45	48	47	0	323.31	0	0		4.55654826327785	1.85355122884115	+	+	+	4.55654826327785	1.85355122884115	+	+		34.1289	34.3612	34.1943	35.9839	36.1591	36.1022
Aldehyde-alcohol dehydrogenase	STM14_2113	adhE	STM1749	2841	305	0.107	-3.22	0.00000000000000531	STM14_2113	96.214	1095	73	87	87	73	71	69	70	61	61	60	0	323.31	0	0		4.80157386566593	-2.17451731363933	+	+	+	4.80157386566593	-2.17451731363933	+	+		35.8829	35.7727	35.602	33.5208	33.5813	33.6321
Thymidine kinase (EC 2.7.1.21)	STM14_2114	tdk_2	STM1750	27	46	1.69	0.755	0.232	STM14_2114	23.404	1096	11	69.8	69.8	11	7	9	9	10	10	11	0	161.76	0	0		3.16646493137668	0.740756988525391	+			3.16646493137668	0.740756988525391				27.9494	27.8116	27.7462	28.5017	28.5572	28.6708
DNA-binding protein	STM14_2116	hns	STM1751	3387	4011	1.18	0.244	0.747	STM14_2116	15.542	1097	13	70.8	65.7	12	12	12	11	12	12	12	0	321.37	0	0		0.937729679308356	-0.208702087402344				0.937729679308356	-0.208702087402344				35.3914	35.2006	35.5559	35.1711	35.2049	35.1459
UTP--glucose-1-phosphate uridylyltransferase (EC 2.7.7.9) (UDP-glucose pyrophosphorylase)	STM14_2118	galU	STM1752	310	164	0.529	-0.918	0.103	STM14_2118	32.906	1098	17	67.2	67.2	17	17	17	17	15	17	16	0	323.31	0	0		1.45958815293812	-0.583816528320313				1.45958815293812	-0.583816528320313				32.8401	32.6941	32.2915	31.9326	32.1987	31.9429
Regulator of RpoS	STM14_2119	hnr	STM1753	302	79	0.262	-1.93	0.0000127	STM14_2119	37.208	1099	10	45.1	45.1	10	8	9	6	7	9	6	0	42.614	0	0		1.75662417069702	-0.712153752644856				1.75662417069702	-0.712153752644856				27.3605	27.5136	27.1928	26.4014	26.5906	26.9384
Uncharacterized protein	STM14_2120	ychK	STM1754	308	115	0.375	-1.42	0.00177	STM14_2120	33.093	1100	7	41.9	41.9	7	4	5	5	4	5	3	0	21.549	0	1		0.671405493703481	-0.321472485860188				0.426220609085395	-0.199309031168617				25.4534	25.731	25.2632	25.3008	25.0213	25.5275
UPF0225 protein YchJ	STM14_2121	ychJ	STM1755	16	53	3.19	1.67	0.00124	STM14_2121	17.065	1101	7	60.5	53.9	6	6	6	5	5	5	5	0	21.301	0	0		2.30833800582271	0.441193898518879				2.30833800582271	0.441193898518879				25.6754	25.7247	25.6247	26.16	26.2147	25.9737
Formyltetrahydrofolate deformylase (EC 3.5.1.10) (Formyl-FH(4) hydrolase)	STM14_2122	purU	STM1756	38	77	2.01	1.01	0.0617	STM14_2122	31.829	1102	21	82.9	82.9	21	17	16	17	18	18	20	0	270.16	0	0		3.3329983697868	0.675357182820637	+			3.3329983697868	0.675357182820637				30.4383	30.438	30.4116	31.0556	31.0274	31.2309
Nitrate reductase 1 beta subunit	STM14_2131	narH	STM1763	12	4	0.385	-1.38	0.165	STM14_2131	57.803	1104	29	75	64.2	23	21	22	20	18	18	17	0	323.31	0	0		1.87342968439414	-0.62544059753418				1.87342968439414	-0.62544059753418				30.9717	31.0013	31.3569	30.6464	30.4062	30.4009
Nitrate reductase 1 alpha subunit	STM14_2132	narG	STM1764	6	5	0.746	-0.423	0.978	STM14_2132	140.69	1105	69	69.7	60	57	52	53	51	47	51	52	0	323.31	0	0		1.67712349571493	-0.495346069335941				1.67712349571493	-0.495346069335941				32.0085	32.0789	31.9323	31.3199	31.7527	31.461
Transcriptional regulator NarL	STM14_2137	narL	STM1767	16	7	0.437	-1.19	0.175	STM14_2137	23.859	1107	10	57.9	57.9	10	9	9	9	10	9	9	0	126.67	0	0		0.473342661074995	0.159020741780601				0.473342661074995	0.159020741780601				29.7946	29.5445	29.3813	29.571	29.8401	29.7864
Putative sulfur reduction protein	STM14_2139	ychN	STM1769	27	27	1	0.00498	1	STM14_2139	12.668	1108	5	69.2	69.2	5	4	5	4	2	4	4	0	34.709	0	0		0.823435474036331	-1.23348426818848	+			0.823435474036331	-1.23348426818848	+			28.199	27.1041	28.0543	26.7732	27.4689	25.4149
Cation transport regulator	STM14_2140	chaB	STM1770	591	4	0.00609	-7.36	1.11E-24	STM14_2140	8.9788	1109	7	69.7	69.7	7	6	7	6	3	6	5	0	91.645	0	0		5.25488519605062	-5.30952072143555	+	+	+	5.25488519605062	-5.30952072143555	+	+	+	32.977	32.7797	32.847	27.8405	27.3081	27.5266
2-dehydro-3-deoxyphosphooctonate aldolase (EC 2.5.1.55) (3-deoxy-D-manno-octulosonic acid 8-phosphate synthase) (KDO-8-phosphate synthase) (Phospho-2-dehydro-3-deoxyoctonate aldolase)	STM14_2142	kdsA	STM1772	56	103	1.83	0.87	0.0998	STM14_2142	30.795	1110	23	87.7	87.7	23	21	22	22	23	23	22	0	323.31	0	0		3.01002568298961	0.3330078125				3.01002568298961	0.3330078125				33.4962	33.4699	33.433	33.7403	33.8004	33.8574
Peptide chain release factor 1 (RF-1)	STM14_2146	prfA	STM1776	17	52	3.04	1.6	0.00162	STM14_2146	40.461	1111	18	62.2	62.2	18	11	14	13	13	13	15	0	113.3	0	0		0.7419323237749	0.182663599650066				0.7419323237749	0.182663599650066				28.9312	28.9543	28.6912	29.173	29.0399	28.9118
Outer-membrane lipoprotein LolB	STM14_2149	lolB	STM1778	85	16	0.185	-2.43	0.00000287	STM14_2149	23.686	1112	13	68.6	68.6	13	12	11	9	9	9	10	0	51.439	0	0		1.20167761654056	-0.856011072794598	+			1.20167761654056	-0.856011072794598				29.3115	29.1384	28.7065	27.6316	28.4908	28.466
4-diphosphocytidyl-2-C-methyl-D-erythritol kinase (CMK) (EC 2.7.1.148) (4-(cytidine-5'-diphospho)-2-C-methyl-D-erythritol kinase)	STM14_2150	ipk	STM1779	67	40	0.597	-0.743	0.228	STM14_2150	30.883	1113	10	54.4	54.4	10	9	8	8	7	8	7	0	54.731	0	0		1.36759165773264	-0.394098917643227				1.36759165773264	-0.394098917643227				27.6963	27.4969	27.6821	27.4068	27.006	27.2802
Ribose-phosphate pyrophosphokinase (RPPK) (EC 2.7.6.1) (5-phospho-D-ribosyl alpha-1-diphosphate) (Phosphoribosyl diphosphate synthase) (Phosphoribosyl pyrophosphate synthase)	STM14_2153	prsA	STM1780	49	70	1.41	0.494	0.52	STM14_2153	34.216	1114	17	56.5	56.5	17	17	17	17	17	17	17	0	323.31	0	0		1.99207054031194	0.691377639770508				1.99207054031194	0.691377639770508				32.06	32.1702	31.9448	32.5371	33.0036	32.7085
Peptidyl-tRNA hydrolase (PTH) (EC 3.1.1.29)	STM14_2156	pth	STM1783	32	24	0.738	-0.438	0.592	STM14_2156	21.178	1116	9	58.8	58.8	9	7	6	9	8	9	9	0	64.016	0	0		2.00490831525267	0.503081003824871				2.00490831525267	0.503081003824871				28.4471	28.2196	28.533	28.9147	28.8009	28.9933
Ribosome-binding ATPase YchF	STM14_2157	ychF	STM1784	203	208	1.02	0.0318	1	STM14_2157	39.63	1117	21	72.7	72.7	21	21	20	20	19	20	21	0	312.77	0	0		0.216150224035096	0.0596338907877616				0.216150224035096	0.0596338907877616				31.7035	31.6185	31.687	31.9365	31.6081	31.6433
Putative cytoplasmic protein	STM14_2159	STM14_2159	STM1785	8	26	3.33	1.73	0.0107	STM14_2159	48.813	1118	6	19.2	19.2	6	0	1	0	3	5	6	0	13.792	3	0	SI_AvsB_Exclusively in B						2.75244568035932	1.45200157165527	+	+		23.9046	23.8647	24.3107	25.2232	25.6789	25.5339
Glutamate dehydrogenase	STM14_2170	STM14_2170	STM1795	2406	2449	1.02	0.0261	1	STM14_2170	48.037	1119	29	73.9	73.9	29	24	26	26	28	29	26	0	323.31	0	0		3.63520732720918	3.08912531534831	+	+	+	3.63520732720918	3.08912531534831	+	+	+	31.5216	32.0698	31.3338	34.5561	34.9299	34.7065
Periplasmic trehalase (EC 3.2.1.28) (Alpha,alpha-trehalase) (Alpha,alpha-trehalose glucohydrolase)	STM14_2172	treA	STM1796	540	47	0.0865	-3.53	0.00000000000000155	STM14_2172	63.558	1120	29	67.7	67.7	29	29	29	27	23	21	21	0	323.31	0	0		5.79545163655234	-3.45450146993001	+	+	+	5.79545163655234	-3.45450146993001	+	+	+	34.409	34.2474	34.1387	30.8059	30.8102	30.8154
Endo-type membrane-bound lytic murein transglycosylase A (EC 4.2.2.n2) (Peptidoglycan lytic endotransglycosylase)	STM14_2175	emtA	STM1799	9	13	1.51	0.593	0.619	STM14_2175	22.427	1122	2	26.1	26.1	2	2	2	2	1	2	1	0	24.662	0	2	SI_AvsB_Exclusively in A		0.496852874755859				0.639656548789245	-1.3098996480306				26.0568	26.0488	25.8381	24.0804	26.478	23.4554
L,D-carboxypeptidase A	STM14_2176	ldcA	STM1800	39	39	0.999	-0.00084	1	STM14_2176	33.351	1123	12	46.4	46.4	12	12	11	11	10	10	10	0	103.75	0	0		1.81455444753435	-0.766614278157554	+			1.81455444753435	-0.766614278157554				29.7607	29.5133	29.3212	28.5851	28.6706	29.0396
K(+)/H(+) antiporter NhaP2 (Potassium/proton antiporter NhaP2)	STM14_2177	ycgO	STM1801	159	150	0.948	-0.0768	0.989	STM14_2177	62.469	1124	3	8	8	3	3	3	3	0	1	1	0	31.145	0	3	SI_AvsB_Exclusively in A						2.59409485358444	-1.84642473856608	+	+		25.7779	25.6927	25.4538	24.2836	23.4134	23.6881
Alanine racemase (EC 5.1.1.1)	STM14_2178	dadX	STM1802	564	778	1.38	0.465	0.468	STM14_2178	38.804	1125	14	52.5	52.5	14	12	12	12	13	14	13	0	248.94	0	0		3.19409960241225	0.886192321777344	+			3.19409960241225	0.886192321777344	+			29.7268	29.7548	29.6372	30.7384	30.5932	30.4458
D-amino acid dehydrogenase (EC 1.4.99.-)	STM14_2179	dadA	STM1803	2283	2591	1.13	0.183	0.888	STM14_2179	47.882	1126	27	78.9	78.9	27	25	26	24	25	26	25	0	323.31	0	0		3.11343340277707	0.201311747233078				3.11343340277707	0.201311747233078				32.3413	32.313	32.3018	32.5228	32.4868	32.5503
Uncharacterized protein	STM14_2181	ycgB	STM1804	1445	18	0.0126	-6.3	3.01E-39	STM14_2181	60.539	1127	16	37.6	37.6	16	15	14	13	1	1	1	0	112.78	0	3	SI_AvsB_Exclusively in A						3.96364219683905	-5.14509518941243	+	+	+	29.1842	29.0364	29.2188	23.6881	23.6481	24.6678
Fatty acid metabolism regulator protein	STM14_2182	fadR	STM1805	397	331	0.835	-0.261	0.801	STM14_2182	26.986	1128	15	84.9	84.9	15	12	13	11	11	14	14	0	222.36	0	0		3.30002178388104	1.12822659810384	+			3.30002178388104	1.12822659810384	+			28.4497	28.4247	28.4462	29.3517	29.7011	29.6525
Putative cytoplasmic protein	STM14_2186	STM14_2186	STM1809	47	26	0.55	-0.862	0.124	STM14_2186	6.4824	1130	8	82.5	82.5	8	7	8	7	8	8	8	0	71.866	0	0		2.09947963250189	-0.472955067952469				2.09947963250189	-0.472955067952469				32.6822	32.5586	32.8143	32.3304	32.1227	32.1832
Putative cytoplasmic protein	STM14_2188	STM14_2188	STM1810	1521	46	0.0302	-5.05	2.07E-24	STM14_2188	5.0523	1131	1	91.1	91.1	1	1	1	1	1	1	1	0	9.196	0	2	SI_AvsB_Exclusively in A		-5.19739532470703				5.45949126156611	-5.44785626729329	+	+	+	30.0006	29.8826	30.1137	24.5125	24.8016	24.3393
Uncharacterized protein	STM14_2191	ycgM	STM1812	161	99	0.614	-0.703	0.174	STM14_2191	23.592	1132	11	79.9	79.9	11	9	10	9	9	10	10	0	150.82	0	0		1.68633976118805	-0.191411972045898				1.68633976118805	-0.191411972045898				30.0572	29.9709	29.9971	29.8364	29.883	29.7316
Protein YcgL	STM14_2192	ycgL	STM1813	108	58	0.533	-0.907	0.0743	STM14_2192	12.584	1133	8	77.3	77.3	8	6	7	7	6	7	7	0	58.706	0	0		0.668605219419321	-0.199190775553383				0.668605219419321	-0.199190775553383				27.8455	27.4527	27.6691	27.3739	27.6026	27.3932
Probable septum site-determining protein MinC	STM14_2193	minC	STM1814	67	138	2.05	1.04	0.0347	STM14_2193	25.246	1134	11	51.9	51.9	11	9	9	7	10	11	11	0	117.74	0	0		3.60047492324232	0.768581390380859	+			3.60047492324232	0.768581390380859	+			29.3051	29.3453	29.2714	30.193	30.0096	30.025
Site-determining protein	STM14_2194	minD	STM1815	355	666	1.87	0.906	0.0517	STM14_2194	29.5	1135	25	64.1	64.1	25	22	21	24	24	25	24	0	310.04	0	0		2.91325091112656	0.969148000081383	+			2.91325091112656	0.969148000081383	+			32.5252	32.612	32.4601	33.3584	33.4283	33.7181
Cell division topological specificity factor	STM14_2195	minE	STM1816	22	57	2.54	1.34	0.00801	STM14_2195	10.182	1136	14	89.8	89.8	14	12	12	12	14	14	14	0	122.14	0	0		3.34561125852662	1.53173891703288	+	+		3.34561125852662	1.53173891703288	+	+		30.025	30.38	30.4618	31.8454	31.7162	31.9004
Long-chain-fatty-acid--CoA ligase	STM14_2199	fadD	STM1818	2733	1856	0.679	-0.558	0.349	STM14_2199	62.222	1137	29	78.1	78.1	29	28	29	27	25	26	26	0	323.31	0	0		2.61248340797501	-1.2948424021403	+	+		2.61248340797501	-1.2948424021403	+			31.6154	31.4452	30.9865	30.0424	30.1131	30.007
Putative outer membrane protein	STM14_2201	slp	STM1819	120	46	0.385	-1.38	0.00482	STM14_2201	20.963	1138	11	80.8	80.8	11	11	11	9	6	9	8	0	99.814	0	0		0.992572296048255	-0.825990041097004				0.992572296048255	-0.825990041097004				30.234	29.6971	29.4563	28.3733	29.0906	29.4455
Putative molecular chaperone	STM14_2202	yeaZ	STM1820	64	141	2.21	1.14	0.017	STM14_2202	24.742	1139	8	59.7	59.7	8	4	3	4	5	7	6	0	59.114	0	0		2.66634573043064	0.655741373697918				2.66634573043064	0.655741373697918				27.6326	27.5988	27.3642	28.1725	28.2626	28.1278
UPF0181 protein YoaH	STM14_2205	yoaH	STM1823	10	17	1.66	0.732	0.695	STM14_2205	6.5141	1141	3	81.4	81.4	3	2	2	1	1	3	3	0	26.207	1	0		1.67299851714691	0.655898412068684				1.83621639455399	0.818012237548828				25.3498	25.3916	24.8843	25.815	26.2049	26.0599
Para-aminobenzoate synthase component I	STM14_2206	pabB	STM1824	12	42	3.49	1.8	0.0012	STM14_2206	50.978	1142	19	48.7	48.7	19	17	17	13	13	17	17	0	60.596	0	0		0.152203259245601	-0.0529505411783866				0.152203259245601	-0.0529505411783866				28.4333	28.4683	28.168	28.2385	28.4791	28.1931
Uncharacterized Nudix hydrolase NudL (EC 3.6.1.-)	STM14_2207	yeaB	STM1825	14	8	0.582	-0.78	0.595	STM14_2207	21.431	1143	5	33.9	33.9	5	3	3	3	3	2	4	0	47.383	0	0		0.684308586439974	-0.292690277099609				0.684308586439974	-0.292690277099609				26.0303	26.4684	25.9934	25.6305	25.9776	26.0059
L-serine deaminase I/L-threonine deaminase I	STM14_2208	sdaA	STM1826	273	39	0.143	-2.81	0.000000000143	STM14_2208	49.051	1144	19	56.4	52.6	17	14	14	13	16	16	15	0	134.23	0	0		2.49127235776357	0.675572713216148				2.49127235776357	0.675572713216148				29.7522	29.6366	29.4387	30.1772	30.3629	30.3141
Putative diguanylate cyclase/phosphodiesterase	STM14_2209	STM14_2209	STM1827	131	4	0.0298	-5.07	1.47E-18	STM14_2209	63.606	1145	2	7.6	7.6	2	2	2	0	0	0	0	0	10.319	1	3	SI_AvsB_Exclusively in A						0.414176884772473	0.714908599853516				23.8203	22.4022	24.2409	24.7264	24.6361	23.2456
Putative inner membrane protein	STM14_2210	yoaE	STM1828	54	62	1.13	0.179	0.975	STM14_2210	56.502	1146	4	7.7	7.7	4	3	2	4	4	3	4	0	9.4826	0	0		0.214111695398469	0.0532798767089844				0.214111695398469	0.0532798767089844				25.2411	25.3649	25.2649	25.5175	25.2885	25.2247
Mannose-specific enzyme IIAB	STM14_2212	manX	STM1830	115	37	0.324	-1.63	0.000503	STM14_2212	34.987	1147	24	82.6	82.6	24	24	24	22	22	23	23	0	323.31	0	0		0.716174759116748	-0.201583862304688				0.716174759116748	-0.201583862304688				34.0393	33.9555	34.0329	34.0575	33.6567	33.7087
Mannose-specific enzyme IIC	STM14_2213	manY	STM1831	101	31	0.306	-1.71	0.000284	STM14_2213	27.492	1148	2	16.2	16.2	2	2	2	2	2	2	2	0	23.979	0	0		0.585296638292604	-0.604677836100262				0.585296638292604	-0.604677836100262				28.9775	28.9482	27.7403	27.7156	28.3808	27.7556
Mannose-specific PTS system protein IID	STM14_2214	manZ	STM1832	112	48	0.429	-1.22	0.015	STM14_2214	31.263	1149	18	50	50	18	17	15	18	17	17	17	0	221.95	0	0		1.598438264282	-0.573336283365887				1.598438264282	-0.573336283365887				32.0646	31.9359	31.8005	31.0925	31.5937	31.3948
23S rRNA methyltransferase A	STM14_2217	rrmA	STM1835	5	5	0.976	-0.0357	1	STM14_2217	30.03	1150	7	38.3	38.3	7	4	5	6	6	4	4	0	21.433	0	0		0.56008175485902	0.0965391794840471				0.56008175485902	0.0965391794840471				25.298	25.2998	25.3756	25.5607	25.3204	25.3819
Cold shock-like protein CspC	STM14_2220	cspC	STM1837	653	608	0.932	-0.102	1	STM14_2220	7.4023	1151	5	78.3	78.3	5	5	5	5	5	5	5	0	190.96	0	0		0.908633662461544	-0.198463439941406				0.908633662461544	-0.198463439941406				33.0086	32.962	33.2051	32.9665	32.8846	32.7292
Putative transcriptional repressor	STM14_2228	kdgR	STM1842	103	107	1.04	0.061	1	STM14_2228	29.863	1152	19	71.5	71.5	19	17	17	18	17	18	17	0	175.02	0	0		0.568290952232734	-0.0632419586181641				0.568290952232734	-0.0632419586181641				30.9523	30.9504	31.0239	30.8937	30.9946	30.8486
Protease HtpX (EC 3.4.24.-) (Heat shock protein HtpX)	STM14_2231	htpX	STM1844	848	792	0.933	-0.0993	0.978	STM14_2231	31.879	1153	5	23.2	23.2	5	4	3	5	4	4	5	0	19.019	0	0		1.22113868425231	0.458636601765949				1.22113868425231	0.458636601765949				27.1105	27.4765	27.1129	27.4398	27.8553	27.7806
Carboxy-terminal protease	STM14_2232	prc	STM1845	148	161	1.09	0.123	0.892	STM14_2232	76.778	1154	36	56.6	56.6	36	31	31	31	31	33	33	0	276.59	0	0		0.851938174788608	0.164996465047199				0.851938174788608	0.164996465047199				30.2111	30.1119	30.3155	30.4857	30.2518	30.3959
RNA chaperone ProQ	STM14_2233	proQ	STM1846	51	64	1.26	0.335	0.679	STM14_2233	25.438	1155	12	61.8	61.8	12	12	12	12	12	12	12	0	129.91	0	0		0.0550791033767974	-0.00990422566732008				0.0550791033767974	-0.00990422566732008				30.67	30.6488	30.7573	30.7002	30.5837	30.7625
Putative nucleotide-binding protein	STM14_2234	yebR	STM1847	82	57	0.694	-0.527	0.406	STM14_2234	21.032	1156	7	45.9	45.9	7	7	6	6	7	6	6	0	83.131	0	0		1.07526584643107	-0.139093399047852				1.07526584643107	-0.139093399047852				29.741	29.8861	29.7543	29.5903	29.6477	29.7262
Putative inner membrane protein	STM14_2236	STM14_2236	STM1849	192	79	0.41	-1.29	0.00985	STM14_2236	95.338	1157	37	64.5	64.5	37	30	33	29	17	18	14	0	323.31	0	0		2.99260240664727	-1.44538942972819	+	+		2.99260240664727	-1.44538942972819	+	+		29.5651	29.1783	29.3781	28.0796	28.0282	27.6775
Putative cytoplasmic protein	STM14_2239	STM14_2239	STM1851	515	4	0.00763	-7.03	5.4E-28	STM14_2239	8.8179	1159	4	81	81	4	4	4	4	1	2	2	0	147.21	0	1		1.37702632449333	-3.31165981292725	+	+		1.42309137602276	-4.6245600382487	+	+		31.3099	29.1668	31.3346	23.3534	26.9136	27.6705
Type III-secreted effector protein	STM14_2244	sopE2	STM1855	2	0	0.156	-2.68	0.674	STM14_2244	26.448	1161	16	75.4	75.4	16	11	12	14	15	13	14	0	112.59	0	0		1.53526552091589	0.66417121887207				1.53526552091589	0.66417121887207				29.1754	29.5358	29.5018	30.2918	29.7507	30.163
Putative acetyltransferase	STM14_2249	STM14_2249	STM1857	10	33	3.21	1.68	0.0044	STM14_2249	15.658	1162	8	56.8	56.8	8	4	5	6	6	7	7	0	34.817	0	0		3.78765114244036	1.32344245910645	+	+		3.78765114244036	1.32344245910645	+	+		26.4019	26.4769	26.6649	27.7352	27.9294	27.8495
Uncharacterized protein	STM14_2278	STM14_2278	STM1873	15	28	1.9	0.925	0.206	STM14_2278	12.729	1163	5	36.8	36.8	5	4	4	5	4	4	4	0	44.533	0	0		0.0129968864380948	-0.00474929809570313				0.0129968864380948	-0.00474929809570313				28.4174	28.6583	28.6238	28.4975	28.4399	28.7478
Uncharacterized protein	STM14_2280	yobA	STM1875	35	42	1.2	0.259	0.831	STM14_2280	13.321	1164	2	23.4	23.4	2	2	2	2	2	2	2	0	33.085	0	0		1.91871671492926	-0.508362452189129				1.91871671492926	-0.508362452189129				30.0196	30.1092	29.9644	29.33	29.5321	29.7061
DNA polymerase III subunit theta	STM14_2281	holE	STM1876	4	3	0.709	-0.497	1	STM14_2281	8.747	1165	3	52.6	52.6	3	0	1	2	2	3	3	0	8.9398	2	0	SI_AvsB_Exclusively in B		0.934789657592773				1.28513246391956	1.20894813537598	+			23.5437	24.8694	24.6178	25.6521	25.219	25.7866
Exodeoxyribonuclease X	STM14_2283	exoX	STM1878	77	99	1.29	0.366	0.669	STM14_2283	26.419	1166	4	17.7	17.7	4	0	0	0	3	3	3	0.00038447	2.6717	3	1	SI_AvsB_Exclusively in B						0.456632640127828	0.40209643046061				23.0568	24.3383	23.7105	24.0726	23.9734	24.266
Protease 2	STM14_2284	ptrB	STM1879	334	49	0.146	-2.78	0.000000000094	STM14_2284	78.972	1167	30	55.3	55.3	30	29	27	27	6	8	8	0	323.31	0	0		3.55138890616558	-4.47034962972005	+	+	+	3.55138890616558	-4.47034962972005	+	+	+	30.7139	30.3317	29.7349	25.3162	25.9364	26.1169
Putative inner membrane protein	STM14_2285	yebE	STM1880	615	153	0.248	-2.01	0.00000199	STM14_2285	23.661	1168	14	60.3	60.3	14	14	13	12	12	13	13	0	171.14	0	0		1.77615711566376	-0.445180892944336				1.77615711566376	-0.445180892944336				30.9007	30.7514	30.6892	30.467	30.1546	30.3841
Protein YebF	STM14_2286	yebF	STM1881	160	12	0.0749	-3.74	0.000000000000044	STM14_2286	12.807	1169	6	53	53	6	6	6	6	3	2	2	0	176.7	0	0		5.26783087566418	-7.17501894632975	+	+	+	5.26783087566418	-7.17501894632975	+	+	+	31.5679	31.9935	31.4848	24.4282	24.2862	24.8069
Phosphoribosylglycinamide formyltransferase 2 (GART 2) (EC 2.1.2.-) (5'-phosphoribosylglycinamide transformylase 2) (Formate-dependent GAR transformylase) (GAR transformylase 2)	STM14_2288	purT	STM1883	10	7	0.68	-0.556	0.815	STM14_2288	42.179	1171	10	34.9	34.9	10	4	5	5	6	7	5	0	27.297	0	0		1.81049768018676	1.10780270894369	+			1.81049768018676	1.10780270894369	+			26.5663	26.1257	25.9082	27.1252	27.1043	27.6941
Keto-hydroxyglutarate-aldolase/keto-deoxy-phosphogluconate aldolase	STM14_2289	eda	STM1884	29	48	1.66	0.727	0.34	STM14_2289	22.187	1172	11	67.6	67.6	11	11	10	11	11	11	11	0	144.72	0	0		2.60684547686595	0.838012059529621	+			2.60684547686595	0.838012059529621	+			31.2615	31.2839	31.2199	32.2284	32.2018	31.8492
Glucose-6-phosphate 1-dehydrogenase (G6PD) (EC 1.1.1.49)	STM14_2292	zwf	STM1886	162	125	0.77	-0.378	0.703	STM14_2292	55.921	1173	40	80	80	40	37	36	35	36	36	35	0	323.31	0	0		0.722638681585561	-0.28289794921875				0.722638681585561	-0.28289794921875				32.5505	32.5035	32.1637	31.8687	32.3067	32.1935
DNA-binding transcriptional regulator HexR	STM14_2295	yebK	STM1887	41	32	0.79	-0.341	0.748	STM14_2295	32.021	1174	11	53.6	53.6	11	9	9	7	10	7	9	0	52.528	0	0		0.682838919145567	0.322332382202148				0.682838919145567	0.322332382202148				27.5715	27.7155	27.1964	27.5452	27.8473	28.0578
Pyruvate kinase (EC 2.7.1.40)	STM14_2296	pykA	STM1888	90	95	1.05	0.0755	1	STM14_2296	51.387	1175	32	78.3	78.3	32	30	30	28	29	32	31	0	323.31	0	0		2.99892626522863	0.333325703938797				2.99892626522863	0.333325703938797				32.3779	32.3773	32.4194	32.7027	32.6763	32.7955
Lipid A biosynthesis myristoyltransferase (EC 2.3.1.243) (Kdo(2)-lauroyl-lipid IV(A) myristoyltransferase)	STM14_2297	msbB	STM1889	43	36	0.845	-0.244	0.94	STM14_2297	37.287	1176	10	44.3	44.3	10	6	7	9	8	9	8	0	92.316	0	0		1.11502994952627	-0.661174138387047				1.11502994952627	-0.661174138387047				28.1311	28.109	27.9774	26.8746	27.7811	27.5784
High-affinity zinc transporter periplasmic component	STM14_2300	znuA	STM1891	184	83	0.45	-1.15	0.0209	STM14_2300	34.193	1177	12	50.3	50.3	12	11	12	10	8	11	11	0	171.2	0	0		3.07062446133848	-0.599324544270836				3.07062446133848	-0.599324544270836				29.9417	29.8918	29.9655	29.3395	29.4399	29.2216
Holliday junction ATP-dependent DNA helicase RuvB (EC 3.6.4.12)	STM14_2303	ruvB	STM1894	36	43	1.2	0.262	0.756	STM14_2303	37.018	1179	9	44.6	44.6	9	7	8	6	7	8	8	0	66.603	0	0		2.66397190350276	1.04044723510742	+			2.66397190350276	1.04044723510742	+			26.4545	26.7123	26.2602	27.4799	27.4181	27.6502
Holliday junction ATP-dependent DNA helicase RuvA (EC 3.6.4.12)	STM14_2304	ruvA	STM1895	51	51	1.01	0.0175	1	STM14_2304	22.145	1180	5	50.7	50.7	5	4	4	4	5	3	4	0	32.762	0	0		0.0898998064871938	0.0153052012125663				0.0898998064871938	0.0153052012125663				27.0284	27.1367	27.2379	27.1424	27.1529	27.1537
Probable transcriptional regulatory protein YebC	STM14_2310	yebC	STM1899	48	29	0.607	-0.721	0.277	STM14_2310	26.418	1181	10	43.1	43.1	10	10	9	9	9	9	9	0	58.978	0	0		2.63135040916432	0.577587127685547				2.63135040916432	0.577587127685547				30.561	30.7511	30.6607	31.202	31.3579	31.1456
Aspartyl-tRNA synthetase	STM14_2312	aspS	STM1901	106	65	0.612	-0.709	0.27	STM14_2312	65.665	1182	48	85.6	85.6	48	44	43	47	45	45	45	0	323.31	0	0		0.534135152469556	0.15014521280925				0.534135152469556	0.15014521280925				32.3869	32.4009	32.156	32.3546	32.6541	32.3855
Uncharacterized protein	STM14_2314	yecD	STM1902	37	6	0.168	-2.57	0.000129	STM14_2314	20.533	1183	4	34.6	34.6	4	4	4	4	3	3	2	0	30.649	0	0		0.845962468699954	-0.723678588867188				0.845962468699954	-0.723678588867188				28.1877	27.3954	27.6457	27.656	26.6283	26.7735
Uncharacterized protein	STM14_2315	yecE	STM1903	1	1	0.894	-0.162	1	STM14_2315	31.2	1184	10	50.4	50.4	10	10	8	7	2	6	3	0	24.604	0	2	SI_AvsB_Exclusively in A		-0.991919199625652				1.57481952067228	-2.19704882303874	+	+		27.0385	26.6706	26.9773	23.7715	25.9035	24.4202
tRNA (cmo5U34)-methyltransferase (EC 2.1.1.-)	STM14_2317	yecO	STM1905	13	35	2.61	1.38	0.0299	STM14_2317	27.848	1186	12	61.9	61.9	12	10	10	7	9	10	10	0	67.933	0	0		0.918847090380702	0.250826517740887				0.918847090380702	0.250826517740887				27.5169	27.2539	27.2691	27.4134	27.6501	27.7288
tRNA (mo5U34)-methyltransferase (EC 2.1.1.-)	STM14_2318	yecP	STM1906	14	27	1.9	0.925	0.183	STM14_2318	37.11	1187	18	69	69	18	12	13	7	8	16	15	0	83.938	0	0		1.25485217184017	0.164032618204754				1.25485217184017	0.164032618204754				27.6063	27.5953	27.7453	27.8851	27.7969	27.757
Copper homeostasis protein CutC	STM14_2319	cutC	STM1907	352	65	0.185	-2.44	0.0000000227	STM14_2319	26.61	1188	6	32.7	32.7	6	4	5	2	4	6	5	0	21.17	0	0		0.782964842068812	0.573187510172527				0.782964842068812	0.573187510172527				25.8314	25.6042	25.7986	25.6584	26.6207	26.6747
Uncharacterized protein	STM14_2320	yecM	STM1908	27	16	0.597	-0.745	0.303	STM14_2320	21.453	1189	6	49.2	49.2	6	2	2	3	3	4	6	0	45.954	0	0		2.25995798695569	1.18671226501465	+			2.25995798695569	1.18671226501465	+			24.505	24.5487	25.006	25.6646	25.7976	26.1577
Arginine--tRNA ligase (EC 6.1.1.19) (Arginyl-tRNA synthetase)	STM14_2322	argS	STM1909	162	119	0.73	-0.453	0.598	STM14_2322	64.275	1190	39	77.6	77.6	39	34	34	35	33	37	35	0	323.31	0	0		2.39538365262461	0.328475316365559				2.39538365262461	0.328475316365559				31.6059	31.5124	31.4435	31.801	31.8449	31.9013
Flagellar biosynthesis protein FlhA	STM14_2327	flhA	STM1913	4	4	1.01	0.00885	1	STM14_2327	74.848	1192	6	12.4	12.4	6	5	5	3	2	4	3	0	20.287	0	0		0.143890769104158	0.135280609130859				0.143890769104158	0.135280609130859				27.2221	27.8591	27.8141	28.2036	27.8585	27.2391
Protein phosphatase CheZ (EC 3.1.3.-) (Chemotaxis protein CheZ)	STM14_2330	cheZ	STM1915	9	21	2.28	1.19	0.142	STM14_2330	23.92	1193	14	80.8	80.8	14	13	14	11	11	11	12	0	323.31	0	0		1.35585540086682	-0.567916234334309				1.35585540086682	-0.567916234334309				30.5381	30.969	30.5369	29.9811	30.379	29.9801
Chemotaxis regulatory protein CheY	STM14_2331	cheY	STM1916	24	13	0.527	-0.925	0.23	STM14_2331	14.125	1194	10	86.8	86.8	10	9	10	8	6	9	8	0	203.94	0	0		1.81395787197759	-0.927314758300781	+			1.81395787197759	-0.927314758300781	+			31.0046	31.3092	30.8149	29.8011	30.4148	30.1309
Chemotaxis response regulator protein-glutamate methylesterase (EC 3.1.1.61)	STM14_2332	cheB	STM1917	10	2	0.215	-2.21	0.171	STM14_2332	37.551	1195	18	65.3	65.3	18	17	16	17	17	17	15	0	137.03	0	0		1.57504175797624	-0.689634958902992				1.57504175797624	-0.689634958902992				30.6157	31.1096	30.8189	29.877	30.2784	30.3199
Chemotaxis protein methyltransferase (EC 2.1.1.80)	STM14_2333	cheR	STM1918	22	2	0.108	-3.21	0.0000579	STM14_2333	32.923	1196	8	39.9	39.9	8	7	8	6	6	6	6	0	57.801	0	0		1.81245380461987	-1.00806490580241	+			1.81245380461987	-1.00806490580241	+			26.9328	27.0963	26.536	25.5851	26.2034	25.7524
Methyl accepting chemotaxis protein II	STM14_2334	cheM	STM1919	98	4	0.0437	-4.52	0.000000182	STM14_2334	67.701	1197	32	55.7	51.4	29	28	29	25	22	23	25	0	323.31	0	0		2.91009037219972	-1.16547711690267	+			2.91009037219972	-1.16547711690267	+			33.3115	33.4647	33.1967	31.9283	32.3319	32.2162
Purine-binding chemotaxis protein	STM14_2335	cheW	STM1920	5	4	0.754	-0.407	0.795	STM14_2335	18.049	1198	7	52.1	52.1	7	7	6	6	6	5	6	0	88.112	0	0		1.62919317717068	-0.844077428181969	+			1.62919317717068	-0.844077428181969				31.152	31.7632	31.3389	30.6498	30.7926	30.2795
Chemotaxis protein CheA	STM14_2336	cheA	STM1921	26	8	0.32	-1.64	0.00823	STM14_2336	73.012	1199	31	62.9	62.9	31	30	31	27	27	30	29	0	323.31	0	0		2.70893523807273	-0.654016494750973				2.70893523807273	-0.654016494750973				32.136	32.3256	32.1963	31.4666	31.7038	31.5254
Flagellar motor protein MotB	STM14_2337	motB	STM1922	4	1	0.293	-1.77	0.349	STM14_2337	34.159	1200	10	50.5	50.5	10	10	8	8	6	8	6	0	23.883	0	0		1.81286691813235	-0.582539240519207				1.81286691813235	-0.582539240519207				26.9632	27.1613	26.8917	26.2899	26.3188	26.6599
Flagellar motor protein MotA	STM14_2338	motA	STM1923	21	2	0.103	-3.28	0.00219	STM14_2338	32.082	1201	5	18.6	18.6	5	4	5	4	4	4	4	0	23.643	0	0		3.10453961629105	-0.528628667195637				3.10453961629105	-0.528628667195637				26.7743	26.8628	26.9594	26.3502	26.2945	26.3659
Universal stress protein	STM14_2344	yecG	STM1927	4	13	2.89	1.53	0.307	STM14_2344	15.498	1202	7	78.9	78.9	7	5	5	7	7	6	7	0	171.4	0	0		2.64980048497152	1.57465998331705	+	+		2.64980048497152	1.57465998331705	+	+		28.2935	28.4604	28.955	30.0975	29.9844	30.3509
Alpha,alpha-trehalose-phosphate synthase (UDP-forming) (EC 2.4.1.15) (Osmoregulatory trehalose synthesis protein A) (Trehalose-6-phosphate synthase)	STM14_2345	otsA	STM1928	865	11	0.0132	-6.24	9.99E-22	STM14_2345	53.58	1203	28	57.5	57.5	28	25	24	25	4	5	7	0	164.69	0	0		4.52702852738865	-8.10717837015788	+	+	+	4.52702852738865	-8.10717837015788	+	+	+	31.6546	31.775	31.706	23.1849	23.2611	24.368
Trehalose 6-phosphate phosphatase (EC 3.1.3.12)	STM14_2346	otsB	STM1929	832	6	0.00703	-7.15	1.83E-33	STM14_2346	33.213	1204	20	70	70	20	18	17	17	2	2	6	0	189.35	0	0		3.63280012345497	-8.8188419342041	+	+	+	3.63280012345497	-8.8188419342041	+	+	+	31.3433	31.1307	31.2731	22.0018	21.489	23.7999
Uncharacterized protein	STM14_2351	STM14_2351	STM1933	3	7	2.8	1.48	0.193	STM14_2351	23.085	1205	5	24.5	24.5	5	2	3	1	3	4	5	0	16.286	1	0		1.27881963147184	0.593664169311523				0.747476682286597	1.50839424133301	+			24.724	24.6135	21.9245	25.1648	25.0764	25.546
Putative outer membrane lipoprotein	STM14_2352	STM14_2352	STM1934	1	1	0.759	-0.397	1	STM14_2352	12.197	1206	2	24.3	24.3	2	2	2	1	0	1	1	0	8.0015	1	3	SI_AvsB_Exclusively in A						0.180263640687782	-0.255877176920574				24.771	24.9955	24.007	25.1287	24.3048	23.5724
Ferritin (EC 1.16.3.2)	STM14_2353	ftn	STM1935	13	26	1.97	0.98	0.252	STM14_2353	19.309	1207	10	66.7	66.7	10	7	8	7	10	10	10	0	238.9	0	0		3.13833634449105	4.59200032552084	+	+	+	3.13833634449105	4.59200032552084	+	+	+	28.1988	29.3289	27.7912	32.7631	33.3506	32.9811
Uncharacterized protein	STM14_2356	yecA	STM1938	187	269	1.44	0.525	0.387	STM14_2356	25.125	1209	11	82.4	82.4	10	8	9	10	10	10	10	0	313.07	0	0		2.31154855676034	1.84195391337077	+	+		2.31154855676034	1.84195391337077	+	+		29.7056	29.9654	29.0274	31.4	31.7052	31.119
Putative cell wall-associated hydrolase	STM14_2358	STM14_2358	STM1940	36	65	1.83	0.87	0.245	STM14_2358	54.379	1210	4	11.1	11.1	4	3	4	3	3	3	3	0	12.466	0	0		0.399898978370702	0.165430068969727				0.399898978370702	0.165430068969727				25.4622	24.9006	25.1332	25.4243	25.208	25.36
UvrABC system protein C (Protein UvrC) (Excinuclease ABC subunit C)	STM14_2364	uvrC	STM1946	106	81	0.769	-0.379	0.652	STM14_2364	68.047	1211	19	32.5	32.5	19	18	19	17	14	13	13	0	65.497	0	0		2.36653810142543	-0.861597061157227	+			2.36653810142543	-0.861597061157227	+			28.4301	28.1418	28.193	27.6196	27.2221	27.3383
Response regulator	STM14_2365	uvrY	STM1947	191	123	0.646	-0.63	0.307	STM14_2365	23.906	1212	13	80.7	80.7	13	11	10	9	11	11	12	0	78.88	0	0		1.65166348905157	-0.498055775960285				1.65166348905157	-0.498055775960285				28.5394	28.391	28.7075	28.0555	27.8664	28.2219
Uncharacterized protein	STM14_2367	yecF	STM1949	2	2	0.937	-0.0932	1	STM14_2367	8.1823	1213	2	55.4	55.4	2	1	2	2	2	2	2	0	26.533	1	0		1.61802533918938	0.580429712931316				0.672456454764224	1.77129046122233	+			23.3419	26.7917	27.0373	27.3376	27.5872	27.5598
Putative amino-acid ABC transporter ATP-binding protein YecC	STM14_2369	yecC	STM1951	26	14	0.527	-0.923	0.239	STM14_2369	27.668	1214	9	52.4	52.4	9	8	7	7	7	8	6	0	111.31	0	0		2.64924431938655	-0.691549301147461	+			2.64924431938655	-0.691549301147461				28.1657	28.4608	28.3422	27.5381	27.7105	27.6455
D-cysteine desulfhydrase (EC 4.4.1.15)	STM14_2371	yedO	STM1953	119	43	0.361	-1.47	0.00193	STM14_2371	34.911	1215	11	52.7	52.7	11	11	11	10	10	10	10	0	258.3	0	0		4.17663497897363	-0.994890213012695	+			4.17663497897363	-0.994890213012695	+			30.7317	30.7803	30.8695	29.8466	29.7167	29.8336
Cystine transporter subunit	STM14_2372	fliY	STM1954	177	79	0.445	-1.17	0.0175	STM14_2372	28.805	1216	27	78.2	78.2	27	26	25	24	25	25	26	0	212.18	0	0		2.87344022105068	-0.950663884480797	+			2.87344022105068	-0.950663884480797	+			32.4986	32.5059	32.8061	31.7777	31.601	31.5798
Protein FliZ	STM14_2373	fliZ	STM1955	2	2	0.924	-0.113	1	STM14_2373	21.688	1217	7	50.3	50.3	7	4	4	3	5	4	5	0	28.559	0	0		1.60284937192237	1.41782824198405	+			1.60284937192237	1.41782824198405	+			24.934	26.0127	24.7007	26.599	26.6982	26.6037
RNA polymerase sigma factor FliA (RNA polymerase sigma factor for flagellar operon) (Sigma F) (Sigma-28)	STM14_2374	fliA	STM1956	9	4	0.401	-1.32	0.349	STM14_2374	27.473	1218	6	22.6	22.6	6	4	5	2	5	6	6	0	26.057	0	0		1.87922371228389	1.35176277160645	+			1.87922371228389	1.35176277160645	+			24.8526	25.9031	25.6276	26.7384	26.9075	26.7927
Lysine-N-methylase	STM14_2377	fliB	STM1958	6	4	0.637	-0.65	0.928	STM14_2377	45.414	1219	14	40.6	40.6	14	11	13	14	12	12	12	0	66.316	0	0		1.20204380385513	0.27142842610677				1.20204380385513	0.27142842610677				27.6763	27.9693	27.9323	28.1253	28.0422	28.2246
Flagellin	STM14_2378	fliC	STM1959	179	16	0.0896	-3.48	0.000183	STM14_2378	51.611	1220	27	75.2	37.4	13	12	13	13	8	9	11	0	294.72	0	0		2.43317738892401	-3.2178757985433	+	+	+	2.43317738892401	-3.2178757985433	+	+		33.3332	34.0443	34.5286	30.0282	30.819	31.4053
Flagellar hook-associated protein 2 (HAP2) (Flagellar cap protein)	STM14_2380	fliD	STM1960	15	5	0.297	-1.75	0.156	STM14_2380	49.834	1221	25	76.9	76.9	25	24	24	20	17	22	23	0	273.56	0	0		0.837740028966083	-0.615362167358398				0.837740028966083	-0.615362167358398				29.9979	30.5957	29.6638	29.2966	29.8781	29.2367
Cytoplasmic alpha-amylase	STM14_2383	amyA	STM1963	60	8	0.13	-2.95	0.000000107	STM14_2383	56.521	1224	10	38.7	38.7	10	7	9	6	1	0	1	0	48.77	0	3	SI_AvsB_Exclusively in A						2.68356689491884	-2.75707054138184	+	+		26.9156	26.3255	26.715	24.2774	23.2018	24.2056
Uncharacterized protein	STM14_2384	yedD	STM1964	69	41	0.602	-0.733	0.331	STM14_2384	15.356	1225	10	69.5	69.5	10	9	10	8	7	7	9	0	73.123	0	0		2.39534134707287	-0.600090026855469				2.39534134707287	-0.600090026855469				29.342	29.1089	29.2613	28.4888	28.7186	28.7044
Uncharacterized protein	STM14_2386	yedF	STM1966	1	0	0.25	-2	1	STM14_2386	8.6389	1226	5	90.9	90.9	5	1	2	3	3	4	3	0	31.18	1	0		2.47175737213658	1.48760763804118	+	+		2.52082546192335	1.71845181783041	+	+		24.5061	25.3792	25.018	26.515	26.7772	26.7665
Flagellar M-ring protein	STM14_2390	fliF	STM1969	0	0	1.12	0.165	1	STM14_2390	61.229	1227	16	35.5	35.5	16	12	14	12	8	10	8	0	78.039	0	0		2.46577706491365	-0.881338119506836	+			2.46577706491365	-0.881338119506836	+			28.1468	28.27	28.5466	27.4785	27.5523	27.2886
Flagellar motor switch protein FliG	STM14_2391	fliG	STM1970	4	3	0.784	-0.352	1	STM14_2391	36.851	1228	13	49.2	49.2	13	10	11	10	9	10	9	0	63.289	0	0		1.65997914026014	-0.468564351399742				1.65997914026014	-0.468564351399742				28.3418	28.5833	28.5686	28.1347	28.1281	27.8252
Flagellar assembly protein H	STM14_2392	fliH	STM1971	2	2	0.985	-0.0215	1	STM14_2392	25.811	1229	7	57.9	57.9	7	5	6	7	5	6	5	0	80.932	0	0		1.60039169648616	-0.734371185302734				1.60039169648616	-0.734371185302734				27.1247	27.4344	27.6543	26.7505	26.8689	26.3909
Flagellum-specific ATP synthase	STM14_2393	fliI	STM1972	0	1	2.9	1.53	1	STM14_2393	49.264	1230	14	38.6	38.6	14	7	11	5	5	9	10	0	43.61	0	0		0.888635450997979	-0.453222274780273				0.888635450997979	-0.453222274780273				25.9144	26.6309	26.5634	25.9414	25.792	26.0155
Flagellar basal body-associated protein FliL	STM14_2396	fliL	STM1975	0	0	0	-Inf	1	STM14_2396	17.102	1231	6	40.6	40.6	6	6	5	6	6	5	4	0	21.001	0	0		1.86082543329184	-0.583183924357098				1.86082543329184	-0.583183924357098				27.4813	27.8278	27.9233	27.1853	27.2081	27.0895
Flagellar motor switch protein FliM	STM14_2397	fliM	STM1976	2	2	1.21	0.272	0.994	STM14_2397	37.858	1232	16	62.6	62.6	16	15	14	13	10	11	12	0	74.568	0	0		2.2995472265743	-0.481446584065754				2.2995472265743	-0.481446584065754				29.0345	29.2403	29.1179	28.5623	28.6167	28.7693
Flagellar motor switch protein FliN	STM14_2398	fliN	STM1977	1	1	1.17	0.221	1	STM14_2398	14.789	1233	4	54	54	4	3	4	4	4	4	4	0	129.76	0	0		0.890391700092772	-0.70115852355957				0.890391700092772	-0.70115852355957				28.6989	28.9945	28.0897	27.8689	28.3422	27.4685
Putative cytoplasmic protein	STM14_2405	yodD	STM1984	783	7	0.00925	-6.76	3.17E-29	STM14_2405	8.6323	1235	3	49.3	49.3	3	3	3	2	1	2	3	0	72.804	0	1		4.2961474383538	-5.96286487579346	+	+	+	4.24914529845893	-6.28709920247396	+	+	+	31.5057	31.2759	31.1271	24.3674	25.464	25.2161
Putative mannosyl-3-phosphoglycerate phosphatase (MPGP) (EC 3.1.3.70)	STM14_2407	yedP	STM1986	184	1	0.00518	-7.59	3.76E-29	STM14_2407	30.925	1236	12	50.6	50.6	12	12	12	9	1	4	4	0	236.16	0	1		3.42725797573632	-4.97086652119954	+	+	+	4.4717052528166	-5.09894625345866	+	+	+	30.3155	29.928	29.7094	24.6292	25.2209	24.806
Putative cytoplasmic protein	STM14_2409	STM14_2409	STM1988	299	19	0.0652	-3.94	0.0000000000000000628	STM14_2409	8.2213	1237	3	31.9	31.9	3	3	3	2	0	0	0	0	8.5258	0	3	SI_AvsB_Exclusively in A						2.65807326389002	-2.72110493977865	+	+		26.8088	26.386	26.6473	23.171	24.3863	24.1214
Cytosine-specific methyltransferase (EC 2.1.1.37)	STM14_2414	dcm	STM1992	77	129	1.69	0.754	0.218	STM14_2414	54.136	1239	9	18.5	18.5	9	3	4	2	6	8	9	0	16.86	0	0		3.19879885666726	0.883391698201496	+			3.19879885666726	0.883391698201496	+			24.7264	24.6092	24.8032	25.5656	25.4907	25.7327
Uncharacterized protein	STM14_2415	yedJ	STM1993	19	30	1.55	0.636	0.432	STM14_2415	26.174	1240	5	22.5	22.5	5	1	3	0	2	5	4	0	27.446	2	1	SI_AvsB_Exclusively in B		0.84901237487793				0.753443275818759	0.959636688232422				23.7232	25.0809	24.9155	24.7388	26.0073	25.8525
Uncharacterized protein	STM14_2428	STM14_2428	STM2137	12	314	25.7	4.68	0.00000368	STM14_2428	37.89	1242	3	10.7	10.7	3	0	1	0	2	2	3	0.00038373	2.6176	3	0	SI_AvsB_Exclusively in B						1.0014023336903	1.02629788716634				24.7966	23.8202	24.1295	25.6076	24.5075	25.71
Regulatory protein	STM14_2474	STM14_2474	STM0898	196	247	1.26	0.333	0.69	STM14_2474	25.665	1244	7	32.5	32.5	7	6	7	6	6	6	7	0	25.901	0	0		1.5231696814644	0.2484130859375				1.5231696814644	0.2484130859375				27.4479	27.4768	27.3939	27.6217	27.6117	27.8304
Uncharacterized protein	STM14_2476	STM14_2476	NA	4	2	0.459	-1.12	0.565	STM14_2476	30.67	1245	8	47.6	47.6	8	4	4	3	5	6	5	0	61.506	0	0		0.356047301008795	0.309368133544922				0.356047301008795	0.309368133544922				26.8839	26.7521	25.8314	26.5095	26.9726	26.9135
Endodeoxyribonuclease	STM14_2482	STM14_2482	NA	3	2	0.797	-0.328	1	STM14_2482	20.975	1246	3	18.5	18.5	3	1	2	1	2	3	2	0	6.8009	2	0	SI_AvsB_Exclusively in B		0.900336583455402				0.404291766121737	0.425810496012367				23.8136	23.7451	25.1002	24.5197	24.6507	24.7659
Protein MtfA (Mlc titration factor A)	STM14_2485	yeeI	STM2001	17	56	3.25	1.7	0.000737	STM14_2485	30.192	1247	7	28.3	28.3	7	7	6	6	7	7	6	0	86.456	0	0		3.92296829198232	1.9158255259196	+	+		3.92296829198232	1.9158255259196	+	+		26.5349	26.8169	26.3877	28.4953	28.5438	28.4479
Putative endoprotease	STM14_2489	STM14_2489	STM2005	0	0	Inf	Inf	1	STM14_2489	16.604	1248	2	20.4	20.4	2	2	2	1	1	2	2	0.0018925	2.2081	1	2	SI_AvsB_Exclusively in A		-1.76600360870361				0.379695505818279	-2.13802655537923				30.1294	23.7016	29.4425	24.3403	28.0199	24.4992
AMP nucleosidase (EC 3.2.2.4)	STM14_2495	amn	STM2009	135	114	0.846	-0.241	0.853	STM14_2495	54.003	1249	24	71.3	71.3	24	19	19	18	19	20	17	0	285.94	0	0		2.02757015874439	0.469018936157227				2.02757015874439	0.469018936157227				30.0663	30.2107	29.882	30.4634	30.5342	30.5684
Uncharacterized protein	STM14_2503	erfK	STM2015	232	14	0.0608	-4.04	0.000000000000000083	STM14_2503	34.208	1250	10	52.4	52.4	10	9	9	8	0	0	0	0	29.406	0	3	SI_AvsB_Exclusively in A						2.69177274861071	-3.15149434407552	+	+	+	27.3256	26.9459	27.5449	24.8969	23.5314	23.9336
Nicotinate-nucleotide--dimethylbenzimidazole phosphoribosyltransferase (NN:DBI PRT) (EC 2.4.2.21) (N(1)-alpha-phosphoribosyltransferase)	STM14_2504	cobT	STM2016	5	5	1.02	0.0288	1	STM14_2504	36.612	1251	20	95.8	95.8	20	16	18	15	18	20	20	0	323.31	0	0		2.04094803961881	1.22561454772949	+			2.04094803961881	1.22561454772949	+			28.865	29.2965	28.9608	29.8526	30.6203	30.3262
Adenosylcobinamide kinase/adenosylcobinamide-phosphate guanylyltransferase	STM14_2506	cobU	STM2018	3	6	1.9	0.924	0.738	STM14_2506	19.902	1252	6	49.7	49.7	6	5	5	3	6	6	5	0	113.28	0	0		1.35557335013737	0.726648966471352				1.35557335013737	0.726648966471352				27.1629	27.1559	26.5626	27.561	27.9902	27.5101
Cobyric acid synthase	STM14_2507	cbiP	STM2019	9	10	1.17	0.231	0.936	STM14_2507	54.966	1253	15	39.1	39.1	15	4	2	0	11	15	15	0	210.91	2	0	SI_AvsB_Exclusively in B		4.29753303527832				2.54886343023211	4.06850751241048	+	+	+	24.1893	23.9768	25.089	27.4488	29.0721	28.9397
Cobalt import ATP-binding protein CbiO (EC 3.6.3.-) (Energy-coupling factor transporter ATP-binding protein CbiO)	STM14_2508	cbiO	STM2020	7	5	0.717	-0.481	1	STM14_2508	30.146	1254	5	19.2	19.2	5	0	1	0	3	5	5	0	13.159	3	0	SI_AvsB_Exclusively in B						1.72844017050991	0.984897613525391	+			24.3876	24.1521	24.8788	25.2189	25.4409	25.7134
Cobalt-precorrin-2 C(20)-methyltransferase	STM14_2512	cbiL	STM2024	3	7	2.21	1.15	0.336	STM14_2512	25.806	1255	14	81.4	81.4	14	7	9	5	14	14	14	0	280.08	0	0		3.17527635130092	3.5096918741862	+	+	+	3.17527635130092	3.5096918741862	+	+	+	27.2721	27.9324	26.7598	30.6186	31.0942	30.7806
Sirohydrochlorin cobaltochelatase (EC 4.99.1.3)	STM14_2513	cbiK	STM2025	3	7	2.44	1.29	0.447	STM14_2513	29.238	1256	7	43.6	43.6	7	1	1	0	6	6	7	0	50.754	3	0	SI_AvsB_Exclusively in B						2.42084870966337	3.22619883219401	+	+		23.836	23.3155	25.0334	26.9682	27.5103	27.385
Cobalt-precorrin-6x reductase	STM14_2514	cbiJ	STM2026	2	2	0.988	-0.0171	1	STM14_2514	28.402	1257	11	62	62	11	6	6	5	9	8	7	0	45.781	0	0		2.39054410294856	1.42013359069824	+	+		2.39054410294856	1.42013359069824	+	+		25.8374	26.4072	26.3079	27.7389	27.7943	27.2798
Precorrin-3B C17-methyltransferase	STM14_2515	cbiH	STM2027	6	9	1.52	0.601	0.82	STM14_2515	25.869	1258	8	60.6	60.6	8	3	5	4	6	8	6	0	65.437	0	0		3.88496363654697	2.66130383809407	+	+	+	3.88496363654697	2.66130383809407	+	+	+	27.0444	27.3704	26.8307	29.6242	29.9296	29.6756
Cobalamin biosynthesis protein CbiG	STM14_2516	cbiG	STM2028	7	10	1.41	0.493	0.965	STM14_2516	37.782	1259	7	28.2	28.2	7	1	1	0	4	7	6	0	14.252	3	0	SI_AvsB_Exclusively in B						3.05957942285553	1.7703177134196	+	+		23.4205	23.9971	23.958	25.6576	25.4284	25.6006
Vitamin B12 biosynthetic protein	STM14_2517	cbiF	STM2029	6	8	1.32	0.4	0.809	STM14_2517	28.376	1260	11	47.5	47.5	11	7	7	7	9	10	11	0	77.482	0	0		3.21105029304363	1.79323132832845	+	+		3.21105029304363	1.79323132832845	+	+		28.8972	29.0888	28.7497	30.4287	30.9653	30.7213
Cobalt-precorrin-6Y C(15)-methyltransferase	STM14_2518	cbiT	STM2030	12	13	1.09	0.121	1	STM14_2518	20.746	1261	5	63	63	5	3	2	2	3	5	5	0	123.62	0	0		1.95571870725171	1.7729606628418	+	+		1.95571870725171	1.7729606628418	+	+		25.8082	25.8803	25.9173	27.1091	28.4139	27.4015
Cobalt-precorrin-6Y C(5)-methyltransferase	STM14_2519	cbiE	STM2031	5	5	1.17	0.22	1	STM14_2519	21.778	1262	4	22.4	22.4	4	0	1	0	3	4	4	0	15.661	3	0	SI_AvsB_Exclusively in B						0.635914512910063	0.778511047363281				24.8244	23.4866	25.2007	25.0798	25.6515	25.116
Cobalt-precorrin-5B C(1)-methyltransferase (EC 2.1.1.195) (Cobalt-precorrin-6A synthase)	STM14_2520	cbiD	STM2032	12	13	1.03	0.0458	1	STM14_2520	40.8	1263	3	17.2	17.2	3	1	1	1	3	2	3	0.0048471	1.8083	3	1	SI_AvsB_Exclusively in B						0.394891645074077	1.06832186381022				24.7567	24.8072	26.0833	27.3754	24.17	27.3068
Precorrin-8X methylmutase	STM14_2521	cbiC	STM2033	6	5	0.83	-0.268	1	STM14_2521	23.034	1264	13	80	80	13	8	11	5	12	12	11	0	123.31	0	0		1.94030339275152	1.74670537312825	+	+		1.94030339275152	1.74670537312825	+	+		27.4662	28.2079	26.9952	29.0013	29.6138	29.2943
Cobyrinate a,c-diamide synthase (EC 6.3.5.11) (Cobyrinic acid a,c-diamide synthetase)	STM14_2523	cbiA	STM2035	11	12	1.05	0.0643	1	STM14_2523	50.036	1265	11	39.2	39.2	11	10	7	7	9	10	10	0	170.84	0	0		2.84499338053449	1.24309221903483	+	+		2.84499338053449	1.24309221903483	+			27.4249	27.5063	27.1942	28.5564	28.8644	28.4339
Transcriptional regulator	STM14_2525	pocR	STM2036	28	35	1.27	0.344	0.905	STM14_2525	34.414	1266	6	21.1	21.1	6	0	0	0	2	4	4	0	3.1286	3	0	SI_AvsB_Exclusively in B						0.346000308942328	-0.40376091003418				24.6903	23.8294	24.6978	23.7777	23.4701	24.7584
Polyhedral body protein	STM14_2527	pduA	STM2038	2	1	0.625	-0.678	1	STM14_2527	9.5921	1268	6	77.7	77.7	6	5	6	6	6	6	6	0	44.405	0	0		1.86906297530775	1.43029149373372	+	+		1.86906297530775	1.43029149373372	+			29.9168	30.0669	29.8744	30.8341	31.9877	31.3272
Polyhedral body protein	STM14_2528	pudB	STM2039	1	1	1.78	0.833	1	STM14_2528	28.016	1269	18	81.5	81.5	18	12	12	14	17	16	15	0	258.84	0	0		2.57545105167168	1.39417584737142	+	+		2.57545105167168	1.39417584737142	+	+		30.1892	30.2833	30.2338	31.2557	31.9743	31.6587
Propanediol dehydratase large subunit	STM14_2529	pduC	STM2040	0	0	0.715	-0.483	1	STM14_2529	60.362	1270	32	83.8	83.8	32	23	23	24	26	31	26	0	323.31	0	0		2.07177512449156	1.53591664632161	+	+		2.07177512449156	1.53591664632161	+	+		30.5244	30.6937	30.5305	31.6932	32.7298	31.9332
Propanediol dehydratase medium subunit	STM14_2530	pduD	STM2041	1	1	1.27	0.345	1	STM14_2530	24.172	1271	11	75.4	75.4	11	11	9	10	11	10	11	0	266.12	0	0		2.52099256938303	1.73003768920898	+	+		2.52099256938303	1.73003768920898	+	+		29.2202	29.3726	29.5721	30.8172	31.6127	30.9251
Propanediol dehydratase small subunit	STM14_2531	pduE	STM2042	0	0	0.894	-0.161	1	STM14_2531	19.143	1272	16	79.8	79.8	16	11	12	14	15	14	15	0	113.14	0	0		2.18181452265464	1.62669690450032	+	+		2.18181452265464	1.62669690450032	+	+		31.0785	31.2497	31.0461	32.2943	33.3356	32.6245
Propanediol dehydratase reactivation protein	STM14_2532	pduG	STM2043	2	2	0.933	-0.1	1	STM14_2532	64.512	1273	19	47	47	19	7	6	7	13	18	16	0	93.954	0	0		3.07815522013713	2.20073890686035	+	+	+	3.07815522013713	2.20073890686035	+	+		25.9505	26.0413	25.5091	27.877	28.3937	27.8324
Propanediol dehydratase reactivation protein	STM14_2533	pduH	STM2044	0	0	0	-Inf	1	STM14_2533	12.656	1274	2	28.4	28.4	2	0	0	0	1	2	2	0	10.329	3	1	SI_AvsB_Exclusively in B						0.654678728304661	0.598061243693031				24.7365	23.8016	24.3306	24.2725	25.2899	25.1005
Polyhedral body protein	STM14_2534	pduJ	STM2045	0	0	0	-Inf	1	STM14_2534	9.0674	1275	7	90.1	90.1	7	7	7	7	7	7	7	0	51.943	0	0		2.01237733739448	1.31568845113119	+			2.01237733739448	1.31568845113119	+			30.5474	30.4068	30.4571	31.2429	32.1785	31.937
Polyhedral body protein	STM14_2535	pduK	STM2046	1	1	0.756	-0.404	1	STM14_2535	16.776	1276	4	31.9	31.9	4	1	2	2	2	4	2	0	19.659	2	1	SI_AvsB_Exclusively in B		1.70324325561523				0.601973863495815	1.70180702209473	+			23.1329	25.904	25.8271	27.3669	27.6939	24.9087
Phosphate propanoyltransferase (EC 2.3.1.222)	STM14_2536	pduL	STM2047	2	1	0.45	-1.15	0.978	STM14_2536	22.971	1277	10	60	60	10	5	4	6	6	9	8	0	43.647	0	0		2.63593569530577	1.80318196614583	+	+		2.63593569530577	1.80318196614583	+	+		25.6341	25.8899	25.546	27.3531	27.961	27.1655
Polyhedral body protein	STM14_2538	pduN	STM2049	1	0	0.598	-0.742	1	STM14_2538	9.0943	1279	3	80.2	80.2	3	1	1	1	3	3	3	0	3.3447	3	0	SI_AvsB_Exclusively in B						2.48855976267886	1.7945302327474	+	+		24.3804	23.7303	24.0033	25.9332	26.1418	25.4226
Propanediol utilization protein	STM14_2539	pduO	STM2050	1	0	0	-Inf	0.538	STM14_2539	36.633	1280	9	37.2	37.2	9	6	6	3	6	8	7	0	64.847	0	0		1.60865774164029	1.43070729573568	+			1.60865774164029	1.43070729573568	+			26.6585	26.9172	26.5143	27.3822	28.6992	28.3008
CoA-dependent propionaldehyde dehydrogenase	STM14_2540	pduP	STM2051	2	0	0.246	-2.02	0.66	STM14_2540	49.045	1281	26	68.3	68.3	26	13	15	14	22	22	24	0	282.42	0	0		1.88717505123492	1.55003674825033	+	+		1.88717505123492	1.55003674825033	+	+		28.625	28.653	28.2109	29.5074	30.6571	29.9746
Propanol dehydrogenase	STM14_2541	pduQ	STM2052	ND	ND	NA	NA	NA	STM14_2541	39.469	1282	6	22.4	22.4	6	1	2	1	4	5	5	0	48.911	3	0	SI_AvsB_Exclusively in B						3.92637004836891	2.19295120239258	+	+		24.1666	24.3567	23.9115	26.3538	26.4522	26.2076
Polyhedral body protein	STM14_2542	pduS	STM2053	2	0	0	-Inf	0.484	STM14_2542	48.389	1283	11	34.8	34.8	11	3	2	3	6	11	6	0	39.551	0	0		1.68086335534105	2.16026369730631	+	+		1.68086335534105	2.16026369730631	+	+		24.6821	24.2843	24.6099	25.8933	27.7941	26.3696
Polyhedral body protein	STM14_2543	pduT	STM2054	0	0	0.715	-0.483	1	STM14_2543	19.18	1284	6	34.8	34.8	6	2	3	2	5	5	4	0	11.857	1	0		0.50237089556845	0.683329582214355				0.813087173606187	1.2247314453125	+			24.0487	25.7632	25.5826	26.4839	27.0396	25.5453
Polyhedral body protein	STM14_2544	pduU	STM2055	0	0	0	-Inf	1	STM14_2544	12.476	1285	5	62.9	62.9	5	2	3	1	4	5	5	0	24.729	1	0		1.23834192453559	1.37187894185384	+			1.61430702629068	1.69754473368327	+	+		25.4095	24.2289	23.8422	26.0223	26.1913	26.3597
UPF0265 protein YeeX	STM14_2548	yeeX	STM2059	244	221	0.908	-0.139	0.892	STM14_2548	13.073	1286	7	58.6	58.6	7	6	7	6	6	7	7	0	323.31	0	0		0.307174278827687	-0.184774398803711				0.307174278827687	-0.184774398803711				32.1541	31.6769	31.3385	31.4546	31.6649	31.4957
Putative inner membrane protein	STM14_2550	yeeA	STM2060	52	40	0.758	-0.4	0.757	STM14_2550	39.572	1287	3	9.9	9.9	3	3	2	1	0	2	3	0	8.3867	1	2	SI_AvsB_Exclusively in A		-1.05809783935547				0.200947282220874	-0.275182723999023				24.5443	24.5643	23.056	23.7578	24.085	23.4962
DNA gyrase inhibitor	STM14_2551	sbmC	STM2061	547	402	0.735	-0.444	0.482	STM14_2551	18.062	1288	6	45.2	45.2	6	6	6	6	6	6	6	0	76.069	0	0		1.11896152317747	0.565597534179688				1.11896152317747	0.565597534179688				31.3792	31.2299	30.7557	31.5515	31.978	31.5321
Thiosulfate reductase electron transport protein	STM14_2554	phsB	STM2064	4	19	4.25	2.09	0.00288	STM14_2554	21.32	1290	14	71.9	71.9	14	8	8	9	13	11	12	0	96.403	0	0		3.53478932803353	2.57053756713867	+	+	+	3.53478932803353	2.57053756713867	+	+		27.0107	27.4149	27.5168	30.1404	29.6124	29.9012
Thiosulfate reductase	STM14_2555	phsA	STM2065	32	140	4.33	2.11	0.00000516	STM14_2555	82.799	1291	36	72.2	72.2	36	22	24	24	30	34	32	0	323.31	0	0		3.47869110768494	2.11393292744954	+	+	+	3.47869110768494	2.11393292744954	+	+		29.0521	29.2567	29.5874	31.2207	31.5496	31.4678
E3 ubiquitin-protein ligase SopA (EC 6.3.2.-) (Salmonella outer protein A) (Secreted effector protein SopA)	STM14_2557	sopA	STM2066	1	4	2.95	1.56	0.493	STM14_2557	86.782	67	22	43	43	22	13	18	9	18	20	18	0	132.78	0	0		4.00630343388821	1.25989087422689	+	+		4.00630343388821	1.25989087422689	+	+		27.8397	27.851	27.7369	29.1989	28.9497	29.0587
Exodeoxyribonuclease I (EC 3.1.11.1)	STM14_2559	sbcB	STM2067	23	19	0.822	-0.283	0.937	STM14_2559	54.499	1292	22	66.8	66.8	22	20	16	19	18	21	19	0	173.2	0	0		0.885699032776856	0.137753168741863				0.885699032776856	0.137753168741863				28.874	28.8135	28.6542	28.9256	28.9678	28.8615
Putative dehydratase	STM14_2564	yeeZ	STM2070	418	92	0.22	-2.18	0.000000241	STM14_2564	29.662	1293	15	71.9	71.9	15	14	14	15	13	13	13	0	187.26	0	0		2.657211571198	-1.22697512308757	+	+		2.657211571198	-1.22697512308757	+			30.8786	30.8353	30.5797	29.4808	29.8187	29.3132
ATP phosphoribosyltransferase (ATP-PRT) (ATP-PRTase) (EC 2.4.2.17)	STM14_2565	hisG	STM2071	85	58	0.678	-0.561	0.453	STM14_2565	38.597	1294	14	43.9	43.9	14	10	10	11	14	13	13	0	107.1	0	0		3.03326038813105	1.30628267923991	+	+		3.03326038813105	1.30628267923991	+	+		27.929	28.1518	28.2439	29.1832	29.5287	29.5316
Histidinol dehydrogenase (HDH) (EC 1.1.1.23)	STM14_2566	hisD	STM2072	32	15	0.471	-1.09	0.124	STM14_2566	45.888	1295	11	39.9	39.9	11	8	9	9	10	10	8	0	100.9	0	0		2.87417760419258	1.33925374348958	+	+		2.87417760419258	1.33925374348958	+	+		27.4144	27.4507	27.5863	29.0792	28.8595	28.5305
Histidinol-phosphate aminotransferase (EC 2.6.1.9) (Imidazole acetol-phosphate transaminase)	STM14_2567	hisC	STM2073	13	6	0.465	-1.11	0.317	STM14_2567	39.715	1296	14	58.8	58.8	14	11	10	9	11	13	13	0	68.57	0	0		3.49034291869661	0.950746536254883	+			3.49034291869661	0.950746536254883	+			28.0158	27.8711	28.0873	28.9699	29.0161	28.8406
Histidine biosynthesis bifunctional protein HisB	STM14_2568	hisB	STM2074	40	27	0.678	-0.56	0.639	STM14_2568	40.182	1297	14	54.4	54.4	14	14	14	11	11	14	12	0	128.87	0	0		0.0576264696561103	0.0260918935139962				0.0576264696561103	0.0260918935139962				29.4736	29.244	29.1232	29.0771	29.4706	29.3715
Imidazole glycerol phosphate synthase subunit HisH (EC 2.4.2.-) (IGP synthase glutamine amidotransferase subunit) (IGP synthase subunit HisH) (ImGP synthase subunit HisH)	STM14_2569	hisH	STM2075	18	16	0.897	-0.157	1	STM14_2569	21.835	1298	11	64	64	11	6	7	8	6	7	9	0	54.953	0	0		0.362847259431534	0.105744679768883				0.362847259431534	0.105744679768883				28.2208	28.389	28.0661	28.1811	28.3682	28.4439
1-(5-phosphoribosyl)-5-[(5-phosphoribosylamino)methylideneamino] imidazole-4-carboxamide isomerase (EC 5.3.1.16) (Phosphoribosylformimino-5-aminoimidazole carboxamide ribotide isomerase)	STM14_2570	hisA	STM2076	14	9	0.639	-0.646	0.629	STM14_2570	26.089	1299	12	66.1	66.1	12	10	10	8	11	10	10	0	146.42	0	0		0.41427936312178	0.178096135457356				0.41427936312178	0.178096135457356				28.793	28.6395	28.2226	28.6014	28.8225	28.7655
Imidazole glycerol phosphate synthase subunit HisF (EC 4.1.3.-) (IGP synthase cyclase subunit) (IGP synthase subunit HisF) (ImGP synthase subunit HisF)	STM14_2571	hisF	STM2077	11	18	1.63	0.708	0.506	STM14_2571	28.368	1300	18	80.2	80.2	18	11	15	11	17	16	17	0	166.18	0	0		3.48577340664274	0.310056686401367				3.48577340664274	0.310056686401367				29.2172	29.2179	29.2041	29.4767	29.5238	29.5688
Histidine biosynthesis bifunctional protein HisIE	STM14_2572	hisI	STM2078	9	10	1.15	0.206	1	STM14_2572	22.674	1301	6	65	65	6	5	5	4	5	6	5	0	132.86	0	0		0.992267188031316	0.166345596313477				0.992267188031316	0.166345596313477				28.6398	28.6242	28.7447	28.7353	28.9678	28.8046
Lipopolysaccharide O-antigen chain length regulator	STM14_2573	wzzB	STM2079	498	186	0.373	-1.42	0.0018	STM14_2573	36.258	1302	18	56.9	56.9	18	15	17	13	14	15	14	0	212.42	0	0		2.46081685765094	-1.32766278584798	+	+		2.46081685765094	-1.32766278584798	+			30.8124	30.6524	30.2207	28.9929	29.3292	29.3804
UDP-glucose/GDP-mannose dehydrogenase	STM14_2574	udg	STM2080	4	8	2.02	1.01	0.522	STM14_2574	43.633	1303	19	63.1	63.1	19	3	8	1	15	18	18	0	304.62	1	0		1.9958740186383	4.41773096720378	+	+	+	2.77550241492668	4.41858863830566	+	+	+	24.3675	26.4028	25.3826	29.7646	29.8189	29.8253
6-phosphogluconate dehydrogenase, decarboxylating (EC 1.1.1.44)	STM14_2575	gnd	STM2081	117	212	1.81	0.853	0.0892	STM14_2575	51.395	1304	38	84.8	84.8	38	35	37	32	35	35	35	0	323.31	0	0		4.19686282422407	0.382119496663414				4.19686282422407	0.382119496663414				33.3911	33.3478	33.3527	33.7399	33.7782	33.7199
Undecaprenol-phosphate galactosephosphotransferase/O-antigen transferase	STM14_2576	rfbP	STM2082	23	64	2.73	1.45	0.00653	STM14_2576	56.197	1305	10	28.2	28.2	10	6	6	6	7	8	6	0	95.327	0	0		0.269541053918195	-0.0880997975667306				0.269541053918195	-0.0880997975667306				27.1003	27.0557	26.9364	26.7159	27.1309	26.9812
Phosphomannomutase	STM14_2577	rfbK	STM2083	14	25	1.71	0.777	0.335	STM14_2577	52.086	1306	21	67.9	67.9	21	17	13	14	15	20	18	0	253.73	0	0		4.41856931110642	0.877211888631184	+			4.41856931110642	0.877211888631184	+			29.4328	29.3672	29.2836	30.2502	30.2455	30.2195
Mannose-1-phosphate guanylyltransferase	STM14_2578	rfbM	STM2084	17	36	2.08	1.06	0.454	STM14_2578	54.046	1307	16	44.9	44.9	16	11	12	12	13	13	13	0	108.21	0	0		4.86685140028481	0.835247039794922	+			4.86685140028481	0.835247039794922	+			28.1116	28.0122	28.0833	28.8859	28.8965	28.9304
Rhamnosyl transferase	STM14_2579	rfbN	STM2085	7	9	1.34	0.425	0.995	STM14_2579	35.508	1308	15	50	50	15	12	12	12	10	11	13	0	93	0	0		0.617063108062181	0.226399739583332				0.617063108062181	0.226399739583332				28.1119	28.0233	27.6799	28.0394	28.3603	28.0947
Mannosyl transferase	STM14_2580	rfbU	STM2086	9	9	1.07	0.0977	1	STM14_2580	40.682	1309	12	36.3	36.3	12	11	11	10	8	9	11	0	36.514	0	0		0.107675364922546	-0.0369606018066406				0.107675364922546	-0.0369606018066406				27.8778	27.83	27.656	27.5549	27.9092	27.7889
Abequosyltransferase	STM14_2581	rfbV	STM2087	2	3	1.68	0.747	1	STM14_2581	38.579	1310	14	37.8	37.8	14	11	10	11	11	11	11	0	105.11	0	0		0.173202701609655	-0.0510603586832694				0.173202701609655	-0.0510603586832694				27.7752	27.5309	27.556	27.5301	27.4547	27.7241
CDP-abequose synthase	STM14_2583	rfbJ	STM2089	6	8	1.29	0.37	1	STM14_2583	34.106	1311	17	57.2	57.2	17	11	12	14	16	13	14	0	74.949	0	0		3.61891704708512	0.796967824300129	+			3.61891704708512	0.796967824300129	+			28.6946	28.7066	28.5423	29.4158	29.4018	29.5168
CDP-6-deoxy-D-xylo-4-hexulose-3-dehydrase	STM14_2584	rfbH	STM2090	82	121	1.47	0.556	0.466	STM14_2584	48.103	1312	31	65.2	65.2	31	29	29	27	31	30	30	0	323.31	0	0		2.05127222636252	0.416918436686196				2.05127222636252	0.416918436686196				33.8869	33.838	33.7166	34.1435	34.3723	34.1765
CDP glucose 4,6-dehydratase	STM14_2585	rfbG	STM2091	29	40	1.36	0.442	0.652	STM14_2585	41.021	1313	31	88.9	88.9	31	29	28	26	26	30	30	0	323.31	0	0		0.563827912306007	0.273958841959637				0.563827912306007	0.273958841959637				31.4924	31.575	31.154	31.3389	31.8978	31.8065
Glucose-1-phosphate cytidylyltransferase	STM14_2586	rfbF	STM2092	30	42	1.4	0.482	0.64	STM14_2586	29.035	1314	13	53.7	53.7	13	12	13	11	11	12	12	0	76.942	0	0		2.22321830114873	0.555635452270508				2.22321830114873	0.555635452270508				30.267	30.2156	30.1585	30.9661	30.6966	30.6452
CDP-6-deoxy-delta-3,4-glucoseen reductase	STM14_2587	rfbI	STM2093	51	68	1.35	0.431	0.607	STM14_2587	36.582	1315	15	70.3	70.3	15	12	13	14	15	13	13	0	119.9	0	0		0.0525463218394968	-0.0254160563151054				0.0525463218394968	-0.0254160563151054				29.4155	29.3337	28.9123	29.0987	29.1864	29.3002
dTDP-4,deoxyrhamnose 3,5 epimerase	STM14_2588	rfbC	STM2094	16	20	1.22	0.284	0.985	STM14_2588	20.663	1316	9	74.9	74.9	9	8	8	9	9	9	7	0	85.677	0	0		1.3047464262123	0.793381373087566	+			1.3047464262123	0.793381373087566				28.9853	29.0687	29.8102	30.253	30.1189	29.8724
Glucose-1-phosphate thymidylyltransferase (EC 2.7.7.24)	STM14_2589	rfbA	STM2095	17	18	1.05	0.0771	1	STM14_2589	32.453	1317	18	80.5	80.5	18	15	17	17	18	17	17	0	302.09	0	0		4.14433762213786	0.641157150268555	+			4.14433762213786	0.641157150268555				30.1337	30.0936	30.0291	30.7324	30.7625	30.685
dTDP-4-dehydrorhamnose reductase	STM14_2590	rfbD	STM2096	73	59	0.81	-0.304	0.879	STM14_2590	32.554	1318	11	77.6	77.6	11	7	11	10	9	11	9	0	205.12	0	0		1.26702807634885	0.729991912841797				1.26702807634885	0.729991912841797				29.1638	29.2081	28.5693	29.4508	29.6366	30.0437
dTDP-glucose 4,6-dehydratase (EC 4.2.1.46)	STM14_2591	rfbB	STM2097	91	79	0.865	-0.209	0.897	STM14_2591	40.718	1319	18	58.2	58.2	17	12	12	13	16	15	15	0	143.23	0	0		2.32355904627694	0.528940836588543				2.32355904627694	0.528940836588543				28.9833	28.9426	28.9659	29.3478	29.6645	29.4663
UTP--glucose-1-phosphate uridylyltransferase subunit GalF	STM14_2592	galF	STM2098	1036	361	0.349	-1.52	0.000491	STM14_2592	37.907	1320	22	74.7	74.7	22	21	21	19	18	20	20	0	323.31	0	0		2.70470804302815	-1.11329460144043	+			2.70470804302815	-1.11329460144043	+			32.9774	32.958	32.7085	31.5149	31.9296	31.8595
Putative inner membrane protein	STM14_2615	yegH	STM2119	38	30	0.788	-0.343	0.896	STM14_2615	58.973	1321	8	25.9	25.9	8	6	8	7	2	6	5	0	94.317	0	0		2.14881510247438	-0.55416933695475				2.14881510247438	-0.55416933695475				26.2135	26.2058	26.354	25.8994	25.6108	25.6005
Putative assembly protein	STM14_2616	asmA	STM2120	198	227	1.15	0.201	0.815	STM14_2616	68.866	1322	23	46.3	46.3	23	15	18	13	14	20	18	0	192.07	0	0		0.100504738100012	0.0340684254964216				0.100504738100012	0.0340684254964216				28.1956	28.3672	28.0755	28.0719	28.337	28.3315
Deoxycytidine triphosphate deaminase (dCTP deaminase) (EC 3.5.4.13)	STM14_2617	dcd	STM2121	85	122	1.44	0.523	0.407	STM14_2617	21.236	1323	8	34.7	34.7	8	8	7	5	6	7	6	0	82.225	0	0		1.2061245664043	0.602594375610352				1.2061245664043	0.602594375610352				29.6551	29.8633	30.2101	30.8042	30.2151	30.517
Uridine kinase (EC 2.7.1.48) (Cytidine monophosphokinase) (Uridine monophosphokinase)	STM14_2618	udk	STM2122	3	6	2.26	1.18	0.403	STM14_2618	24.498	1324	9	61.5	61.5	9	8	8	8	7	8	8	0	49.456	0	0		1.59633239512593	0.941692988077801	+			1.59633239512593	0.941692988077801	+			26.4605	27.3115	26.8546	27.6716	27.7407	28.0394
Putative diguanylate cyclase/phosphodiesterase	STM14_2620	yegE	STM2123	188	66	0.353	-1.5	0.00139	STM14_2620	111.61	1325	9	13.1	13.1	9	6	5	5	1	1	0	0	10.01	1	3	SI_AvsB_Exclusively in A						0.655814556159633	-1.20414670308431				24.4804	25.23	24.7861	22.0247	24.4661	24.3933
3-methyl-adenine DNA glycosylase II	STM14_2621	alkA	STM2124	103	19	0.187	-2.42	0.00000121	STM14_2621	35.789	1326	11	45.2	45.2	11	10	8	5	0	0	0	0	28.39	0	3	SI_AvsB_Exclusively in A						4.85851345668432	-2.06075286865234	+	+		26.1209	25.9863	25.9069	24.0455	23.8957	23.8905
Putative chaperone	STM14_2622	yegD	STM2125	2	1	0.634	-0.658	0.977	STM14_2622	49.212	1327	4	20.4	20.4	4	0	2	1	2	3	4	0	4.1728	3	0	SI_AvsB_Exclusively in B						3.61167566746529	4.69125556945801	+	+	+	24.5269	23.4976	24.0159	29.1703	28.4154	28.5285
DNA-binding transcriptional regulator BaeR	STM14_2629	baeR	STM2131	59	48	0.817	-0.292	0.794	STM14_2629	27.594	1329	18	79.2	79.2	18	16	17	16	13	14	15	0	127.75	0	0		3.57139440893994	-0.905475616455078	+			3.57139440893994	-0.905475616455078	+			29.7568	29.7745	29.5941	28.8794	28.8155	28.7142
Putative protease	STM14_2634	yegQ	STM2136	6	9	1.46	0.543	0.885	STM14_2634	51.084	1330	14	43.5	43.5	14	11	12	9	11	13	10	0	58.465	0	0		2.02232994072781	0.452808380126953				2.02232994072781	0.452808380126953				27.5023	27.4758	27.5529	27.9524	28.1314	27.8055
Putative cytoplasmic protein	STM14_2637	STM14_2637	STM2138	3	14	4.11	2.04	0.0554	STM14_2637	16.065	1331	4	30.4	30.4	4	4	4	3	2	4	4	0	46.386	0	0		1.26339613467281	-0.688654581705727				1.26339613467281	-0.688654581705727				27.7233	28.1308	27.5168	26.792	27.093	27.42
Probable lipid kinase YegS (EC 2.7.1.-)	STM14_2641	yegS	STM2140	161	12	0.0734	-3.77	0.0000000000000581	STM14_2641	32.028	1332	15	58.2	58.2	15	14	14	14	2	5	7	0	148.45	0	0		1.9420508240036	-5.62207094828288	+	+	+	1.9420508240036	-5.62207094828288	+	+	+	31.1775	31.2479	30.9777	23.0085	27.0982	26.4303
Fructose-bisphosphate aldolase	STM14_2642	fbaB	STM2141	1312	12	0.00939	-6.73	1.55E-41	STM14_2642	38.088	1333	30	80	80	30	28	28	30	18	18	18	0	323.31	0	0		4.35303467837314	-5.28451919555664	+	+	+	4.35303467837314	-5.28451919555664	+	+	+	35.0828	34.9287	34.9972	29.7355	29.2369	30.1828
Putative glycohydrolase	STM14_2644	yegU	STM2143	8	6	0.691	-0.534	0.949	STM14_2644	35.358	1334	7	35.6	35.6	7	4	5	1	6	6	6	0	12.631	1	0		3.3323549505171	1.13348738352458	+			3.00303665180842	1.02666727701823	+			24.6993	24.7177	25.029	25.742	25.9182	25.8658
Putative sugar kinase	STM14_2645	yegV	STM2144	6	8	1.39	0.471	0.775	STM14_2645	34.2	1335	2	9.7	9.7	2	2	2	2	1	2	2	0	6.7753	1	1		0.971760849732448	0.83249568939209				0.676241001018535	0.763654708862305				23.3605	22.9943	24.3012	24.9272	23.7771	24.2427
Putative regulatory protein	STM14_2646	yegW	STM2145	40	84	2.09	1.07	0.0526	STM14_2646	28.33	1336	7	41.9	41.9	7	4	4	4	5	5	7	0	18.301	0	0		0.372790216697713	0.17845853169759				0.372790216697713	0.17845853169759				25.9597	25.7209	26.055	26.3813	25.7789	26.1108
Putative periplasmic protein	STM14_2650	STM14_2650	STM2148	10	10	1.03	0.0479	1	STM14_2650	11.835	1338	4	61.5	61.5	4	4	4	3	4	4	3	0	45.182	0	0		0.799713949182622	-0.252619425455727				0.799713949182622	-0.252619425455727				29.3374	29.427	29.3888	28.8911	29.388	29.1162
Putative fimbrial-like protein	STM14_2655	stcA	STM2152	0	0	NaN	NaN	NA	STM14_2655	18.678	1339	4	38.6	38.6	4	1	1	2	3	4	4	0	56.22	2	0	SI_AvsB_Exclusively in B		1.39758809407552				2.16106437206554	2.22567876180013	+	+		24.3635	24.0564	25.4521	26.6572	26.9899	26.902
Iron-sulfur cluster carrier protein	STM14_2657	mrp	STM2154	245	117	0.479	-1.06	0.0369	STM14_2657	39.93	1340	13	45.3	45.3	13	13	13	12	11	11	12	0	120.13	0	0		1.32023348735277	-0.228109359741211				1.32023348735277	-0.228109359741211				31.076	30.9557	31.162	30.7376	30.8463	30.9254
Methionine--tRNA ligase (EC 6.1.1.10) (Methionyl-tRNA synthetase)	STM14_2658	metG	STM2155	127	150	1.18	0.242	0.824	STM14_2658	76.273	1341	45	73	73	45	41	38	38	40	40	41	0	323.31	0	0		1.89380535518921	0.436042785644531				1.89380535518921	0.436042785644531				31.4627	31.4093	31.2191	31.667	31.9039	31.8283
Putative cytoplasmic protein	STM14_2661	yehS	STM2157	17	26	1.59	0.665	0.458	STM14_2661	17.691	1342	9	45.2	45.2	9	8	8	6	6	9	8	0	62.183	0	0		1.30575188207364	0.622587839762367				1.30575188207364	0.622587839762367				27.5478	27.5247	27.4275	28.5621	27.9304	27.8753
Putative two-component response-regulatory protein YehT	STM14_2662	yehT	STM2158	36	4	0.118	-3.08	0.00000507	STM14_2662	27.409	1343	7	44.8	44.8	7	2	4	4	4	5	4	0	17.694	1	0		0.317049064177717	0.114151318868				0.491161789412024	0.947550455729164				25.794	23.3424	25.8911	25.7855	25.9316	26.153
Putative transcriptional repressor	STM14_2664	yehV	STM2160	291	12	0.0427	-4.55	7.79E-21	STM14_2664	27.902	1344	7	36.2	36.2	7	6	5	4	1	0	0	0	24.307	0	3	SI_AvsB_Exclusively in A						2.30285546275676	-2.13390032450358	+	+		26.2835	26.1364	26.8006	24.1644	24.879	23.7755
Putative ABC-type proline/glycine betaine transport system ATPase component	STM14_2667	yehX	STM2163	59	4	0.061	-4.03	0.000000000143	STM14_2667	35.013	1345	16	69.2	69.2	16	16	13	11	1	0	0	0	145.16	0	3	SI_AvsB_Exclusively in A						3.31708562215589	-3.68332544962565	+	+	+	28.4923	28.1176	27.9482	25.1064	24.3593	24.0425
Putative transport protein	STM14_2669	yehZ	STM2165	360	4	0.0121	-6.36	5.28E-31	STM14_2669	32.757	1346	18	71.8	71.8	18	17	17	18	11	9	10	0	270.78	0	0		4.36024426974542	-4.4636033376058	+	+	+	4.36024426974542	-4.4636033376058	+	+	+	33.3172	33.0249	33.3631	29.0382	28.3631	28.9131
Periplasmic beta-D-glucoside glucohydrolase	STM14_2670	bglX	STM2166	154	123	0.797	-0.328	0.789	STM14_2670	83.391	1347	47	71	71	47	41	43	40	35	43	40	0	323.31	0	0		3.39881122671848	-0.223043441772461				3.39881122671848	-0.223043441772461				31.1831	31.1772	31.1931	30.9513	30.9998	30.9332
D-lactate dehydrogenase (EC 1.1.1.28)	STM14_2672	dld	STM2167	64	60	0.935	-0.0976	1	STM14_2672	65.05	1348	44	85.4	85.4	44	42	42	41	36	36	31	0	323.31	0	0		4.47460285699102	-1.27533976236979	+	+		4.47460285699102	-1.27533976236979	+	+		32.2189	32.0663	32.0447	30.868	30.86	30.7758
Acetoin dehydrogenase	STM14_2678	yohF	STM2171	237	3	0.0121	-6.37	1.31E-28	STM14_2678	26.83	1350	9	41.1	41.1	9	9	9	9	3	4	6	0	113.95	0	0		4.22332131731448	-6.58695602416992	+	+	+	4.22332131731448	-6.58695602416992	+	+	+	32.7506	32.3699	31.9919	25.7337	25.2898	26.328
Salicylate hydroxylase	STM14_2682	STM14_2682	STM2175	13	12	0.905	-0.143	1	STM14_2682	43.954	1351	11	36	36	11	0	1	0	7	10	10	0	82.59	3	0	SI_AvsB_Exclusively in B						3.71283217685752	3.79780642191569	+	+	+	23.9949	23.9418	23.4215	27.2344	27.5165	28.0007
Putative flutathione S-transferase	STM14_2684	STM14_2684	STM2177	10	13	1.24	0.315	1	STM14_2684	25.895	1352	9	51.1	51.1	9	5	6	4	7	8	8	0	75.382	0	0		4.69630691462134	2.53399403889974	+	+	+	4.69630691462134	2.53399403889974	+	+	+	26.2481	26.5862	26.427	28.8586	29.0017	29.0028
Putative 1,2-dioxygenase	STM14_2685	STM14_2685	STM2178	12	15	1.33	0.41	0.837	STM14_2685	38.937	1353	12	44.6	44.6	12	0	3	1	10	12	12	0	78.799	2	0	SI_AvsB_Exclusively in B		3.70136706034343				4.01105548678	4.18936475118002	+	+	+	24.5731	25.3308	24.6244	28.8135	29.1442	29.1387
Cytidine deaminase (EC 3.5.4.5) (Cytidine aminohydrolase)	STM14_2690	cdd	STM2183	13	20	1.6	0.676	0.463	STM14_2690	31.618	1356	12	77.2	77.2	12	12	12	11	12	12	12	0	284.65	0	0		0.45743831945605	0.0909525553385393				0.45743831945605	0.0909525553385393				30.2006	30.305	30.1323	30.3997	30.3427	30.1684
Uncharacterized protein	STM14_2691	sanA	STM2184	10	24	2.56	1.36	0.0542	STM14_2691	27.376	1357	6	40.2	40.2	6	4	3	1	2	5	4	0	16.092	3	0	SI_AvsB_Exclusively in B						1.01749062554465	0.930863062540691				24.9093	24.1535	23.4952	25.3814	24.9841	24.9851
Putative oxidoreductase	STM14_2693	STM14_2693	STM2186	3	17	5.32	2.41	0.00271	STM14_2693	44.536	1358	20	63.9	63.9	20	8	9	10	17	16	18	0	187.32	0	0		4.91095156564543	2.53424580891927	+	+	+	4.91095156564543	2.53424580891927	+	+	+	26.8266	27.023	27.1555	29.5563	29.5282	29.5233
Dihydropyrimidine dehydrogenase	STM14_2694	yeiA	STM2187	11	31	2.91	1.54	0.0176	STM14_2694	45.078	1359	9	31.1	31.1	9	4	3	2	7	8	8	0	36.429	0	0		1.47508855169878	1.01415252685547	+			1.47508855169878	1.01415252685547	+			25.9468	26.0268	26.8504	27.4649	27.0237	27.3778
Galactose/methyl galactoside import ATP-binding protein MglA (EC 3.6.3.17)	STM14_2696	mglA	STM2189	21	38	1.81	0.86	0.186	STM14_2696	56.477	1360	33	73.1	73.1	33	24	25	19	25	31	30	0	161.24	0	0		2.17302595304655	0.705753326416016	+			2.17302595304655	0.705753326416016				29.7233	29.6255	29.2827	30.3066	30.2363	30.2059
Galactose transport protein	STM14_2698	mglB	STM2190	230	181	0.786	-0.348	0.738	STM14_2698	35.813	1361	36	82.8	82.8	36	33	34	33	35	34	35	0	323.31	0	0		3.27504708231168	0.775892893473305	+			3.27504708231168	0.775892893473305	+			33.8917	33.9623	33.9979	34.5957	34.834	34.7499
DNA-binding transcriptional regulator GalS	STM14_2700	galS	STM2191	4	4	1.07	0.0941	1	STM14_2700	36.963	1362	8	25	25	8	2	3	4	6	5	4	0	19.222	3	1	SI_AvsB_Exclusively in B						1.07103498984235	1.24028778076172	+			24.5401	23.5331	25.1424	25.0955	25.9489	25.8921
GTP cyclohydrolase 1 (EC 3.5.4.16) (GTP cyclohydrolase I)	STM14_2703	folE	STM2193	36	41	1.13	0.172	0.928	STM14_2703	24.77	1363	11	70.3	70.3	11	5	6	2	10	9	9	0	115.45	1	0		2.77451211117197	3.28726005554199	+	+	+	2.47987921572772	3.85618464152018	+	+	+	26.0277	25.6477	24.1309	28.7104	29.308	29.3564
S-formylglutathione hydrolase	STM14_2707	fghA	STM2194	47	61	1.29	0.371	0.735	STM14_2707	31.972	1364	9	49.8	49.8	9	8	9	9	9	9	9	0	105.55	0	0		1.49379690967812	0.747023264567058				1.49379690967812	0.747023264567058				30.0056	29.9955	29.6654	30.3475	31.027	30.5331
Lysine transporter	STM14_2715	lysP	STM2200	88	24	0.27	-1.89	0.000396	STM14_2715	53.683	1366	3	6.7	6.7	3	3	2	3	0	1	1	0	9.2427	1	3	SI_AvsB_Exclusively in A						0.515459101489347	-0.411354064941406				24.8413	24.3919	24.9572	24.8915	23.8522	24.2126
Putative DNA-binding transcriptional regulator	STM14_2717	yeiE	STM2201	37	31	0.85	-0.234	0.94	STM14_2717	31.904	1367	9	38.7	38.7	9	9	8	8	7	6	8	0	133.56	0	0		1.82799044874996	-0.803484598795574	+			1.82799044874996	-0.803484598795574				28.7534	29.0205	28.8098	28.2011	27.7032	28.2689
Probable endonuclease 4 (EC 3.1.21.2) (Endodeoxyribonuclease IV) (Endonuclease IV)	STM14_2720	nfo	STM2203	19	32	1.69	0.755	0.237	STM14_2720	31.196	1368	8	44.6	44.6	8	5	4	4	7	7	8	0	58.052	0	0		3.4692979252719	2.06556701660156	+	+	+	3.4692979252719	2.06556701660156	+	+		25.7432	26.0063	25.4181	27.6788	27.7884	27.8972
Fructose-specific PTS system IIBC component	STM14_2721	fruA	STM2204	79	12	0.153	-2.7	0.000012	STM14_2721	57.374	1369	11	20.3	20.3	11	10	11	8	7	8	10	0	96.107	0	0		4.10383413254345	-1.09772300720215	+	+		4.10383413254345	-1.09772300720215	+			28.5389	28.4834	28.3596	27.2856	27.4201	27.383
Phosphofructokinase	STM14_2722	fruK	STM2205	50	9	0.179	-2.48	0.0000366	STM14_2722	33.708	1370	10	35.6	35.6	10	9	9	7	8	8	8	0	195.89	0	0		1.96587304333094	-0.482398351033531				1.96587304333094	-0.482398351033531				28.4057	28.2135	28.3233	28.0145	27.7295	27.7513
Bifunctional fructose-specific PTS IIA/HPr protein	STM14_2723	fruF	STM2206	108	43	0.401	-1.32	0.0148	STM14_2723	39.593	1371	17	63.6	63.6	17	16	14	15	12	16	13	0	155.67	0	0		0.897837454726748	-0.208633422851563				0.897837454726748	-0.208633422851563				28.8217	28.8942	29.0415	28.8504	28.551	28.7301
Elongation factor P-like protein	STM14_2733	yeiP	STM2211	8	15	1.78	0.829	0.439	STM14_2733	26.499	1372	13	44.5	44.5	13	6	8	6	12	11	11	0	100.39	0	0		3.40933892189999	0.799426396687824	+			3.40933892189999	0.799426396687824	+			28.944	28.9843	29.1724	29.7964	29.8477	29.8548
Putative cobalamin biosynthetic protein	STM14_2734	yeiR	STM2212	80	61	0.761	-0.394	0.787	STM14_2734	35.933	1373	6	26.5	26.5	6	5	4	5	5	4	5	0	4.4622	1	2	SI_AvsB_Exclusively in A		-0.335123062133789				0.38917193226028	-0.727761586507164				26.4969	24.6147	25.5255	25.0416	23.7361	25.6761
Lipid A 1-diphosphate synthase (EC 2.7.4.29) (Kdo(2)-lipid A phosphotransferase) (Undecaprenyl pyrophosphate:lipid A 1-phosphate phosphotransferase)	STM14_2735	yeiU	STM2213	8	7	0.796	-0.33	0.974	STM14_2735	26.922	1374	4	15.5	15.5	4	3	3	3	3	3	3	0	8.4219	0	0		0.144801920590978	0.0654945373535156				0.144801920590978	0.0654945373535156				24.9549	25.2548	24.6805	25.0447	24.9768	25.0651
Uncharacterized protein	STM14_2739	rtn	STM2215	55	87	1.57	0.648	0.317	STM14_2739	58.371	1375	5	18	18	5	2	2	4	3	3	3	0	8.1188	3	0	SI_AvsB_Exclusively in B						2.26829688481419	3.11399841308594	+	+		23.4408	23.1845	24.9441	26.9315	26.7384	27.2415
Putative ABC transporter periplasmic binding protein	STM14_2740	yejA	STM2216	14	42	3.08	1.62	0.00525	STM14_2740	69.208	1376	17	41.6	41.6	17	14	14	10	9	15	14	0	87.071	0	0		0.314071321116843	-0.0613123575846366				0.314071321116843	-0.0613123575846366				27.2806	27.3278	27.2624	27.0843	27.3489	27.2537
Putative ABC-type transport system ATPase component	STM14_2743	yejF	STM2219	4	21	5.88	2.56	0.000657	STM14_2743	58.514	1379	9	25	25	9	9	6	4	4	5	6	0	31.549	0	0		1.20670130378206	-0.11089261372884				1.20670130378206	-0.11089261372884				26.3266	26.3811	26.4713	26.2968	26.2652	26.2843
Uncharacterized protein	STM14_2744	yejG	STM2220	476	427	0.897	-0.158	0.841	STM14_2744	12.479	1380	3	48.2	48.2	3	3	3	2	2	2	2	0	12.066	1	1		2.06961082071863	-1.15227127075195	+			3.01822050979168	-1.29083251953125	+	+		25.4478	25.6611	25.5659	23.998	24.3934	24.411
Pseudouridine synthase (EC 5.4.99.-)	STM14_2747	rsuA	STM2222	67	23	0.334	-1.58	0.00233	STM14_2747	25.76	1382	11	67.5	67.5	11	10	9	9	7	8	8	0	119.85	0	0		2.57420771975801	-1.02339617411296	+			2.57420771975801	-1.02339617411296	+			29.0772	29.079	28.7959	28.0625	27.7177	28.1018
Putative ATP-dependent helicase	STM14_2748	yejH	STM2223	40	74	1.88	0.908	0.133	STM14_2748	66.44	1383	5	11.8	11.8	5	1	2	2	1	2	5	0	4.6626	2	1	SI_AvsB_Exclusively in B		-0.833602905273438				0.301236190878871	-0.725912094116211				25.4128	23.9336	23.632	25.2039	23.0003	22.5965
50S ribosomal protein L25	STM14_2749	rplY	STM2224	30	67	2.19	1.13	0.109	STM14_2749	10.541	1384	7	70.2	70.2	7	6	7	7	7	7	6	0	122.43	0	0		0.635330008801584	-0.152687072753906				0.635330008801584	-0.152687072753906				32.3222	32.5238	32.5778	32.3542	32.4335	32.1782
Nucleoid-associated protein YejK	STM14_2752	yejK	STM2226	9	17	1.8	0.846	0.479	STM14_2752	37.876	1385	12	50.4	50.4	12	11	11	11	10	12	11	0	162.79	0	0		0.069826462892851	0.0282071431477853				0.069826462892851	0.0282071431477853				29.4103	29.4826	29.1666	29.2316	29.5814	29.3311
UPF0352 protein YejL	STM14_2753	yejL	STM2227	23	20	0.892	-0.166	1	STM14_2753	8.2312	1386	5	92	92	5	5	5	5	5	5	5	0	165.67	0	0		1.05871769084465	0.53594652811686				1.05871769084465	0.53594652811686				28.8894	28.9178	28.3666	29.3522	29.4738	28.9556
Putative hydrolase	STM14_2754	yejM	STM2228	99	62	0.624	-0.68	0.303	STM14_2754	67.131	1387	11	31.2	31.2	11	5	8	5	8	7	7	0	136.83	0	0		0.956059623174379	-0.170019149780273				0.956059623174379	-0.170019149780273				27.2176	27.1138	27.3282	26.9431	27.0757	27.1307
O-antigen acetylase	STM14_2758	oafA	STM2232	14	41	3.02	1.59	0.0128	STM14_2758	69.647	1388	16	34.2	34.2	16	14	14	10	12	13	12	0	135.4	0	0		0.185926415855967	0.13897196451823				0.185926415855967	0.13897196451823				28.27	28.3738	27.7084	27.954	28.6256	28.1895
Uncharacterized protein	STM14_2765	STM14_2765	STM2238	2	6	3.86	1.95	0.414	STM14_2765	50.87	1389	4	17.6	17.6	4	0	1	0	4	3	4	0	18.394	3	0	SI_AvsB_Exclusively in B						1.19971763741486	1.09255917867025	+			24.7978	23.62	24.5155	24.9333	25.5643	25.7135
Transcriptional regulator NarP	STM14_2775	narP	STM2246	28	16	0.557	-0.845	0.308	STM14_2775	23.776	1390	13	57.7	57.7	13	10	9	9	11	11	11	0	275.36	0	0		2.87288441127909	1.05860964457194	+			2.87288441127909	1.05860964457194	+			27.7327	27.975	27.5514	28.7429	28.9105	28.7815
Heme lyase disulfide oxidoreductase (Heme lyase/disulfide oxidoreductase)	STM14_2777	ccmG_1	STM3813	2	1	0.31	-1.69	0.661	STM14_2777 STM14_4605	20.678	1392	3	18.4	18.4	3	2	2	2	2	3	3	0	5.9395	0	0		2.11989325225497	0.593978246053059				2.11989325225497	0.593978246053059				24.6754	24.6718	24.8016	25.0882	25.4359	25.4067
Cytochrome c-type biogenesis protein CcmE (Cytochrome c maturation protein E) (Heme chaperone CcmE)	STM14_2779	ccmE_1	STM3815	1	0	0.561	-0.834	1	STM14_2779 STM14_4607	17.688	1393	3	23.3	23.3	3	2	3	2	1	3	2	0	11.945	0	0		1.19706859493447	0.266000111897785				1.19706859493447	0.266000111897785				28.6996	28.3804	28.4619	28.7665	28.7154	28.858
Cytochrome c biogenesis ATP-binding export protein CcmA (EC 3.6.3.41) (Heme exporter protein A)	STM14_2783	ccmA_1	STM2254	2	6	2.5	1.32	0.487	STM14_2783 STM14_4611	22.335	2319	2	23.9	23.9	2	0	0	0	2	2	2	0	7.0368	3	0	SI_AvsB_Exclusively in B						0.0854664637969098	-0.0476195017496757				25.0223	24.9562	24.5358	24.7284	25.0326	24.6105
Periplasmic nitrate reductase (EC 1.7.99.4)	STM14_2788	napA	STM2259	9	10	1.21	0.275	1	STM14_2788	92.859	1396	41	61	61	41	31	30	27	31	37	34	0	253.63	0	0		0.0391043682817934	0.0115795135498047				0.0391043682817934	0.0115795135498047				29.3471	29.4125	29.4186	29.3889	29.5812	29.2429
Ecotin	STM14_2792	eco	STM2262	49	148	3.02	1.6	0.00101	STM14_2792	18.218	1397	10	73.8	73.8	10	9	8	10	10	10	10	0	142.62	0	0		2.77500165586821	0.845102310180664	+			2.77500165586821	0.845102310180664	+			30.9058	30.8405	30.5912	31.544	31.5899	31.7389
DNA repair system protein	STM14_2794	alkB	STM2264	24	3	0.112	-3.16	0.0000723	STM14_2794	23.787	1398	3	22.7	22.7	3	3	3	3	2	2	2	0	28.629	0	0		2.33087390444318	-0.760250091552734	+			2.33087390444318	-0.760250091552734				25.6466	25.5165	25.269	24.7924	24.79	24.5689
FAD:protein FMN transferase (EC 2.7.1.180)	STM14_2796	apbE	STM2266	9	2	0.21	-2.25	0.103	STM14_2796	38.148	1400	6	26.3	26.3	6	5	5	5	1	2	4	0	41.035	0	1		0.653152519651568	-0.297206878662109				0.586942006506645	-0.221099217732746				26.143	25.8651	26.3797	26.0604	25.8653	25.7987
Outer membrane porin protein C	STM14_2797	ompC	STM2267	184	490	2.67	1.41	0.000757	STM14_2797	41.238	1401	17	65.1	65.1	17	15	14	14	15	16	13	0	214.92	0	0		1.71224156083151	-0.995594660441078	+			1.71224156083151	-0.995594660441078	+			31.3102	31.3763	31.267	30.0012	30.8399	30.1257
Phosphotransferase RcsD (EC 2.7.2.-) (Phosphotransfer intermediate RcsD)	STM14_2800	yojN	STM2269	101	121	1.2	0.264	0.801	STM14_2800	99.808	1402	19	31.7	31.7	19	13	17	14	10	15	12	0	95.235	0	0		1.5834662640891	-0.251349767049156				1.5834662640891	-0.251349767049156				28.36	28.2479	28.1661	28.0956	27.9853	27.9391
Transcriptional regulatory protein RcsB	STM14_2801	rcsB	STM2270	121	105	0.863	-0.213	0.927	STM14_2801	23.714	1403	15	67.1	67.1	15	13	14	14	13	15	14	0	323.31	0	0		0.978590253334384	0.30006217956543				0.978590253334384	0.30006217956543				30.976	30.9949	31.0704	31.448	31.4611	31.0324
Sensor histidine kinase RcsC (EC 2.7.13.3)	STM14_2802	rcsC	STM2271	51	108	2.1	1.07	0.0359	STM14_2802	106.28	1404	14	20.5	20.5	14	8	8	4	5	6	7	0	20.099	0	0		0.283489561734354	0.199492136637367				0.283489561734354	0.199492136637367				25.5223	25.7982	25.0531	25.4133	25.5455	26.0133
DNA gyrase subunit A (EC 5.99.1.3)	STM14_2804	gyrA	STM2272	608	606	0.996	-0.00565	1	STM14_2804	97.063	1405	51	56.2	56.2	51	48	47	44	45	48	46	0	323.31	0	0		1.12142050530226	-0.145966211954754				1.12142050530226	-0.145966211954754				32.1305	32.0031	32.0826	32.0209	31.8976	31.8598
Putative dehydratase	STM14_2807	STM14_2807	STM2273	3	6	2.36	1.24	0.507	STM14_2807	44.446	1406	6	21.8	21.8	6	1	2	1	4	4	2	0	3.2704	3	0	SI_AvsB_Exclusively in B						0.456087971490328	0.527671178181965				26.0442	25.0337	24.4053	25.9749	25.5864	25.5049
Ubiquinone biosynthesis O-methyltransferase (2-polyprenyl-6-hydroxyphenol methylase) (3-demethylubiquinone 3-O-methyltransferase)	STM14_2810	ubiG	STM2276	179	100	0.559	-0.839	0.127	STM14_2810	26.854	1407	12	64	64	12	11	11	11	9	10	11	0	147	0	0		2.09235126486845	-0.941335042317707	+			2.09235126486845	-0.941335042317707	+			30.6646	30.6532	30.5285	29.3028	29.8156	29.9038
Ribonucleoside-diphosphate reductase (EC 1.17.4.1)	STM14_2812	nrdA	STM2277	32	47	1.45	0.538	0.4	STM14_2812	85.735	1408	50	66.2	66.2	50	42	43	42	44	47	42	0	323.31	0	0		1.49318855218358	0.260541280110679				1.49318855218358	0.260541280110679				32.3295	32.333	32.1539	32.6048	32.5687	32.4246
Ribonucleotide-diphosphate reductase subunit beta	STM14_2813	nrdB	STM2278	17	19	1.09	0.127	1	STM14_2813	43.552	1409	21	61.4	61.4	21	19	18	17	18	19	17	0	259.22	0	0		0.898029149791357	0.262056986490883				0.898029149791357	0.262056986490883				31.0914	31.0103	30.724	31.1109	31.3591	31.1417
Putative transcriptional regulator	STM14_2816	STM14_2816	STM2281	3	3	0.822	-0.283	1	STM14_2816	32.503	1410	5	30.8	30.8	5	3	2	3	4	5	4	0	17.368	0	0		0.498372412696132	0.463206609090168				0.498372412696132	0.463206609090168				24.5656	25.4749	24.2764	25.3137	25.5101	24.8827
Glycerophosphodiester phosphodiesterase	STM14_2817	glpQ	STM2282	12	15	1.28	0.351	0.899	STM14_2817	40.424	1411	26	81.2	81.2	26	26	25	25	25	25	24	0	323.31	0	0		0.354899651564631	0.0659510294596402				0.354899651564631	0.0659510294596402				33.1405	33.1516	33.1816	33.25	33.3411	33.0806
sn-glycerol-3-phosphate transporter	STM14_2818	glpT	STM2283	21	15	0.706	-0.502	0.735	STM14_2818	50.18	1412	10	21.7	21.7	10	8	9	7	5	9	7	0	34.11	0	0		0.51789790457398	-0.353723526000977				0.51789790457398	-0.353723526000977				28.8255	28.7596	28.1837	27.9899	28.6746	28.0432
Glycerol-3-phosphate dehydrogenase (EC 1.1.5.3)	STM14_2819	glpA	STM2284	4	0	0	-Inf	0.0608	STM14_2819	59.057	1413	27	64.8	64.8	27	12	14	18	22	19	25	0	251.42	0	0		1.43128392031336	1.22238286336263	+			1.43128392031336	1.22238286336263	+			26.9826	27.7104	28.2765	29.0108	28.6136	29.0122
Anaerobic glycerol-3-phosphate dehydrogenase subunit B (Anaerobic G-3-P dehydrogenase subunit B) (Anaerobic G3Pdhase B) (EC 1.1.5.3)	STM14_2820	glpB	STM2285	8	5	0.641	-0.642	0.735	STM14_2820	45.671	1414	9	44.9	44.9	9	5	7	7	8	8	8	0	238.05	0	0		1.22173272717433	0.73168118794759				1.22173272717433	0.73168118794759				27.2493	28.117	27.7069	28.2486	28.3476	28.6721
sn-glycerol-3-phosphate dehydrogenase subunit C	STM14_2821	glpC	STM2286	11	7	0.567	-0.817	0.619	STM14_2821	44.13	1415	8	26.8	26.8	8	1	4	6	7	7	8	0	17.947	1	0		1.10788950292065	0.837550799051922	+			1.32341036018272	1.17035547892253	+			24.7223	25.3752	26.0663	26.7005	26.2697	26.7046
Deubiquitinase	STM14_2824	sseL	STM2287	16	46	2.99	1.58	0.197	STM14_2824	35.513	1416	12	46.1	46.1	12	4	8	7	9	11	10	0	122.12	0	0		1.57556950884402	1.16260719299316	+			1.57556950884402	1.16260719299316	+			27.4077	28.3281	28.0946	28.7144	29.3335	29.2703
2-keto-3-deoxy-L-rhamnonate aldolase (KDR aldolase) (EC 4.1.2.53) (2-dehydro-3-deoxyrhamnonate aldolase)	STM14_2826	STM14_2826	STM2289	4	3	0.6	-0.737	0.927	STM14_2826	28.727	1417	4	22.1	22.1	4	4	4	4	4	4	4	0	47.829	0	0		0.402669699854798	0.389020919799805				0.402669699854798	0.389020919799805				26.3678	26.7457	25.7244	26.3951	27.229	26.3808
L-rhamnonate dehydratase (RhamD) (EC 4.2.1.90)	STM14_2828	yfaW	STM2291	19	8	0.43	-1.22	0.151	STM14_2828	44.679	1418	8	28.6	28.6	8	2	3	2	5	8	8	0	29.725	0	0		0.359733546444332	0.514553070068359				0.359733546444332	0.514553070068359				29.3125	28.4089	30.1866	29.2262	30.2323	29.9932
CinA-like protein	STM14_2830	STM14_2830	STM2293	50	30	0.607	-0.72	0.362	STM14_2830	43.946	1419	14	46.2	46.2	14	13	12	10	12	13	10	0	135.26	0	0		1.32807579700539	-0.418094635009766				1.32807579700539	-0.418094635009766				28.4757	28.7289	28.5695	27.9202	28.3262	28.2736
Nucleoside triphosphatase NudI (EC 3.6.1.19) (Pyrimidine deoxynucleoside triphosphate diphosphatase) (dCTP diphosphatase) (dTTP diphosphatase) (dUTP diphosphatase)	STM14_2832	yfaO	STM2295	13	30	2.37	1.24	0.0708	STM14_2832	16.301	1421	6	68.8	68.8	6	2	2	3	4	5	3	0	78.11	0	0		1.21260996903291	0.980715433756512	+			1.21260996903291	0.980715433756512	+			25.4421	25.7487	25.882	26.2436	27.3806	26.3907
Lipopolysaccharide core heptose(II)-phosphate phosphatase (EC 3.1.3.-)	STM14_2833	ais	STM2296	2	7	3.38	1.76	0.708	STM14_2833	22.027	1422	8	50.7	50.7	8	6	5	5	6	8	7	0	70.431	0	0		2.30795775519579	1.03720855712891	+			2.30795775519579	1.03720855712891	+			27.1519	27.7557	27.5345	28.5726	28.4097	28.5715
UDP-4-amino-4-deoxy-L-arabinose--oxoglutarate aminotransferase (EC 2.6.1.87) (UDP-(beta-L-threo-pentapyranosyl-4''-ulose diphosphate) aminotransferase) (UDP-4-amino-4-deoxy-L-arabinose aminotransferase)	STM14_2835	yfbE	STM2297	17	34	2.04	1.03	0.807	STM14_2835	41.165	1423	21	62.5	62.5	21	18	19	18	19	21	20	0	182.34	0	0		3.60649781717215	1.60440762837728	+	+		3.60649781717215	1.60440762837728	+	+		29.7872	29.8463	29.4726	31.4093	31.3037	31.2062
Undecaprenyl-phosphate 4-deoxy-4-formamido-L-arabinose transferase (EC 2.4.2.53) (Undecaprenyl-phosphate Ara4FN transferase)	STM14_2836	pmrF	STM2298	5	20	3.88	1.96	0.479	STM14_2836	36.516	1424	13	43.4	43.4	13	13	13	11	13	12	13	0	186.71	0	0		1.17324591251234	0.497674306233723				1.17324591251234	0.497674306233723				30.1147	30.2073	29.6619	30.3118	30.484	30.6811
Bifunctional polymyxin resistance protein ArnA	STM14_2837	yfbG	STM2299	15	45	2.96	1.56	0.592	STM14_2837	73.587	1425	44	79.8	79.8	44	29	30	22	40	40	43	0	323.31	0	0		4.33281352911511	2.62342198689779	+	+	+	4.33281352911511	2.62342198689779	+	+	+	30.17	30.4659	30.0158	32.9219	32.8273	32.7728
Probable 4-deoxy-4-formamido-L-arabinose-phosphoundecaprenol deformylase ArnD (EC 3.5.1.n3)	STM14_2838	arnD	STM2300	3	9	3.22	1.69	0.69	STM14_2838	33.009	1426	7	34.4	34.4	7	6	5	4	5	6	7	0	77.224	0	0		1.93979855967185	0.847161610921223	+			1.93979855967185	0.847161610921223	+			27.5946	27.2793	27.0025	27.9965	28.1271	28.2943
Undecaprenyl phosphate-alpha-4-amino-4-deoxy-L-arabinose arabinosyl transferase (EC 2.4.2.43) (4-amino-4-deoxy-L-arabinose lipid A transferase) (Lipid IV(A) 4-amino-4-deoxy-L-arabinosyltransferase) (Undecaprenyl phosphate-alpha-L-Ara4N transferase)	STM14_2839	arnT	STM2301	19	12	0.647	-0.628	0.384	STM14_2839	61.82	1427	6	13.1	13.1	6	4	4	3	4	5	5	0	16.905	0	0		0.85671542351604	0.260608037312824				0.85671542351604	0.260608037312824				25.4494	25.146	24.9715	25.4832	25.4076	25.4579
Polymyxin resistance protein B	STM14_2842	pmrD	STM2304	19	58	2.98	1.58	0.00487	STM14_2842	9.7493	1428	3	63.5	63.5	3	0	1	0	2	3	3	0	16.69	3	0	SI_AvsB_Exclusively in B						3.23949158113145	1.16891543070475	+			23.8526	24.147	23.8148	25.0839	25.2083	25.0289
2-succinylbenzoate--CoA ligase (EC 6.2.1.26) (o-succinylbenzoyl-CoA synthetase)	STM14_2843	menE	STM2305	16	15	0.962	-0.0553	1	STM14_2843	50.243	1429	8	25.7	25.7	8	3	6	4	5	5	3	0	16.459	0	0		0.246179021800944	-0.0533491770426444				0.246179021800944	-0.0533491770426444				24.6089	24.4516	24.5495	24.5255	24.3422	24.5822
o-succinylbenzoate synthase (OSB synthase) (OSBS) (EC 4.2.1.113) (4-(2'-carboxyphenyl)-4-oxybutyric acid synthase) (o-succinylbenzoic acid synthase)	STM14_2844	menC	STM2306	17	6	0.345	-1.53	0.0614	STM14_2844	35.36	1430	9	41.2	41.2	9	7	8	6	6	8	7	0	73.258	0	0		1.27807157927042	0.299769719441734				1.27807157927042	0.299769719441734				27.3242	27.3485	27.0697	27.6501	27.4286	27.563
1,4-dihydroxy-2-naphthoyl-CoA synthase (DHNA-CoA synthase) (EC 4.1.3.36)	STM14_2845	menB	STM2307	29	10	0.349	-1.52	0.0328	STM14_2845	31.693	1431	17	73.7	73.7	17	16	17	16	16	16	15	0	323.31	0	0		0.230505096214678	-0.0808315277099609				0.230505096214678	-0.0808315277099609				30.9935	30.9712	30.6429	30.6506	30.9199	30.7947
2-succinyl-5-enolpyruvyl-6-hydroxy-3-cyclohexene-1-carboxylate synthase (SEPHCHC synthase) (EC 2.2.1.9) (Menaquinone biosynthesis protein MenD)	STM14_2847	menD	STM2309	47	19	0.398	-1.33	0.0261	STM14_2847	61.523	1432	12	37.6	37.6	12	9	11	9	8	11	10	0	105.87	0	0		1.88538807716355	0.525090535481773				1.88538807716355	0.525090535481773				26.7023	26.8923	26.546	27.1153	27.2368	27.3637
Menaquinone-specific isochorismate synthase	STM14_2848	menF	STM2310	113	13	0.118	-3.08	0.00000000107	STM14_2848	48.729	1433	11	32.3	32.3	11	9	8	2	5	9	6	0	21.664	0	0		1.09195447353896	0.323383331298828				1.09195447353896	0.323383331298828				25.4311	25.7066	25.3309	25.6484	25.8922	25.8981
Uncharacterized protein	STM14_2849	elaB	STM2311	1203	12	0.0102	-6.62	2.44E-40	STM14_2849	11.637	1434	8	68.9	68.9	8	8	7	7	6	6	6	0	243.42	0	0		3.88734543074639	-4.91325887044271	+	+	+	3.88734543074639	-4.91325887044271	+	+	+	34.6065	34.4294	34.6571	30.1156	29.0117	29.826
Uncharacterized protein	STM14_2850	elaA	STM2312	17	15	0.866	-0.207	0.984	STM14_2850	17.445	1435	6	59.5	59.5	6	6	6	3	5	6	6	0	42.082	0	0		3.19784878569129	0.662199020385742	+			3.19784878569129	0.662199020385742				27.3871	27.2445	27.3151	28.0855	27.9093	27.9384
Putative chemotaxis signal transduction protein	STM14_2852	STM14_2852	STM2314	22	4	0.192	-2.38	0.0015	STM14_2852	37.01	1436	21	79	79	21	21	19	19	18	18	21	0	310.79	0	0		1.87307604475112	-0.29226620992025				1.87307604475112	-0.29226620992025				31.5249	31.6163	31.3894	31.2596	31.1964	31.1977
NADH dehydrogenase subunit M	STM14_2858	nuoM	STM2317	22	113	5.12	2.36	0.000000239	STM14_2858	56.635	1437	2	3.1	3.1	2	2	2	2	2	2	1	0.0041137	1.8331	0	1		0.27077360271691	0.365275065104168				0.0856903128387607	-0.160539627075195				24.8333	24.7104	24.2948	24.3339	25.6223	23.4007
NADH dehydrogenase subunit L	STM14_2859	nuoL	STM2318	74	298	4.05	2.02	0.00000537	STM14_2859	66.488	1438	3	4.7	4.7	3	1	2	2	2	2	2	0	28.836	0	0		0.232541188425317	0.277615229288738				0.232541188425317	0.277615229288738				25.0077	25.7065	24.4514	24.7624	25.7564	25.4797
NADH-quinone oxidoreductase subunit I (EC 1.6.5.11) (NADH dehydrogenase I subunit I) (NDH-1 subunit I)	STM14_2862	nuoI	STM2321	32	92	2.9	1.54	0.0016	STM14_2862	20.52	1440	15	86.1	86.1	15	15	15	15	15	15	15	0	191.4	0	0		2.19509001896695	0.341259638468426				2.19509001896695	0.341259638468426				30.9146	31.0101	30.7941	31.2831	31.2195	31.24
NADH-quinone oxidoreductase subunit H (EC 1.6.5.11) (NADH dehydrogenase I subunit H) (NDH-1 subunit H)	STM14_2863	nuoH	STM2322	55	145	2.63	1.4	0.00236	STM14_2863	36.292	1441	2	7.1	7.1	2	2	2	1	2	2	1	0	9.0295	1	1		0.329701677900838	-0.41389274597168				0.0609143786421226	-0.165386835734051				26.1017	25.8609	23.7305	25.1173	26.0174	24.0622
NADH-quinone oxidoreductase (EC 1.6.5.11)	STM14_2864	nuoG	STM2323	193	438	2.27	1.18	0.00964	STM14_2864	100.03	1442	54	76.4	76.4	54	46	47	46	50	52	50	0	323.31	0	0		2.78054524150539	0.396547953287758				2.78054524150539	0.396547953287758				33.4966	33.4616	33.4278	33.8577	33.9433	33.7746
NADH dehydrogenase I subunit F	STM14_2865	nuoF	STM2324	178	431	2.42	1.27	0.00421	STM14_2865	49.245	1443	33	75.5	75.5	33	28	27	30	31	29	29	0	323.31	0	0		0.864514500059048	0.378779093424477				0.864514500059048	0.378779093424477				32.4606	32.4088	32.0233	32.382	32.8736	32.7735
NADH dehydrogenase subunit E	STM14_2866	nuoE	STM2325	26	58	2.2	1.14	0.0418	STM14_2866	18.602	1444	11	69.3	69.3	11	6	8	6	7	11	10	0	128.22	0	0		1.97153329867795	0.482946395874023				1.97153329867795	0.482946395874023				30.593	30.7364	30.4483	30.9428	31.1596	31.1241
NADH-quinone oxidoreductase subunit C/D (EC 1.6.5.11) (NADH dehydrogenase I subunit C/D) (NDH-1 subunit C/D)	STM14_2867	nuoC	STM2326	227	579	2.54	1.35	0.00186	STM14_2867	68.86	1445	50	79.3	79.3	50	46	49	45	41	49	47	0	323.31	0	0		0.574371981439533	0.158977508544922				0.574371981439533	0.158977508544922				32.6688	32.5976	32.3653	32.5421	32.8144	32.752
NADH-quinone oxidoreductase subunit B (EC 1.6.5.11) (NADH dehydrogenase I subunit B) (NDH-1 subunit B)	STM14_2868	nuoB	STM2327	103	246	2.39	1.26	0.00756	STM14_2868	25.089	1446	16	79.1	79.1	16	13	14	15	15	14	14	0	243.46	0	0		0.540542216647482	0.253398895263672				0.540542216647482	0.253398895263672				31.2167	31.3142	30.7778	31.2599	31.6043	31.2047
NADH-quinone oxidoreductase subunit A (EC 1.6.5.11) (NADH dehydrogenase I subunit A) (NDH-1 subunit A) (NUO1)	STM14_2869	nuoA	STM2328	233	395	1.69	0.758	0.126	STM14_2869	16.493	1447	3	19	19	3	3	3	3	2	3	3	0	23.595	0	0		0.105015071548707	0.0726318359375				0.105015071548707	0.0726318359375				28.5292	28.4486	28.1334	28.0517	28.8053	28.4722
NADH dehydrogenase transcriptional repressor	STM14_2873	lrhA	STM2330	56	63	1.12	0.166	1	STM14_2873	34.428	1448	9	42	42	9	5	7	6	8	7	8	0	82.316	0	0		1.04028354829373	0.541250864664711				1.04028354829373	0.541250864664711				26.5232	26.9364	26.421	26.9696	26.9932	27.5415
Aminotransferase AlaT	STM14_2874	yfbQ	STM2331	11	33	3.03	1.6	0.00659	STM14_2874	45.491	1449	17	59.7	59.7	17	12	11	11	16	17	16	0	105.82	0	0		5.02030626923995	1.32449849446614	+	+		5.02030626923995	1.32449849446614	+	+		27.7218	27.7749	27.8126	29.165	29.0878	29.03
5'-deoxynucleotidase YfbR (EC 3.1.3.89) (5'-deoxyribonucleotidase) (Nucleoside 5'-monophosphate phosphohydrolase)	STM14_2875	STM14_2875	STM2332	30	45	1.51	0.595	0.279	STM14_2875	22.697	1450	8	66.3	66.3	8	5	6	7	7	7	8	0	128.84	0	0		0.33611419795487	0.235197703043617				0.33611419795487	0.235197703043617				27.7272	28.2259	27.3662	28.0284	28.2506	27.7459
Putative phosphatase	STM14_2877	yfbT	STM2334	91	70	0.766	-0.385	0.665	STM14_2877	23.221	1451	12	65.8	65.8	12	11	10	10	11	12	9	0	96.767	0	0		0.022267265997726	0.00922520955403527				0.022267265997726	0.00922520955403527				29.9864	29.8217	29.7731	29.6439	30.0642	29.9008
UPF0304 protein YfbU	STM14_2878	yfbU	STM2335	95	75	0.791	-0.338	0.768	STM14_2878	19.524	1452	16	93.3	93.3	16	16	16	15	14	14	15	0	118.98	0	0		0.150269178502824	-0.190496444702148				0.150269178502824	-0.190496444702148				30.9665	29.8418	29.6127	29.5103	30.1806	30.1587
Acetate kinase (EC 2.7.2.1) (Acetokinase)	STM14_2882	ackA	STM2337	487	41	0.0837	-3.58	0.000000000000000217	STM14_2882	43.257	1453	27	86.5	86.5	27	26	26	24	23	25	27	0	323.31	0	0		1.01255601707745	-0.454884847005211				1.01255601707745	-0.454884847005211				34.3292	34.4356	33.8844	33.5243	33.9552	33.805
Phosphate acetyltransferase (EC 2.3.1.8) (Phosphotransacetylase)	STM14_2883	pta	STM2338	340	37	0.11	-3.19	0.000000000000368	STM14_2883	77.277	1454	37	70.9	70.9	37	34	35	33	37	34	34	0	323.31	0	0		0.312405245822829	0.0429306030273438				0.312405245822829	0.0429306030273438				33.4546	33.4006	33.5644	33.5711	33.474	33.5033
Putative transketolase	STM14_2885	STM14_2885	STM2340	38	36	0.968	-0.0463	1	STM14_2885	34.562	1455	19	72.2	72.2	19	9	9	12	18	17	17	0	283.61	0	0		4.05851795860163	2.00126266479492	+	+	+	4.05851795860163	2.00126266479492	+	+		28.4102	28.6064	28.5852	30.6023	30.679	30.3242
Putative transketolase	STM14_2886	STM14_2886	STM2341	22	17	0.765	-0.387	0.96	STM14_2886	30.43	1456	19	89.1	89.1	19	9	13	9	17	18	17	0	323.31	0	0		3.8175175151839	2.3259391784668	+	+	+	3.8175175151839	2.3259391784668	+	+		28.1672	28.6385	28.6846	30.8122	30.7952	30.8607
Ascorbate-specific PTS system enzyme IIC	STM14_2887	ulaA_2	STM2342	18	18	1.04	0.057	1	STM14_2887	49.185	1457	3	4.9	4.9	3	3	3	2	3	3	3	0	67.983	0	0		0.57441147527981	0.259681701660156				0.57441147527981	0.259681701660156				26.92	27.0334	26.79	27.1415	27.5159	26.8651
Putative cytoplasmic protein	STM14_2888	STM14_2888	STM2343	6	9	1.59	0.668	0.587	STM14_2888	9.7082	1458	3	64.4	64.4	3	3	3	3	3	3	3	0	72.052	0	0		0.748496511161243	0.56239128112793				0.748496511161243	0.56239128112793				28.1615	29.1183	28.4782	29.4722	29.1887	28.7841
Putative phosphotransferase system enzyme II A component	STM14_2889	STM14_2889	STM2344	5	6	1.09	0.127	1	STM14_2889	16.099	1459	3	38.8	38.8	3	1	2	1	2	3	3	0	42.986	2	0	SI_AvsB_Exclusively in B		1.2919012705485				1.2043035315655	2.28116734822591	+	+		23.984	25.532	24.1123	27.5128	27.6124	25.3466
Putative transcriptional regulator	STM14_2891	STM14_2891	STM2345	17	32	1.83	0.872	0.276	STM14_2891	37.228	1460	4	18.9	18.9	4	1	0	0	1	4	3	0	7.2692	3	1	SI_AvsB_Exclusively in B						1.86309064204052	0.789642969767254				24.4067	24.2407	24.1743	24.7158	25.2701	25.2047
Putative NTP pyrophosphohydrolase	STM14_2892	STM14_2892	STM2346	59	41	0.7	-0.515	0.484	STM14_2892	20.906	1461	10	84.2	84.2	10	8	8	8	9	9	8	0	199.11	0	0		0.192493083840429	0.0904750823974609				0.192493083840429	0.0904750823974609				29.87	29.9411	29.5193	29.6738	30.0994	29.8287
Phosphoesterase (EC 3.1.4.-)	STM14_2893	yfcE	STM2347	55	37	0.68	-0.556	0.394	STM14_2893	19.904	1462	5	46.4	46.4	5	5	5	5	5	5	5	0	109.25	0	0		0.973198375139723	0.3843682607015				0.973198375139723	0.3843682607015				29.3127	29.7113	29.4016	29.5891	29.9309	30.0588
Putative glutathione S-transferase	STM14_2894	yfcF	STM2348	108	46	0.426	-1.23	0.02	STM14_2894	23.947	1463	11	51.4	51.4	11	11	9	10	10	9	9	0	65.999	0	0		2.91106753552794	-0.94106165568034	+			2.91106753552794	-0.94106165568034	+			30.4562	30.1123	30.2804	29.2379	29.3469	29.441
Putative glutathione S-transferase	STM14_2895	yfcG	STM2349	76	1	0.0102	-6.62	4.49E-18	STM14_2895	24.603	1464	12	65.6	65.6	12	11	11	11	2	2	2	0	111.42	0	0		2.1066132104098	-5.21381187438965	+	+	+	2.1066132104098	-5.21381187438965	+	+	+	30.2966	29.7286	27.0203	23.943	24.2434	23.2176
Putative sugar nucleotide epimerase	STM14_2896	yfcH	STM2350	285	62	0.218	-2.2	0.0000026	STM14_2896	32.889	1465	15	53.9	53.9	15	15	14	13	10	10	12	0	112.2	0	0		3.68193208901454	-2.3337287902832	+	+	+	3.68193208901454	-2.3337287902832	+	+		30.6817	30.4858	30.5664	28.3047	27.9213	28.5067
Histidine/lysine/arginine/ornithine transporter subunit	STM14_2897	hisP	STM2351	42	33	0.802	-0.319	0.907	STM14_2897	28.771	1466	8	48.1	48.1	8	7	7	8	6	6	7	0	108.87	0	0		1.19224312074421	-0.439861933390297				1.19224312074421	-0.439861933390297				27.6367	27.5088	27.8244	27.3772	26.9228	27.3504
Histidine transport protein	STM14_2900	hisJ	STM2354	753	294	0.391	-1.36	0.00251	STM14_2900	28.379	1468	22	77.3	74.6	21	20	20	20	20	20	19	0	306.04	0	0		4.44503702468791	-0.356101989746094				4.44503702468791	-0.356101989746094				32.8324	32.8238	32.8585	32.51	32.4628	32.4737
Lysine/arginine/ornithine transport protein	STM14_2901	argT	STM2355	403	136	0.338	-1.57	0.000533	STM14_2901	28.2	1469	24	77.7	75	23	23	20	22	22	23	22	0	313.82	0	0		4.46548510577698	-0.922868092854817	+			4.46548510577698	-0.922868092854817	+			32.8459	32.8027	32.8884	31.9126	31.8629	31.993
Flavin prenyltransferase UbiX (EC 2.5.1.-)	STM14_2903	ubiX	STM2356	39	67	1.73	0.789	0.204	STM14_2903	20.691	1470	9	73	73	9	7	6	5	5	6	7	0	26.975	0	0		1.96867072956506	0.62893613179525				1.96867072956506	0.62893613179525				26.9493	26.8827	26.5096	27.3588	27.418	27.4515
Putative cytoplasmic protein	STM14_2905	STM14_2905	STM2358	44	35	0.802	-0.318	0.748	STM14_2905	40.74	1471	10	32.4	32.4	10	0	0	1	7	7	8	0	23.409	3	0	SI_AvsB_Exclusively in B						1.15248652045356	1.17902819315593	+			25.6017	24.5135	24.0442	26.0239	25.626	26.0466
Putative regulatory protein	STM14_2908	STM14_2908	STM2361	12	5	0.398	-1.33	0.236	STM14_2908	53.395	1473	13	41.1	41.1	13	6	4	4	5	11	10	0	36.839	0	0		0.0656726808828033	-0.0480124155680315				0.0656726808828033	-0.0480124155680315				25.9364	26.0538	26.7183	26.1401	26.0892	26.3351
Amidophosphoribosyltransferase (ATase) (EC 2.4.2.14) (Glutamine phosphoribosylpyrophosphate amidotransferase)	STM14_2909	purF	STM2362	69	33	0.482	-1.05	0.0899	STM14_2909	56.557	1474	22	59.8	59.8	22	20	20	18	16	15	15	0	229.06	0	0		1.4321814925151	-0.48673375447591				1.4321814925151	-0.48673375447591				28.9626	28.8685	28.7284	28.1621	28.6411	28.2961
Cell division protein DedD	STM14_2912	dedD	STM2364	57	83	1.47	0.561	0.444	STM14_2912	23.471	1475	3	15.6	15.6	3	3	2	3	3	3	3	0	8.3448	0	0		1.07720601679065	0.394230524698894				1.07720601679065	0.394230524698894				24.5999	24.7795	24.7814	25.0283	24.8886	25.4266
Bifunctional protein FolC	STM14_2913	folC	STM2365	46	83	1.79	0.839	0.104	STM14_2913	45.48	1476	19	65.4	65.4	19	14	15	15	15	16	14	0	231.59	0	0		2.24591368463021	0.639649073282879				2.24591368463021	0.639649073282879				29.3296	29.3275	29.067	29.7237	29.934	29.9854
Acetyl-coenzyme A carboxylase carboxyl transferase subunit beta (ACCase subunit beta) (Acetyl-CoA carboxylase carboxyltransferase subunit beta) (EC 6.4.1.2)	STM14_2914	accD	STM2366	60	96	1.58	0.664	0.312	STM14_2914	33.215	1477	19	51.3	51.3	19	16	16	18	17	17	17	0	198.2	0	0		2.24749429296317	0.246707280476887				2.24749429296317	0.246707280476887				31.3827	31.2888	31.3458	31.5569	31.6584	31.5422
tRNA pseudouridine synthase A (EC 5.4.99.12) (tRNA pseudouridine(38-40) synthase) (tRNA pseudouridylate synthase I) (tRNA-uridine isomerase I)	STM14_2916	truA	STM2368	23	24	1.06	0.086	1	STM14_2916	30.271	1478	6	38.5	38.5	6	4	3	4	5	6	4	0	31.84	0	0		1.28149107796168	0.394218444824219				1.28149107796168	0.394218444824219				25.9788	25.7133	26.139	26.429	26.3922	26.1925
Putative semialdehyde dehydrogenase	STM14_2917	usg	STM2369	21	38	1.79	0.841	0.24	STM14_2917	36.288	1479	9	40.7	40.7	9	4	5	6	8	8	7	0	56.811	0	0		0.411356482767186	0.175710678100586				0.411356482767186	0.175710678100586				27.863	28.1356	28.3369	28.508	28.1012	28.2534
Erythronate-4-phosphate dehydrogenase (EC 1.1.1.290)	STM14_2918	pdxB	STM2370	85	146	1.72	0.782	0.151	STM14_2918	45.469	1480	27	63.9	63.9	27	25	24	22	24	24	24	0	323.31	0	0		3.73297906514968	0.740391413370769	+			3.73297906514968	0.740391413370769				30.4279	30.4236	30.449	31.1941	31.07	31.2577
3-oxoacyl-(Acyl carrier protein) synthase I	STM14_2927	fabB	STM2378	681	547	0.803	-0.316	0.751	STM14_2927	42.373	1481	22	76	76	22	20	21	21	21	22	21	0	323.31	0	0		0.82530950662821	0.280193328857422				0.82530950662821	0.280193328857422				33.7397	33.918	33.904	33.8533	34.2018	34.3472
tRNA 5-methylaminomethyl-2-thiouridine biosynthesis bifunctional protein MnmC (tRNA mnm(5)s(2)U biosynthesis bifunctional protein)	STM14_2928	mnmC	STM2379	50	77	1.54	0.624	0.333	STM14_2928	73.709	1482	12	30.5	30.5	12	10	9	6	7	10	8	0	42.877	0	0		2.08924341065211	0.447108586629231				2.08924341065211	0.447108586629231				26.1831	26.0612	25.8857	26.5304	26.4304	26.5105
Putative cytoplasmic protein	STM14_2929	yfcL	STM2380	70	78	1.11	0.144	1	STM14_2929	9.979	1483	5	90.1	90.1	5	1	3	4	4	4	4	0	72.643	1	0		0.473421933626168	0.964095433553059				0.822758002645667	1.49062474568685	+			25.214	27.861	25.7262	27.8379	28.0887	27.3465
Penicillin-insensitive murein endopeptidase (EC 3.4.24.-) (D-alanyl-D-alanine-endopeptidase)	STM14_2932	mepA	STM2383	9	10	1.13	0.175	1	STM14_2932	30.261	1484	3	13.5	13.5	3	1	2	1	2	3	3	0	7.1579	2	1	SI_AvsB_Exclusively in B		0.376090049743652				0.922143391484599	1.02876472473145				23.2167	24.7173	23.526	24.3595	25.0059	25.1808
Chorismate synthase (CS) (EC 4.2.3.5) (5-enolpyruvylshikimate-3-phosphate phospholyase)	STM14_2933	aroC	STM2384	47	74	1.58	0.656	0.242	STM14_2933	39.108	1485	16	56	56	16	15	13	13	14	14	15	0	202.02	0	0		2.39067262521206	0.502192815144856				2.39067262521206	0.502192815144856				29.2882	29.4902	29.4544	29.822	30.0196	29.8978
50S ribosomal protein L3 glutamine methyltransferase (L3 MTase) (EC 2.1.1.298) (N5-glutamine methyltransferase PrmB)	STM14_2934	yfcB	STM2385	27	25	0.919	-0.122	1	STM14_2934	35.063	1486	8	38.7	38.7	8	7	7	7	8	7	8	0	83.69	0	0		2.72531784597627	0.900835673014328	+			2.72531784597627	0.900835673014328	+			32.4346	32.3251	32.591	33.1709	33.5012	33.3811
UPF0115 protein YfcN	STM14_2935	yfcN	STM2386	32	28	0.893	-0.163	0.905	STM14_2935	21.177	1487	6	51.4	51.4	6	3	3	4	3	3	4	0	40.801	0	1		0.531712306153746	-0.128263155619305				0.564991523641688	-0.567340215047203				25.5773	25.4559	25.3196	25.3647	24.0054	25.2806
Phosphohistidine phosphatase	STM14_2936	sixA	STM2387	1454	192	0.132	-2.92	0.00000000000311	STM14_2936	17.291	1488	5	37.3	37.3	5	4	5	3	3	4	4	0	83.435	0	0		2.00097337303407	-0.640022277832031				2.00097337303407	-0.640022277832031				27.6158	27.4986	27.618	26.8861	26.7367	27.1895
Fatty acid oxidation complex subunit alpha	STM14_2937	fadJ	STM2388	297	211	0.709	-0.497	0.443	STM14_2937	77.254	1489	29	56.1	56.1	29	27	25	21	20	28	24	0	315.68	0	0		1.98524636673955	-0.509618759155273				1.98524636673955	-0.509618759155273				29.7157	29.5481	29.4984	29.2563	28.9634	29.0137
3-ketoacyl-CoA thiolase (EC 2.3.1.16) (ACSs) (Acetyl-CoA acyltransferase) (Acyl-CoA ligase) (Beta-ketothiolase) (Fatty acid oxidation complex subunit beta)	STM14_2938	fadI	STM2389	58	58	1.01	0.0127	1	STM14_2938	46.443	1490	18	58.7	58.7	18	17	17	16	15	16	17	0	117.11	0	0		1.04816661745606	-0.20516077677409				1.04816661745606	-0.20516077677409				29.1573	28.8954	28.9714	28.8971	28.7794	28.7321
Putative cytoplasmic protein	STM14_2939	yfcZ	STM2390	96	31	0.328	-1.61	0.00144	STM14_2939	10.287	1491	2	36.2	36.2	2	2	2	2	2	2	2	0	25.002	0	0		0.677306891764569	0.449263254801433				0.677306891764569	0.449263254801433				28.4154	28.0276	28.5799	28.8372	28.3304	29.203
Long-chain fatty acid outer membrane transporter	STM14_2942	fadL	STM2391	400	154	0.384	-1.38	0.00328	STM14_2942	47.704	1492	10	38.4	38.4	10	9	9	7	5	8	6	0	120.41	0	0		1.28858953730039	-1.15179634094238	+			1.28858953730039	-1.15179634094238	+			28.2821	27.2248	27.047	26.049	26.45	26.5995
Uncharacterized protein	STM14_2943	STM14_2943	STM2392	215	126	0.587	-0.768	0.169	STM14_2943	31.774	1493	9	49.1	49.1	9	7	9	5	5	8	8	0	95.442	0	0		0.0803757844326411	0.0540472666422538				0.0803757844326411	0.0540472666422538				28.683	28.5436	28.2947	28.2215	28.9403	28.5218
Uncharacterized protein	STM14_2944	yfdC	STM2393	125	2	0.0188	-5.73	1.24E-20	STM14_2944	34.887	1494	3	11.2	11.2	3	3	2	2	0	0	0	0	116.66	1	3	SI_AvsB_Exclusively in A						2.4519360428847	-1.40169843037923	+	+		25.5936	25.2267	25.1705	24.0419	24.177	23.5668
Activator	STM14_2947	pgtA	STM2396	12	27	2.23	1.15	0.124	STM14_2947	47.525	1495	5	18.8	18.8	5	3	1	2	4	4	4	0	84.436	3	0	SI_AvsB_Exclusively in B						2.36214227125917	2.8893559773763	+	+		23.6585	22.9945	22.0085	25.9704	25.5303	25.829
Aminotransferase	STM14_2954	yfdZ	STM2402	73	63	0.866	-0.207	0.978	STM14_2954	46.219	1498	23	68.4	68.4	23	20	20	19	19	18	18	0	221.7	0	0		0.188909436264475	-0.0395469665527344				0.188909436264475	-0.0395469665527344				29.4602	29.3351	29.4816	29.4647	29.4381	29.2555
Glucokinase (EC 2.7.1.2) (Glucose kinase)	STM14_2956	glk	STM2403	140	124	0.891	-0.166	0.947	STM14_2956	34.594	1499	18	69.8	69.8	18	16	17	16	16	17	17	0	323.31	0	0		0.32773865098833	0.126605351765949				0.32773865098833	0.126605351765949				31.3095	31.4438	31.2023	31.2493	31.3633	31.7229
Indolepyruvate decarboxylase	STM14_2958	STM14_2958	STM2405	2355	35	0.015	-6.06	6.46E-39	STM14_2958	59.792	1500	27	66.7	66.7	27	26	27	27	6	15	18	0	323.31	0	0		3.31862798227749	-5.1084410349528	+	+	+	3.31862798227749	-5.1084410349528	+	+	+	32.5057	32.3314	32.3585	26.3534	27.524	27.9929
Putative oxidoreductase	STM14_2960	STM14_2960	STM2406	86	21	0.248	-2.01	0.0000645	STM14_2960	37.382	1501	24	78	78	24	23	24	21	13	19	15	0	302.82	0	0		4.77848215198203	-1.57355626424154	+	+		4.77848215198203	-1.57355626424154	+	+		31.4079	31.3782	31.3684	29.8587	29.8892	29.6859
Nucleoside permease	STM14_2963	nupC	STM2409	774	84	0.108	-3.21	0.0000000000000393	STM14_2963	43.394	1502	5	15.2	15.2	5	5	5	5	3	5	4	0	111.73	0	0		1.19400924757831	-0.46148363749186				1.19400924757831	-0.46148363749186				28.4271	28.215	28.2571	28.1648	27.5947	27.7552
Putative negative regulator	STM14_2967	yfeC	STM2413	19	22	1.15	0.203	1	STM14_2967	13.543	1504	4	43.3	43.3	4	0	0	0	3	3	4	0	14.13	3	0	SI_AvsB_Exclusively in B						2.40805963247665	1.69632339477539	+	+		24.0467	24.6276	23.9031	25.6791	25.7476	26.2396
Putative negative regulator	STM14_2968	yfeD	STM2414	11	14	1.27	0.344	0.944	STM14_2968	14.974	1505	9	68.5	68.5	9	6	7	4	8	9	9	0	52.336	0	0		2.82450956801741	1.43494860331218	+	+		2.82450956801741	1.43494860331218	+	+		27.0601	27.4473	27.6588	28.8672	28.7049	28.8989
Glutamate--tRNA ligase (EC 6.1.1.17) (Glutamyl-tRNA synthetase)	STM14_2969	gltX	STM2415	182	198	1.09	0.122	1	STM14_2969	53.633	1506	33	72.4	72.4	33	30	28	29	28	29	30	0	323.31	0	0		0.663113093527044	0.221203486124676				0.663113093527044	0.221203486124676				31.848	31.8077	32.0441	32.3692	32.0771	31.9172
Putative transcriptional regulator	STM14_2979	yfeR	STM2424	7	3	0.441	-1.18	0.543	STM14_2979	33.949	1507	2	7.5	7.5	2	2	2	0	1	1	1	0	6.3894	1	3	SI_AvsB_Exclusively in A						0.409737538944814	-0.767138799031574				25.5265	25.4468	23.4874	23.9528	23.3582	24.8484
DNA ligase (EC 6.5.1.2) (Polydeoxyribonucleotide synthase [NAD(+)])	STM14_2982	ligA	STM2427	81	49	0.608	-0.717	0.349	STM14_2982	73.451	1509	32	61.5	61.5	32	25	24	25	20	24	25	0	299.13	0	0		4.17642112092664	-0.688052495320637	+			4.17642112092664	-0.688052495320637				30.4214	30.5033	30.5016	29.8263	29.8061	29.7297
Cell division protein ZipA	STM14_2983	zipA	STM2428	269	219	0.816	-0.293	0.773	STM14_2983	36.334	1510	8	37.8	37.8	8	6	6	7	6	7	8	0	144.27	0	0		1.68868191606766	-0.926169713338219	+			1.68868191606766	-0.926169713338219	+			31.3352	31.1369	30.9374	29.7685	30.4358	30.4267
Cysteine synthase (EC 2.5.1.47)	STM14_2985	cysK	STM2430	276	61	0.222	-2.17	0.00000148	STM14_2985	34.535	1512	19	83.6	83.6	19	19	19	18	18	19	19	0	323.31	0	0		2.25316076711361	-0.775343577067062	+			2.25316076711361	-0.775343577067062				34.1466	34.029	33.696	33.1139	33.2716	33.1601
Phosphohistidinoprotein-hexose phosphotransferase component of PTS system (Hpr)	STM14_2989	ptsH	STM2431	867	299	0.345	-1.54	0.000334	STM14_2989	9.1193	1513	8	78.8	78.8	8	8	7	8	8	8	8	0	259.43	0	0		0.50413317921442	-0.150222778320313				0.50413317921442	-0.150222778320313				32.466	32.5598	32.8268	32.6074	32.3628	32.4318
Phosphoenolpyruvate-protein phosphotransferase (EC 2.7.3.9) (Phosphotransferase system, enzyme I)	STM14_2990	ptsI	STM2432	2868	679	0.237	-2.08	0.000000355	STM14_2990	63.368	1514	41	69	69	40	40	40	37	36	39	39	0	323.31	0	0		3.52449668217674	-0.805526733398438	+			3.52449668217674	-0.805526733398438	+			34.4606	34.3961	34.3287	33.4998	33.6951	33.574
Glucose-specific PTS system component	STM14_2991	crr	STM2433	1689	337	0.2	-2.32	0.0000000227	STM14_2991	18.247	1515	9	65.7	65.7	9	9	9	9	9	9	9	0	298.75	0	0		0.896177939435028	-0.333360036214188				0.896177939435028	-0.333360036214188				34.4526	34.8325	34.4949	34.3856	34.3845	34.0099
Pyridoxine kinase (EC 2.7.1.35) (PN/PL/PM kinase) (Pyridoxal kinase) (Pyridoxamine kinase) (Vitamin B6 kinase)	STM14_2993	pdxK	STM2435	7	10	1.55	0.629	0.799	STM14_2993	30.967	1516	6	40.3	40.3	6	4	5	3	5	6	6	0	86.057	0	0		0.854623590535909	0.444255828857422				0.854623590535909	0.444255828857422				27.3013	27.726	27.1894	28.1359	27.89	27.5236
Glutamine amidotransferase	STM14_2995	yfeJ	STM2437	4	3	0.855	-0.226	1	STM14_2995	26.951	1517	6	47.7	47.7	6	6	6	5	4	5	6	0	22.711	0	0		0.769317219623437	0.485896428426106				0.769317219623437	0.485896428426106				27.0299	26.5435	26.9986	27.7704	26.9229	27.3365
Cysteine synthase (EC 2.5.1.47)	STM14_2998	cysM	STM2440	21	17	0.822	-0.283	0.998	STM14_2998	32.645	1518	8	38.6	38.6	8	7	7	7	5	6	5	0	65.023	0	0		0.668940329407596	-0.251317977905273				0.668940329407596	-0.251317977905273				26.4303	26.5568	26.4649	26.0409	26.0935	26.5637
Thiosulfate transporter subunit	STM14_3002	cysP	STM2444	15	4	0.294	-1.77	0.0558	STM14_3002	37.582	1519	19	69.8	69.8	19	18	16	14	15	16	16	0	107.08	0	0		1.03229753166589	-0.707122166951496				1.03229753166589	-0.707122166951496				29.2111	28.8234	28.2414	27.948	28.3566	27.8499
Short chain dehydrogenase	STM14_3003	ucpA	STM2445	237	420	1.77	0.823	0.0852	STM14_3003	27.869	1520	18	88.2	88.2	18	14	17	16	18	18	16	0	303.23	0	0		4.30163410669898	2.48440170288086	+	+	+	4.30163410669898	2.48440170288086	+	+	+	30.6457	31.0897	30.979	33.4049	33.3998	33.3629
Putative iron-dependent peroxidase	STM14_3004	STM14_3004	STM2446	19	32	1.67	0.736	0.394	STM14_3004	33.048	1521	21	85.3	85.3	21	0	9	3	20	21	19	0	194.06	1	0		2.35955652719147	5.89878209431966	+	+	+	2.50932183686376	6.7871150970459	+	+	+	22.8982	26.5744	24.5519	31.4941	31.5042	31.3875
Uncharacterized protein	STM14_3005	STM14_3005	STM2447	5	4	0.916	-0.126	1	STM14_3005	20.54	1522	4	32.5	32.5	4	3	2	2	3	3	4	0	36.059	0	0		0.0441080282143971	-0.0396760304768868				0.0441080282143971	-0.0396760304768868				27.1418	26.374	27.2304	26.6274	26.8782	27.1216
Acetyltransferase YpeA (EC 2.3.1.-)	STM14_3007	ypeA	STM2449	47	42	0.887	-0.173	0.911	STM14_3007	21.481	1523	9	49.5	49.5	9	8	8	7	8	8	9	0	37.365	0	0		0.886103741463614	-0.213345845540363				0.886103741463614	-0.213345845540363				28.5496	28.4361	28.53	28.2472	28.1338	28.4948
Oxygen-dependent coproporphyrinogen-III oxidase (CPO) (Coprogen oxidase) (Coproporphyrinogenase) (EC 1.3.3.3)	STM14_3009	hemF	STM2451	13	9	0.656	-0.607	0.673	STM14_3009	34.429	1524	5	22.4	22.4	5	5	4	1	2	4	0	0	21.967	1	2	SI_AvsB_Exclusively in A		-0.21275806427002				0.246814978786059	-0.574192047119141				25.8004	25.7075	23.541	23.8856	25.5412	23.8995
Putative cytoplasmic protein	STM14_3011	STM14_3011	STM2453	6	8	1.25	0.316	1	STM14_3011	48.39	1525	3	12.7	12.7	3	0	1	0	0	3	2	0	5.9537	3	1	SI_AvsB_Exclusively in B						0.778140844300036	-0.790164947509766				25.0561	24.2125	24.7137	23.1226	24.0044	24.4848
Putative carboxysome structural protein	STM14_3013	eutK	STM2455	20	4	0.215	-2.22	0.00526	STM14_3013	17.486	1526	10	75	75	10	9	9	7	9	9	8	0	103.31	0	0		1.89611348039845	0.970432917277019	+			1.89611348039845	0.970432917277019	+			27.5347	27.4885	27.7648	28.9504	28.5184	28.2305
Putative carboxysome structural protein	STM14_3014	eutL	STM2456	10	3	0.305	-1.71	0.143	STM14_3014	22.696	1527	9	80.4	80.4	9	8	9	9	9	9	9	0	298.64	0	0		2.50075835263205	0.430086135864258				2.50075835263205	0.430086135864258				30.0975	30.2692	30.1721	30.5502	30.7003	30.5785
Ethanolamine ammonia-lyase light chain (EC 4.3.1.7) (Ethanolamine ammonia-lyase small subunit)	STM14_3015	eutC	STM2457	36	5	0.149	-2.75	0.000393	STM14_3015	32.136	1528	18	68.8	68.8	18	17	16	17	16	17	17	0	171.49	0	0		2.77391377686535	0.779819488525391	+			2.77391377686535	0.779819488525391				30.4444	30.5278	30.4543	31.091	31.2373	31.4376
Ethanolamine ammonia-lyase heavy chain	STM14_3016	eutB	STM2458	58	7	0.116	-3.11	0.000000151	STM14_3016	49.449	1529	29	59.2	59.2	29	26	26	26	25	27	29	0	323.31	0	0		2.60675001774461	0.644344965616863				2.60675001774461	0.644344965616863				30.8668	30.8692	31.125	31.5434	31.5719	31.6787
Reactivating factor for ethanolamine ammonia lyase	STM14_3017	eutA	STM2459	35	2	0.0638	-3.97	0.000000338	STM14_3017	49.526	1530	10	32.1	32.1	10	8	9	8	9	8	8	0	55.408	0	0		0.449117093151166	0.211591084798179				0.449117093151166	0.211591084798179				26.6865	26.3556	26.6065	26.8237	27.0308	26.4289
Putative transport protein	STM14_3019	eutG	STM2461	3	4	1.49	0.572	0.975	STM14_3019	40.903	1532	8	45.1	45.1	8	4	5	4	6	8	6	0	115.63	0	0		0.170213386245859	0.177572250366211				0.170213386245859	0.177572250366211				26.952	27.9059	26.7939	27.0747	27.3891	27.7208
Putative aldehyde oxidoreductase	STM14_3021	eutE	STM2463	7	8	1.11	0.15	1	STM14_3021	49.173	1534	20	67	67	20	9	13	15	15	14	18	0	191.58	0	0		2.89603566057456	1.1646359761556	+			2.89603566057456	1.1646359761556	+			28.7164	28.8448	29.1917	30.0401	30.1241	30.0826
Putative detox protein	STM14_3022	eutN	STM2464	3	3	1.11	0.154	0.989	STM14_3022	12.002	1535	2	30.4	30.4	2	2	2	2	2	2	2	0	51.04	0	0		2.58546416476755	1.47429211934407	+	+		2.58546416476755	1.47429211934407	+	+		25.0758	25.2115	25.4173	27.069	26.3912	26.6672
Putative detox protein	STM14_3023	eutM	STM2465	6	7	1.31	0.395	0.962	STM14_3023	9.8424	1536	8	82.3	82.3	8	8	8	8	8	8	8	0	208.96	0	0		1.09511405649491	0.679702758789063				1.09511405649491	0.679702758789063				32.1169	32.2697	32.4853	32.4273	33.2341	33.2497
Phosphotransacetylase	STM14_3024	eutD	STM2466	5	5	0.956	-0.0651	1	STM14_3024	36.265	1537	11	39.6	39.6	11	7	6	6	6	8	9	0	64.574	0	0		2.54975868818648	0.877203623453777	+			2.54975868818648	0.877203623453777	+			26.2295	26.5355	26.5948	27.2135	27.4612	27.3166
Putative cobalamin adenosyltransferase	STM14_3025	eutT	STM2467	4	6	1.49	0.573	0.839	STM14_3025	30.238	1538	7	42.7	42.7	7	5	5	4	5	5	5	0	24.837	0	0		1.43996847130573	0.506405512491863				1.43996847130573	0.506405512491863				26.4519	26.1172	26.4146	26.8091	26.6323	27.0616
Putative ethanolamine utilization protein	STM14_3026	eutQ	STM2468	6	11	1.82	0.865	0.598	STM14_3026	24.992	1539	11	61.6	61.6	11	9	9	11	11	9	10	0	166.92	0	0		3.58865175941827	0.847027460734047	+			3.58865175941827	0.847027460734047	+			28.7372	28.5754	28.6775	29.6086	29.4391	29.4834
Putative ethanolamine utilization protein	STM14_3027	eutP	STM2469	4	7	1.65	0.723	0.711	STM14_3027	17.726	1540	5	56.6	56.6	5	0	0	0	2	5	2	0	9.0656	3	0	SI_AvsB_Exclusively in B						0.381817822414822	0.19651985168457				25.5137	24.7923	25.0464	25.3723	25.2214	25.3483
Putative carboxysome structural protein	STM14_3028	eutS	STM2470	4	7	1.71	0.771	0.703	STM14_3028	11.673	1541	5	69.4	69.4	5	4	5	3	4	4	5	0	18.618	0	0		1.36342604865255	0.850922902425129	+			1.36342604865255	0.850922902425129				25.1562	25.543	25.7955	26.0395	26.2222	26.7858
Malic enzyme	STM14_3031	maeB	STM2472	337	587	1.74	0.799	0.103	STM14_3031	82.321	1542	58	85.1	85.1	58	47	52	50	53	54	53	0	323.31	0	0		3.73140484970314	0.989630381266274	+			3.73140484970314	0.989630381266274	+			33.9978	33.9662	33.9246	34.9004	35.0937	34.8634
Transaldolase (EC 2.2.1.2)	STM14_3033	talA	STM2473	685	8	0.0118	-6.41	9.97E-37	STM14_3033	35.591	1543	34	86.7	76.3	32	32	32	30	22	21	21	0	323.31	0	0		4.82935981736943	-4.28122520446777	+	+	+	4.82935981736943	-4.28122520446777	+	+	+	34.6346	34.335	34.5264	30.2525	29.9491	30.4507
Transketolase (EC 2.2.1.1)	STM14_3034	tktB	STM2474	1384	28	0.0205	-5.61	1.98E-34	STM14_3034	73.031	1544	36	63.7	62.3	35	34	33	31	23	21	23	0	323.31	0	0		6.52247855049341	-4.52205022176107	+	+	+	6.52247855049341	-4.52205022176107	+	+	+	34.2545	34.1183	34.1506	29.6759	29.5498	29.7315
Putative cytoplasmic protein	STM14_3035	STM14_3035	STM2475	12	45	3.6	1.85	0.00133	STM14_3035	8.3075	1545	4	82.9	82.9	4	4	4	4	4	4	4	0	85.26	0	0		2.22926762457558	0.541463851928711				2.22926762457558	0.541463851928711				28.8709	28.9942	28.9705	29.2996	29.5953	29.5651
Putative pyrophosphohydrolase	STM14_3038	yffH	STM2477	15	26	1.81	0.853	0.305	STM14_3038	21.81	1546	4	18.3	18.3	4	0	0	0	4	4	4	0	6.2892	3	0	SI_AvsB_Exclusively in B						1.11404468385132	0.990102132161457				25.5447	24.1419	25.0391	25.8414	25.7977	26.0568
UPF0214 protein YfeW	STM14_3039	yfeW	STM2478	5	11	2.41	1.27	0.214	STM14_3039	47.696	1547	15	42.6	42.6	15	8	6	7	9	12	10	0	46.303	0	0		2.10535037912441	0.936639785766602	+			2.10535037912441	0.936639785766602	+			26.2597	25.9482	25.9929	26.7894	26.8978	27.3235
Uncharacterized protein	STM14_3045	yffB	STM2482	1	11	8.67	3.12	0.00156	STM14_3045	13.547	1549	6	78	78	6	5	6	5	6	6	5	0	55.792	0	0		1.67166524323921	0.884857813517254	+			1.67166524323921	0.884857813517254	+			28.4044	28.2938	27.7868	28.7701	29.2752	29.0943
Succinyl-diaminopimelate desuccinylase (SDAP desuccinylase) (EC 3.5.1.18) (N-succinyl-LL-2,6-diaminoheptanedioate amidohydrolase)	STM14_3046	dapE	STM2483	81	32	0.388	-1.37	0.0107	STM14_3046	41.578	1550	19	67.2	67.2	19	14	14	12	16	16	16	0	162.64	0	0		1.11305821443346	0.435777028401692				1.11305821443346	0.435777028401692				29.3782	29.4397	29.1191	29.4385	29.8738	29.932
tRNA(Met) cytidine acetyltransferase TmcA (EC 2.3.1.193)	STM14_3048	ypfI	STM2485	36	12	0.324	-1.62	0.0121	STM14_3048	74.015	1551	3	7.4	7.4	3	2	2	1	1	1	1	0.0033758	1.9357	1	3	SI_AvsB_Exclusively in A						0.743912597231263	0.995482762654621				23.2088	22.9046	24.1783	25.3804	24.0253	23.8725
Putative inner membrane protein	STM14_3049	STM14_3049	STM2486	169	34	0.199	-2.33	0.000000435	STM14_3049	31.514	1552	9	35.9	35.9	9	9	9	9	7	5	5	0	89.146	0	0		4.7578460350663	-2.1902338663737	+	+	+	4.7578460350663	-2.1902338663737	+	+		28.9908	28.8788	29.1876	26.8303	26.8442	26.812
Phosphoribosylaminoimidazole-succinocarboxamide synthase (EC 6.3.2.6) (SAICAR synthetase)	STM14_3050	purC	STM2487	25	46	1.87	0.904	0.144	STM14_3050	26.908	1553	21	84	84	21	18	19	17	19	19	21	0	216.72	0	0		2.35212326517562	1.01054573059082	+			2.35212326517562	1.01054573059082	+			30.2473	30.2818	29.7653	31.1315	31.186	31.0086
Outer membrane protein assembly factor BamC	STM14_3051	nlpB	STM2488	110	211	1.92	0.942	0.0521	STM14_3051	36.937	1554	20	83.4	83.4	20	17	19	17	17	19	19	0	323.31	0	0		1.64963573614246	0.454026540120442				1.64963573614246	0.454026540120442				30.8997	30.824	30.7923	31.0778	31.3023	31.498
4-hydroxy-tetrahydrodipicolinate synthase (HTPA synthase) (EC 4.3.3.7)	STM14_3052	dapA	STM2489	196	272	1.39	0.473	0.508	STM14_3052	31.294	1555	17	61.3	61.3	17	17	15	17	17	17	17	0	261.2	0	0		2.38580793919817	1.26463890075684	+	+		2.38580793919817	1.26463890075684	+			31.26	31.4674	31.0781	32.2196	32.5291	32.8508
Glycine cleavage system transcriptional repressor	STM14_3053	gcvR	STM2490	30	52	1.74	0.796	0.19	STM14_3053	20.774	1556	5	58.4	58.4	5	2	4	4	3	5	5	0	70.615	0	0		0.831049315739143	0.703029632568359				0.831049315739143	0.703029632568359				27.5957	27.6806	26.4946	27.7884	28.0037	28.0879
Thioredoxin-dependent thiol peroxidase	STM14_3054	bcp	STM2491	23	63	2.71	1.44	0.00399	STM14_3054	17.609	1557	15	84.6	84.6	15	15	15	14	14	14	14	0	241.26	0	0		2.7874699249246	0.88828404744466	+			2.7874699249246	0.88828404744466	+			31.6736	31.651	31.6427	32.4241	32.43	32.7779
Beta-barrel assembly-enhancing protease (EC 3.4.-.-)	STM14_3058	bepA	STM2494	73	29	0.403	-1.31	0.0137	STM14_3058	53.74	1559	18	53.8	53.8	18	15	16	15	16	17	16	0	276.35	0	0		0.561205655711686	-0.205960591634113				0.561205655711686	-0.205960591634113				30.2538	30.1552	30.0693	29.6472	30.0802	30.1331
Arsenate reductase (EC 1.20.4.1)	STM14_3059	yfgD	STM2495	31	19	0.597	-0.745	0.318	STM14_3059	13.377	1560	7	74.8	74.8	7	7	7	7	7	7	7	0	164.36	0	0		1.09653136899589	0.494741439819332				1.09653136899589	0.494741439819332				31.7095	31.8251	31.4127	31.7981	32.3267	32.3067
DnaA regulatory inactivator Hda	STM14_3060	yfgE	STM2496	30	74	2.45	1.29	0.00942	STM14_3060	27.471	1561	9	39.4	39.4	9	6	5	4	7	8	7	0	36.777	0	0		1.96050240549423	0.742603937784828	+			1.96050240549423	0.742603937784828				25.7117	25.3307	25.3742	26.0635	26.4374	26.1435
Uracil phosphoribosyltransferase (EC 2.4.2.9) (UMP pyrophosphorylase) (UPRTase)	STM14_3062	upp	STM2498	276	89	0.323	-1.63	0.000311	STM14_3062	22.533	1562	15	85.1	85.1	15	15	15	15	14	14	15	0	317.24	0	0		1.28437492189591	0.257273356119796				1.28437492189591	0.257273356119796				32.2169	32.3098	32.1011	32.3226	32.5386	32.5384
Phosphoribosylformylglycinamidine cyclo-ligase (EC 6.3.3.1) (AIR synthase) (AIRS) (Phosphoribosyl-aminoimidazole synthetase)	STM14_3064	purM	STM2499	28	39	1.38	0.462	0.675	STM14_3064	37.369	1563	12	54.3	54.3	12	8	8	8	9	12	10	0	167.37	0	0		2.88120440214865	0.606751124064129				2.88120440214865	0.606751124064129				28.6694	28.7232	28.7949	29.3796	29.2054	29.4226
Phosphoribosylglycinamide formyltransferase (EC 2.1.2.2) (5'-phosphoribosylglycinamide transformylase) (GAR transformylase)	STM14_3065	purN	STM2500	22	29	1.32	0.401	0.728	STM14_3065	23.479	1564	8	56.6	56.6	8	5	5	4	7	6	6	0	18.668	0	0		0.609640734195786	0.521663029988609				0.609640734195786	0.521663029988609				26.1002	25.7235	26.7964	26.7562	26.3335	27.0953
Polyphosphate kinase (EC 2.7.4.1) (ATP-polyphosphate phosphotransferase) (Polyphosphoric acid kinase)	STM14_3066	ppk	STM2501	136	112	0.82	-0.287	0.798	STM14_3066	80.455	1565	45	64.4	64.4	45	39	37	33	25	24	22	0	258.02	0	0		3.62031013176756	-1.28109041849772	+	+		3.62031013176756	-1.28109041849772	+	+		30.6814	30.5001	30.3397	29.2266	29.2762	29.1751
Exopolyphosphatase	STM14_3067	ppx	STM2502	61	80	1.3	0.383	0.661	STM14_3067	58.144	1566	13	28.1	28.1	13	2	3	3	10	12	13	0	35.513	0	0		1.08583421877842	1.47575696309407	+			1.08583421877842	1.47575696309407	+			26.5869	28.3083	26.7614	28.659	28.1414	29.2835
GMP synthase [glutamine-hydrolyzing] (EC 6.3.5.2) (GMP synthetase) (Glutamine amidotransferase)	STM14_3075	guaA	STM2510	463	338	0.73	-0.454	0.563	STM14_3075	58.7	1569	34	79.6	79.6	34	29	29	31	32	29	29	0	323.31	0	0		1.2952083081568	0.223735809326172				1.2952083081568	0.223735809326172				31.3154	31.3181	31.1198	31.4086	31.5666	31.4493
Inosine-5'-monophosphate dehydrogenase (EC 1.1.1.205)	STM14_3076	guaB	STM2511	240	142	0.592	-0.757	0.152	STM14_3076	55.024	1570	26	71.1	71.1	26	24	23	20	20	26	25	0	323.31	0	0		2.08804296305363	0.351879755655922				2.08804296305363	0.351879755655922				31.8895	31.705	31.7982	32.2413	32.131	32.076
Exodeoxyribonuclease 7 large subunit (EC 3.1.11.6) (Exodeoxyribonuclease VII large subunit)	STM14_3077	xseA	STM2512	171	230	1.34	0.426	0.538	STM14_3077	50.613	1571	14	42.8	42.8	14	10	9	10	6	8	7	0	38.417	0	0		0.795746439633655	-0.38848050435384				0.795746439633655	-0.38848050435384				26.9985	26.9264	26.948	26.2148	26.5076	26.9851
Putative cytoplasmic protein	STM14_3088	yfgJ	STM2518	2	1	0.564	-0.826	0.938	STM14_3088	8.0792	1572	6	82.2	82.2	6	5	5	6	6	5	5	0	33.177	0	0		3.42041417765099	-1.00117111206055	+			3.42041417765099	-1.00117111206055	+			28.1209	27.904	27.9814	26.974	27.1237	26.9051
GTPase Der (GTP-binding protein EngA)	STM14_3089	engA	STM2519	110	70	0.633	-0.66	0.359	STM14_3089	54.971	1573	29	66.1	64.1	28	26	25	23	20	24	22	0	224.24	0	0		2.72251926263262	-0.583719889322914				2.72251926263262	-0.583719889322914				30.6205	30.4707	30.433	30.0313	29.8411	29.9007
Outer membrane protein assembly factor BamB	STM14_3091	yfgL	STM2520	332	244	0.736	-0.442	0.57	STM14_3091	41.942	1574	22	76	76	22	18	20	16	18	20	20	0	323.31	0	0		0.735425823449905	0.222183863321941				0.735425823449905	0.222183863321941				30.9706	30.8759	30.8324	30.8937	31.1002	31.3515
Putative inner membrane protein	STM14_3092	yfgM	STM2521	210	170	0.809	-0.305	0.785	STM14_3092	22.133	1575	14	71.8	71.8	14	13	13	12	12	13	13	0	204.2	0	0		0.611234977500268	0.193069458007813				0.611234977500268	0.193069458007813				29.2149	29.3145	29.2806	29.215	29.6945	29.4797
Histidine--tRNA ligase (EC 6.1.1.21) (Histidyl-tRNA synthetase)	STM14_3093	hisS	STM2522	511	401	0.786	-0.347	0.69	STM14_3093	46.927	1576	30	63.4	63.4	30	29	28	26	25	27	28	0	323.31	0	0		0.273361948664783	-0.0737616221110002				0.273361948664783	-0.0737616221110002				31.8257	31.7086	31.6617	31.4806	31.8129	31.6813
4-hydroxy-3-methylbut-2-en-1-yl diphosphate synthase (flavodoxin) (EC 1.17.7.3) (1-hydroxy-2-methyl-2-(E)-butenyl 4-diphosphate synthase)	STM14_3094	ispG	STM2523	536	249	0.464	-1.11	0.0183	STM14_3094	40.625	1577	32	87.4	87.4	32	28	29	27	27	31	28	0	323.31	0	0		1.7709686977212	0.289082845052082				1.7709686977212	0.289082845052082				31.4536	31.2901	31.4651	31.631	31.6612	31.7839
Cytoskeleton protein RodZ	STM14_3095	yfgA	STM2524	372	306	0.823	-0.282	0.806	STM14_3095	35.659	1578	12	39.2	39.2	12	12	12	12	11	11	11	0	323.31	0	0		2.12776759146004	-0.854938507080078	+			2.12776759146004	-0.854938507080078	+			31.0384	30.6184	30.5757	29.7819	30.0588	29.827
Dual-specificity RNA methyltransferase RlmN (EC 2.1.1.192) (23S rRNA (adenine(2503)-C(2))-methyltransferase) (23S rRNA m2A2503 methyltransferase) (Ribosomal RNA large subunit methyltransferase N) (tRNA (adenine(37)-C(2))-methyltransferase) (tRNA m2A37 methyltransferase)	STM14_3097	yfgB	STM2525	136	59	0.437	-1.19	0.0239	STM14_3097	43.51	1579	8	25.3	25.3	8	5	7	5	5	7	8	0	23.302	0	0		1.37430133755061	0.811348597208656	+			1.37430133755061	0.811348597208656				26.3012	25.8517	26.2424	26.4908	27.0475	27.291
Nucleoside diphosphate kinase (NDK) (NDP kinase) (EC 2.7.4.6) (Nucleoside-2-P kinase)	STM14_3098	ndk	STM2526	24	69	2.87	1.52	0.0022	STM14_3098	15.521	1580	11	91.6	91.6	11	8	10	8	11	11	11	0	253.19	0	0		6.21999835944315	2.44505182902018	+	+	+	6.21999835944315	2.44505182902018	+	+	+	31.3505	31.3529	31.2496	33.7743	33.8029	33.711
Putative inner membrane lipoprotein	STM14_3105	STM14_3105	STM2532	238	109	0.459	-1.12	0.0203	STM14_3105	179.67	1581	53	45.2	45.2	53	42	42	37	37	44	41	0	276.15	0	0		1.45501287077421	0.200328826904297				1.45501287077421	0.200328826904297				29.3454	29.4006	29.231	29.5388	29.5879	29.4514
Sulfurtransferase	STM14_3106	sseA	STM2533	355	70	0.197	-2.34	0.0000000669	STM14_3106	30.831	1582	20	74.6	74.6	20	19	18	18	17	20	18	0	314.36	0	0		2.01312090475304	-0.175613403320313				2.01312090475304	-0.175613403320313				32.6325	32.5785	32.5969	32.4721	32.4493	32.3596
Enhanced serine sensitivity protein SseB	STM14_3110	sseB	STM2535	6	26	4.22	2.08	0.00177	STM14_3110	28.955	1583	6	40.6	40.6	6	3	4	2	4	4	5	0	41.237	0	0		0.750242256345087	0.679974873860676				0.750242256345087	0.679974873860676				26.2559	26.4438	25.7786	27.2986	27.104	26.1157
Peptidase B (EC 3.4.11.23) (Aminopeptidase B)	STM14_3111	pepB	STM2536	47	105	2.25	1.17	0.0178	STM14_3111	46.355	1584	30	86.7	86.7	30	26	27	28	28	28	27	0	323.31	0	0		0.0101214747394447	0.00448036193847656				0.0101214747394447	0.00448036193847656				31.7037	31.6465	31.5417	31.4656	31.9083	31.5314
Uncharacterized protein	STM14_3112	yfhJ	STM2537	9	43	4.99	2.32	0.0000174	STM14_3112	7.6854	1585	3	68.2	68.2	3	3	1	3	2	2	2	0	23.344	1	0		0.647627704078444	0.484301567077637				0.683037897090267	1.34548123677572	+			26.2671	23.6057	26.1114	26.6733	27.0932	26.2543
Electron carrer protein	STM14_3113	fdx	STM2538	11	155	13.9	3.8	0.00000000000000539	STM14_3113	12.389	1586	7	90.1	90.1	7	7	6	7	7	6	6	0	103.03	0	0		2.26880562338555	0.380794525146484				2.26880562338555	0.380794525146484				29.9261	29.9966	29.957	30.4669	30.313	30.2421
Chaperone protein HscA (Hsc66)	STM14_3114	hscA	STM2539	50	306	6.13	2.62	0.00000000193	STM14_3114	65.65	1587	27	56.7	56.7	27	17	19	16	22	24	24	0	179.81	0	0		3.58718165575527	0.877774556477863	+			3.58718165575527	0.877774556477863	+			28.7849	28.6456	28.7887	29.6443	29.6955	29.5129
Co-chaperone protein HscB (Hsc20)	STM14_3115	hscB	STM2540	18	76	4.12	2.04	0.0000942	STM14_3115	19.98	1588	6	52.6	52.6	6	3	3	4	4	6	4	0	26.019	0	0		1.54020681404337	1.32219123840332	+			1.54020681404337	1.32219123840332	+			26.4228	27.4049	26.0931	27.9079	28.0363	27.9432
Iron-binding protein IscA (Iron-sulfur cluster assembly protein)	STM14_3116	iscA	STM2541	311	552	1.77	0.826	0.127	STM14_3116	11.504	1589	4	41.1	41.1	4	4	4	3	4	3	3	0	16.802	0	0		2.57035047874269	1.24705378214518	+	+		2.57035047874269	1.24705378214518	+			25.2041	25.187	25.6314	26.8187	26.526	26.4189
Iron-sulfur cluster assembly scaffold protein IscU	STM14_3117	nifU	STM2542	203	287	1.42	0.501	0.41	STM14_3117	13.82	1590	9	84.4	84.4	9	9	9	8	9	7	9	0	118.02	0	0		3.90050962628969	1.29217020670573	+	+		3.90050962628969	1.29217020670573	+	+		29.8367	29.7929	29.647	31.1798	31.0182	30.9552
Cysteine desulfurase IscS (EC 2.8.1.7)	STM14_3118	nifS	STM2543	1565	1841	1.18	0.235	0.879	STM14_3118	45.092	1591	23	61.6	61.6	23	17	15	20	23	21	21	0	159.74	0	0		2.79460134235552	1.55080477396647	+	+		2.79460134235552	1.55080477396647	+	+		29.7336	29.8466	29.3026	31.1585	31.3935	30.9833
HTH-type transcriptional regulator IscR	STM14_3120	yfhP	STM2544	881	734	0.833	-0.263	0.748	STM14_3120	17.39	1592	5	48.2	48.2	5	5	5	5	5	5	5	0	282.42	0	0		0.679514886886043	-0.4844970703125				0.679514886886043	-0.4844970703125				30.734	30.8019	30.1476	30.4466	30.1796	29.6038
tRNA (cytidine/uridine-2'-O-)-methyltransferase TrmJ (EC 2.1.1.200) (tRNA (cytidine(32)/uridine(32)-2'-O)-methyltransferase) (tRNA Cm32/Um32 methyltransferase)	STM14_3121	trmJ	STM2545	83	233	2.81	1.49	0.000732	STM14_3121	26.613	1593	10	54.3	54.3	10	9	10	8	8	10	10	0	147.16	0	0		2.04983749835917	0.850735982259113	+			2.04983749835917	0.850735982259113	+			28.3736	28.1189	28.2234	28.7909	29.126	29.3513
Inositol monophosphatase	STM14_3124	suhB	STM2546	8	12	1.54	0.627	0.483	STM14_3124	29.158	1594	18	84.3	84.3	18	16	16	17	17	16	17	0	139.67	0	0		0.38725609502889	-0.137359619140625				0.38725609502889	-0.137359619140625				30.0842	30.0457	29.8562	29.6001	30.0338	29.9401
Anaerobic sulfite reductase subunit B	STM14_3127	asrB	STM2549	2	2	1.28	0.354	1	STM14_3127	30.609	1595	10	49.6	49.6	10	6	5	5	6	8	8	0	21.841	0	0		1.70834323117418	0.624392827351887				1.70834323117418	0.624392827351887				25.6378	25.7037	25.9129	26.6101	26.1157	26.4017
anaerobic sulfite reductase subunit C	STM14_3128	asrC	STM2550	1	3	3.18	1.67	0.714	STM14_3128	37.29	1596	2	6.8	6.8	2	1	1	1	2	2	2	0.0095694	1.3523	3	0	SI_AvsB_Exclusively in B						3.14047286935962	5.12107721964518	+	+	+	23.4975	21.8004	23.2443	27.7951	27.8653	28.245
Stationary phase inducible protein CsiE	STM14_3131	csiE	STM2553	413	20	0.0485	-4.37	0.0000000000393	STM14_3131	48.984	1598	7	21.9	21.9	7	4	5	6	0	0	1	0	22.988	0	3	SI_AvsB_Exclusively in A						0.396551245390605	-0.765195210774738				24.8999	25.2809	26.3547	24.8016	23.5257	25.9127
Serine hydroxymethyltransferase (SHMT) (Serine methylase) (EC 2.1.2.1)	STM14_3133	glyA	STM2555	311	332	1.07	0.0942	1	STM14_3133	45.454	1599	30	66.2	66.2	30	27	27	26	29	30	29	0	323.31	0	0		4.91602955558376	1.23931503295898	+	+		4.91602955558376	1.23931503295898	+	+		33.9269	34.0093	33.9492	35.1591	35.2808	35.1635
Flavohemoprotein (Flavohemoglobin) (Hemoglobin-like protein) (Nitric oxide dioxygenase)	STM14_3135	hmpA	STM2556	32	74	2.35	1.23	0.41	STM14_3135	44.017	1600	12	50.3	50.3	12	5	7	2	10	11	11	0	116.25	0	0		2.73891686557705	3.22626876831055	+	+	+	2.73891686557705	3.22626876831055	+	+	+	26.2743	26.3153	25.0264	28.8964	29.3025	29.0959
DNA-binding transcriptional activator CadC	STM14_3136	cadC	STM2557	134	116	0.87	-0.201	0.873	STM14_3136	58.231	1601	11	27.8	27.8	11	10	7	8	2	7	5	0	19.618	0	0		2.86987052478997	-1.15074920654297	+			2.86987052478997	-1.15074920654297	+			28.7557	28.5442	28.4152	27.5487	27.5017	27.2125
Lysine decarboxylase 1	STM14_3138	cadA	STM2559	79	43	0.549	-0.864	0.31	STM14_3138	81.234	1602	30	60.1	60.1	30	21	23	26	26	26	27	0	258.02	0	0		0.974411106816532	0.49019495646159				0.974411106816532	0.49019495646159				29.0969	29.5523	29.8295	29.8477	29.9239	30.1777
Nitrogen regulatory protein P-II 1	STM14_3140	glnB	STM2561	36	43	1.22	0.282	0.828	STM14_3140	12.425	1603	7	77.7	77.7	7	6	5	6	7	7	7	0	67.102	0	0		2.20741262078965	0.699709574381512	+			2.20741262078965	0.699709574381512				30.2252	30.025	30.262	31.0334	30.918	30.6599
Putative transcriptional regulator	STM14_3141	yfhA	STM2562	78	62	0.791	-0.338	0.767	STM14_3141	49.358	1604	21	62.7	62.7	21	18	19	19	21	19	17	0	145.85	0	0		0.849291912153358	0.150631586710613				0.849291912153358	0.150631586710613				29.1241	29.3039	29.1597	29.3069	29.2657	29.4669
Uncharacterized protein	STM14_3142	yfhG	STM2563	27	20	0.754	-0.407	0.781	STM14_3142	28.346	1605	6	50	50	6	3	6	4	2	5	3	0	30.149	0	1		0.313740706585028	-0.247475624084473				0.569337513016671	-0.943577448527019				26.8359	26.0064	26.3273	24.0541	26.1274	26.1574
Phosphoribosylformylglycinamidine synthase (FGAM synthase) (FGAMS) (EC 6.3.5.3) (Formylglycinamide ribonucleotide amidotransferase)	STM14_3145	purG	STM2565	41	61	1.5	0.584	0.4	STM14_3145	141.47	1606	53	61.5	61.5	53	39	43	36	39	45	48	0	323.31	0	0		2.75655742242853	0.661474227905273				2.75655742242853	0.661474227905273				30.1195	30.1697	29.9017	30.7018	30.6814	30.7921
tRNA-specific adenosine deaminase (EC 3.5.4.33)	STM14_3148	yfhC	STM2568	64	18	0.28	-1.84	0.000649	STM14_3148	20.288	1608	8	57.9	57.9	8	8	8	5	4	5	3	0	47.178	0	0		2.35789358790411	-0.676608403523765				2.35789358790411	-0.676608403523765				27.1807	26.9552	27.2178	26.5158	26.2759	26.5322
Uncharacterized protein	STM14_3149	yfhB	STM2569	145	27	0.183	-2.45	0.0000000902	STM14_3149	24.447	1609	8	43.6	43.6	8	7	6	5	1	2	2	0	19.499	0	1		1.56743933320813	-2.30856386820475	+	+		1.96536991560568	-2.13443946838379	+	+		27.3008	27.2224	25.9471	25.0372	24.4326	24.5972
Putative phosphotransferase system IIB component	STM14_3150	STM14_3150	STM2570	13	5	0.359	-1.48	0.226	STM14_3150	47.247	1610	4	10.2	10.2	4	2	3	1	3	3	4	0	3.9014	1	1		0.691283550178817	0.198298454284668				0.710494259862771	0.495063781738281				24.179	24.177	23.2424	24.331	24.4828	24.2698
N-acetylmuramic acid 6-phosphate etherase (MurNAc-6-P etherase) (EC 4.2.1.126) (N-acetylmuramic acid 6-phosphate hydrolase) (N-acetylmuramic acid 6-phosphate lyase)	STM14_3151	murQ	STM2571	14	9	0.622	-0.685	0.73	STM14_3151	30.874	1611	11	55.9	55.9	11	11	9	8	8	11	11	0	142.17	0	0		2.50269978195379	0.352967580159508				2.50269978195379	0.352967580159508				27.753	27.692	27.7614	28.1893	28.0514	28.0244
Putative DNA-binding transcriptional regulator	STM14_3152	yfhH	STM2572	3	3	1.02	0.0234	1	STM14_3152	30.925	1612	3	15.6	15.6	3	1	2	2	2	3	3	0	5.6051	3	1	SI_AvsB_Exclusively in B						0.012728234950042	0.0206514994303397				24.8987	23.9055	23.4207	23.4773	24.3162	24.4933
Holo-[acyl-carrier-protein] synthase (Holo-ACP synthase) (EC 2.7.8.7) (4'-phosphopantetheinyl transferase AcpS)	STM14_3157	acpS	STM2577	6	9	1.52	0.599	0.752	STM14_3157	14.07	1613	5	32.5	32.5	5	2	2	2	1	5	4	0	13.406	2	1	SI_AvsB_Exclusively in B		-0.395292282104492				0.0190100868058503	-0.0348078409830741				26.2853	24.8238	25.4199	24.6447	26.127	25.6529
Pyridoxine 5'-phosphate synthase (PNP synthase) (EC 2.6.99.2)	STM14_3158	pdxJ	STM2578	12	16	1.36	0.447	0.75	STM14_3158	26.343	1614	11	61.7	61.7	11	8	9	9	11	9	11	0	176.58	0	0		1.73498881845159	0.377979278564453				1.73498881845159	0.377979278564453				30.9626	30.926	30.7898	31.4334	31.1597	31.2192
GTPase Era	STM14_3160	era	STM2580	168	45	0.267	-1.9	0.0000198	STM14_3160	33.882	1615	9	36.5	36.5	9	7	6	7	7	7	6	0	38.14	0	0		2.33436335923018	0.981351216634113	+			2.33436335923018	0.981351216634113	+			28.1321	27.9711	28.1433	28.7415	29.2611	29.188
Ribonuclease 3 (EC 3.1.26.3) (Ribonuclease III)	STM14_3161	rnc	STM2581	161	21	0.132	-2.92	0.00000000106	STM14_3161	25.505	1616	12	69.9	69.9	12	10	10	9	10	11	11	0	92.565	0	0		1.85240764305349	0.460428873697918				1.85240764305349	0.460428873697918				30.2082	30.3266	30.1375	30.5206	30.6809	30.852
Signal peptidase I (EC 3.4.21.89)	STM14_3162	lepB	STM2582	32	52	1.61	0.689	0.302	STM14_3162	35.778	1617	16	63.9	63.9	16	14	14	12	12	15	12	0	70.366	0	0		0.12355154857195	-0.0255705515543632				0.12355154857195	-0.0255705515543632				29.2314	29.1707	29.1368	29.1762	29.2634	29.0225
Elongation factor 4 (EF-4) (EC 3.6.5.n1) (Ribosomal back-translocase LepA)	STM14_3163	lepA	STM2583	187	121	0.647	-0.629	0.326	STM14_3163	66.538	1618	26	47.6	47.6	26	24	24	23	23	23	22	0	261.53	0	0		0.882742756085268	0.0605138142903634				0.882742756085268	0.0605138142903634				30.4997	30.5363	30.5875	30.6311	30.5655	30.6085
Uncharacterized protein	STM14_3193	STM14_3193	STM2610	62	24	0.385	-1.38	0.00957	STM14_3193	14.754	1619	7	60.2	13.5	1	1	1	1	1	1	1	0.0059237	1.6556	0	3	SI_AvsB_Exclusively in A						1.74665445307347	-1.54730478922526	+			25.794	25.5271	25.4909	23.5488	24.8181	23.8032
Uncharacterized protein	STM14_3198	STM14_3198	STM2614	37	54	1.45	0.533	0.633	STM14_3198	25.783	1620	7	60.5	60.5	7	2	3	2	5	6	7	0	27.734	1	0		1.45561699885687	1.42922814687093	+			1.71995840326366	1.79073969523112	+	+		24.0184	25.2129	24.993	25.9805	26.6269	26.9891
Uncharacterized protein	STM14_3211	STM14_3211	NA	9	7	0.728	-0.459	0.735	STM14_3211	23.761	1621	8	43.3	43.3	8	8	8	7	8	8	8	0	123.77	0	0		1.65573015510571	0.694625218709309				1.65573015510571	0.694625218709309				29.4449	29.4829	28.9869	29.7926	30.1394	30.0665
Putative regulator	STM14_3217	STM14_3217	NA	348	355	1.02	0.0295	1	STM14_3217	13.844	1622	7	51.3	51.3	7	6	7	5	6	7	7	0	22.683	0	0		0.0214615759281695	0.0125904083251953				0.0214615759281695	0.0125904083251953				27.1153	27.0947	27.1848	27.037	26.8753	27.5203
Chromosome partitioning ATPase	STM14_3218	STM14_3218	NA	12	26	2.06	1.04	0.647	STM14_3218	31.631	1623	17	63.4	63.4	17	13	15	14	15	15	14	0	146.03	0	0		1.79401482487272	0.918324788411461	+			1.79401482487272	0.918324788411461	+			29.4862	29.4809	28.8877	29.9743	30.307	30.3284
Uncharacterized protein	STM14_3219	STM14_3219	NA	0	3	6.43	2.68	0.705	STM14_3219	11.957	1624	7	55.9	55.9	7	6	6	6	6	6	6	0	36.343	0	0		0.30217153932893	0.239412943522137				0.30217153932893	0.239412943522137				28.7273	28.5059	27.8107	28.2867	28.8595	28.616
Uncharacterized protein	STM14_3220	STM14_3220	NA	1	2	2.12	1.08	0.878	STM14_3220	25.853	1625	7	30.9	30.9	7	6	5	3	3	6	6	0	13.777	0	0		1.61254998683993	0.472747802734375				1.61254998683993	0.472747802734375				25.5997	25.5119	25.5553	25.766	26.1381	26.1811
enterohemolysin 1-like protein	STM14_3225	STM14_3225	STM2633	5	3	0.549	-0.864	0.724	STM14_3225	40.776	637	3	11.7	11.7	3	1	1	2	1	3	2	0	9.9355	2	1	SI_AvsB_Exclusively in B		0.18758487701416				0.341311488567556	-0.336944580078125				25.1386	25.0507	24.0217	24.7816	24.284	24.1346
Sigma-E factor regulatory protein RseB	STM14_3232	rseB	STM2638	418	185	0.442	-1.18	0.0104	STM14_3232	35.767	69	17	69.2	69.2	17	15	15	15	12	14	12	0	90.592	0	0		0.983812606142322	-0.298299789428711				0.983812606142322	-0.298299789428711				30.1012	30.0521	29.8196	29.4677	29.8089	29.8014
Anti-sigma-E factor RseA (Regulator of SigE) (Sigma-E anti-sigma factor RseA) (Sigma-E factor negative regulatory protein)	STM14_3233	rseA	STM2639	1635	462	0.283	-1.82	0.00000987	STM14_3233	24.222	70	11	70.4	70.4	11	6	6	9	6	9	9	0	82.695	0	0		0.339532307857044	0.270398457845051				0.339532307857044	0.270398457845051				27.8612	27.8673	27.1602	27.5091	28.3083	27.8826
ECF RNA polymerase sigma-E factor (RNA polymerase sigma-E factor)	STM14_3234	rpoE	STM2640	565	227	0.402	-1.32	0.00499	STM14_3234	21.711	71	11	72.3	72.3	11	11	10	10	10	10	9	0	107.05	0	0		1.00901431019678	0.1094970703125				1.00901431019678	0.1094970703125				28.583	28.4245	28.4674	28.5866	28.6383	28.5784
ATP-dependent RNA helicase SrmB (EC 3.6.4.13)	STM14_3240	srmB	STM2643	93	76	0.824	-0.28	0.711	STM14_3240	50.056	1627	26	57.9	57.9	26	22	21	20	22	22	23	0	323.31	0	0		1.07807424516555	0.130516052246094				1.07807424516555	0.130516052246094				30.8854	30.9704	30.7927	30.9901	31.0625	30.9875
Autonomous glycyl radical cofactor	STM14_3243	yfiD	STM2646	19	9	0.438	-1.19	0.197	STM14_3243	14.344	1628	16	87.4	81.9	14	12	11	12	14	14	14	0	125.65	0	0		3.88416083062737	1.58810742696126	+	+		3.88416083062737	1.58810742696126	+	+		30.8966	31.0534	31.1619	32.4988	32.6109	32.7665
Uracil-DNA glycosylase (UDG) (EC 3.2.2.27)	STM14_3244	ung	STM2647	65	59	0.911	-0.135	1	STM14_3244	25.48	1629	16	93.4	93.4	16	15	16	15	14	14	15	0	193.63	0	0		0.0961535386244854	0.0278167724609375				0.0961535386244854	0.0278167724609375				30.3996	30.2189	30.0842	30.2412	30.3548	30.1903
Putative methyltransferase	STM14_3245	yfiF	STM2648	183	23	0.125	-3	0.000000000177	STM14_3245	38.077	1630	21	63.8	63.8	21	21	20	19	16	20	20	0	323.31	0	0		4.78247162491127	-1.38002268473307	+	+		4.78247162491127	-1.38002268473307	+	+		31.5987	31.4553	31.5978	30.2307	30.1428	30.1382
Thioredoxin 2	STM14_3246	trxC	STM2649	171	103	0.603	-0.73	0.372	STM14_3246	15.56	1631	10	89.2	89.2	10	8	7	9	8	7	7	0	32.5	0	0		1.0081317181511	-0.275014241536457				1.0081317181511	-0.275014241536457				27.612	27.5186	27.5064	27.4351	27.3483	27.0287
Putative acetyl-CoA synthetase	STM14_3248	yfiQ	STM2651	829	197	0.238	-2.07	0.00000064	STM14_3248	97.766	1632	30	51.5	51.5	30	26	27	23	22	26	26	0	323.31	0	0		0.401554180510066	0.195870717366535				0.401554180510066	0.195870717366535				30.1355	30.1357	29.5605	29.9913	30.2491	30.1789
CDP-diacylglycerol--serine O-phosphatidyltransferase (EC 2.7.8.8)	STM14_3250	pssA	STM2652	332	179	0.54	-0.89	0.0843	STM14_3250	52.733	1633	30	71.8	71.8	30	28	28	24	21	24	24	0	239.08	0	0		2.5134683242032	-0.608059565226238				2.5134683242032	-0.608059565226238				30.2721	30.2069	30.1727	29.6719	29.4308	29.7247
Putative cytoplasmic protein	STM14_3253	STM14_3253	STM2655	60	1	0.016	-5.96	0.0000000000000243	STM14_3253	17.917	1634	2	13.9	13.9	2	2	2	2	0	0	0	0	3.9994	0	3	SI_AvsB_Exclusively in A						0.964174660229544	0.787600835164387				23.8542	23.5653	23.6373	25.1473	23.8612	24.4112
Chaperone protein ClpB	STM14_3261	clpB	STM2660	8966	5245	0.585	-0.774	0.199	STM14_3261	95.436	1635	79	83.3	83.3	79	75	72	74	77	75	75	0	323.31	0	0		2.52267972267311	-0.356175740559898				2.52267972267311	-0.356175740559898				35.2187	35.1104	35.2871	34.8509	34.8131	34.8838
Laccase domain protein	STM14_3262	yfiH	STM2661	185	83	0.447	-1.16	0.0252	STM14_3262	26.428	1636	14	88.5	88.5	14	13	14	11	13	13	12	0	178.2	0	0		2.5858308766535	-0.906035105387367	+			2.5858308766535	-0.906035105387367	+			29.7081	29.3249	29.5526	28.5076	28.5906	28.7692
Pseudouridine synthase (EC 5.4.99.-)	STM14_3263	rluD	STM2662	197	101	0.516	-0.955	0.0998	STM14_3263	37.1	1637	14	53.1	53.1	14	14	12	10	8	9	10	0	193.66	0	0		3.90243401015888	-1.46698760986328	+	+		3.90243401015888	-1.46698760986328	+	+		30.2242	30.2853	30.083	28.648	28.8904	28.6531
Outer membrane protein assembly factor BamD	STM14_3264	yfiO	STM2663	111	111	0.998	-0.00265	1	STM14_3264	27.826	1638	12	64.5	64.5	12	10	11	11	11	11	11	0	147.62	0	0		0.331662891827115	0.201325734456379				0.331662891827115	0.201325734456379				29.8974	29.9021	29.6894	29.6326	30.4623	29.9979
Translation inhibitor protein RaiA	STM14_3266	yfiA	STM2665	1961	1426	0.727	-0.459	0.735	STM14_3266	12.652	1639	8	71.4	71.4	8	7	8	7	7	8	8	0	323.31	0	0		1.74439378085936	0.800281524658203	+			1.74439378085936	0.800281524658203				33.1763	33.1047	32.7502	33.5884	33.7236	34.12
Bifunctional chorismate mutase/prephenate dehydratase	STM14_3268	pheA	STM2667	23	36	1.56	0.644	0.358	STM14_3268	42.823	1640	14	43	43	14	12	12	10	11	13	14	0	126.02	0	0		4.9254485950215	1.06696637471517	+			4.9254485950215	1.06696637471517	+			28.9343	28.9776	28.9926	30.1021	30.025	29.9783
Putative cytoplasmic protein	STM14_3269	STM14_3269	STM2668	130	3	0.022	-5.51	5.54E-20	STM14_3269	33.713	1641	2	12.9	12.9	2	2	1	2	0	0	0	0	4.6452	1	3	SI_AvsB_Exclusively in A						0.87891014237505	-0.649508794148765				24.4384	24.0292	25.058	24.1657	23.834	23.5775
T-protein	STM14_3270	tyrA	STM2669	35	42	1.18	0.242	0.887	STM14_3270	41.914	1642	14	46.6	46.6	14	11	9	5	9	12	11	0	49.546	0	0		0.303100771088682	0.241510391235352				0.303100771088682	0.241510391235352				27.5609	27.9213	27.1098	27.3605	27.8272	28.1289
Phospho-2-dehydro-3-deoxyheptonate aldolase (EC 2.5.1.54) (3-deoxy-D-arabino-heptulosonate 7-phosphate synthase) (DAHP synthase) (Phospho-2-keto-3-deoxyheptonate aldolase)	STM14_3271	aroF	STM2670	22	28	1.27	0.346	0.936	STM14_3271	38.713	1643	11	50.6	48.6	10	1	2	0	9	8	6	0	86.263	2	0	SI_AvsB_Exclusively in B		2.2249444325765				2.13889045807152	3.57339604695638	+	+		23.8985	26.2082	24.4725	28.2996	28.7152	28.2845
50S ribosomal protein L19	STM14_3276	rplS	STM2673	167	97	0.581	-0.784	0.227	STM14_3276	13.13	1644	12	70.4	70.4	12	12	11	12	12	12	11	0	145.94	0	0		0.223038769172954	-0.0548960367838589				0.223038769172954	-0.0548960367838589				33.1953	33.0396	33.3006	33.2232	33.0188	33.1289
tRNA (guanine-N(1)-)-methyltransferase (EC 2.1.1.228) (M1G-methyltransferase) (tRNA [GM37] methyltransferase)	STM14_3277	trmD	STM2674	166	126	0.763	-0.391	0.737	STM14_3277	28.348	1645	4	23.9	23.9	4	2	2	3	3	4	3	0	16.658	0	0		1.70047618272241	0.741932551066078	+			1.70047618272241	0.741932551066078				24.9814	24.9324	25.3051	25.5215	25.853	26.0702
Ribosome maturation factor RimM	STM14_3278	rimM	STM2675	98	88	0.901	-0.151	1	STM14_3278	20.468	1646	10	81.9	81.9	10	10	9	8	9	10	10	0	123.35	0	0		2.37674357131661	0.494686126708984				2.37674357131661	0.494686126708984				28.353	28.4268	28.5338	28.965	29.027	28.8057
30S ribosomal protein S16	STM14_3279	rpsP	STM2676	24	20	0.805	-0.313	0.936	STM14_3279	9.2345	1647	7	58.5	58.5	7	7	7	7	7	7	7	0	61.326	0	0		0.322793162636021	-0.117396672566731				0.322793162636021	-0.117396672566731				31.8057	31.9243	32.1978	31.8186	31.7198	32.0373
Signal recognition particle protein (Fifty-four homolog)	STM14_3281	ffh	STM2677	469	487	1.04	0.0553	1	STM14_3281	49.799	1648	29	71.3	71.3	29	26	26	25	26	27	28	0	323.31	0	0		0.655854576178777	0.124184290568035				0.655854576178777	0.124184290568035				30.8379	30.9429	30.6541	30.9283	30.9148	30.9644
Protein GrpE (HSP-70 cofactor)	STM14_3286	grpE	STM2681	476	635	1.33	0.417	0.572	STM14_3286	21.841	1652	17	86.2	86.2	17	15	15	15	16	17	16	0	304.84	0	0		0.672007520200599	0.243602752685547				0.672007520200599	0.243602752685547				32.5613	32.6032	32.376	32.5244	33.0346	32.7123
NAD kinase (EC 2.7.1.23) (ATP-dependent NAD kinase)	STM14_3288	ppnK	STM2683	9	11	1.21	0.272	0.915	STM14_3288	32.584	1653	10	56.5	56.5	10	5	6	9	6	5	6	0	21.059	0	0		0.446961996555305	-0.12501335144043				0.446961996555305	-0.12501335144043				26.9697	27.0042	27.1537	26.7286	26.9281	27.096
Outer membrane protein assembly factor BamE	STM14_3290	smpA	STM2685	64	117	1.84	0.878	0.0629	STM14_3290	12.345	1654	2	58	58	2	2	2	1	1	2	1	0	70.764	1	1		0.248522912862229	-0.327866554260254				0.0230460978581381	-0.109395345052082				28.2857	28.2174	24.6273	24.9548	27.446	28.4013
[truncated: 1,072 more rows]

## Sheet: Exclusive proteins WT FDR 0.001
Exclusive proteins in WT without (SI) and with (AI) imputation; FDR 0.001; p-value<0.05
A= wild-type strain ATCC14028
B= DrpoS
[truncated: 25 more rows]

## Sheet: Exclusive proteins WT FDR 0.01
Exclusive proteins in WT without (SI) and with (AI) imputation; FDR 0.01; p-value<0.05
[truncated: 26 more rows]

[truncated: 11 more sheets: Exclusive proteins WT FDR 0.05, Up-regulated proteins FDR 0.001, Up-regulated proteins FDR 0.01, Up-regulated proteins FDR 0.05, Exclusive prot rpoS FDR 0.001, Exclusive prot rpoS FDR 0.01, Exclusive prot rpoS FDR 0.05, Down-regulated prot FDR 0.001, Down-regulated prot FDR 0.01, Down-regulated FDR 0.05, RNA only]
